# Supplementary material for: Transcriptome profiling of two Moringa species and insights into their antihyperglycemic activity
Source: BMC Plant Biol. 2022 Dec 2;22:561. doi: 10.1186/s12870-022-03938-6 (PMC9717441; doi:10.1186/s12870-022-03938-6)
Supplement: Supplementary file 1 — Additional file 1: Table S1. The statistics of clean reads generated for five different tissues (flower, leaf, seed, root, and stem) by transcriptome sequencing of MC. [file 12870_2022_3938_MOESM1_ESM.xlsx]

## Sheet: Samples
Table S1. The statistics of clean reads generated for five different tissues (flower, leaf, seed, root, and stem) by transcriptome sequencing of MC.
No.	Sample	Tissue	SRA accession	Reads (in million)	Bases	Size	%GC
1	Mcon_Flower_1A	Flower	SRR12717641	29.2	5.8Gbp	2.3G	46
2	Mcon_Flower_1B	Flower	SRR12717640	31.2	6.2Gbp	2.4G	46
3	Mcon_Flower_2A	Flower	SRR12717656	25.1	5Gbp	2G	45.9
4	Mcon_Flower_2B	Flower	SRR12717645	24	4.8Gbp	2G	46.1
5	Mcon_Flower_3A	Flower	SRR12717644	30.2	6Gbp	2.3G	46.1
6	Mcon_Flower_3B	Flower	SRR12717643	25.9	5.2Gbp	2.1G	46.1
7	Mcon_Leaf_1A	Leaf	SRR12717642	18.5	3.7Gbp	1.5G	45.7
8	Mcon_Leaf_1B	Leaf	SRR12717638	23	4.6Gbp	1.9G	45.7
9	Mcon_Leaf_2A	Leaf	SRR12717637	23.1	4.6Gbp	1.8G	46.2
10	Mcon_Leaf_2B	Leaf	SRR12717636	26.8	5.4Gbp	2.2G	46.1
11	Mcon_Leaf_3A	Leaf	SRR12717639	25.3	5.1Gbp	1.9G	45.9
12	Mcon_Leaf_3B	Leaf	SRR12717665	27.2	5.4Gbp	2.3G	46
13	Mcon_Seed_1A	Seed	SRR12717664	25.1	5Gbp	2G	47.9
14	Mcon_Seed_1B	Seed	SRR12717663	24.1	4.8Gbp	1.8G	47.8
15	Mcon_Seed_2A	Seed	SRR12717662	19.7	3.9Gbp	1.6G	47.8
16	Mcon_Seed_2B	Seed	SRR12717661	22.5	4.5Gbp	1.7G	47.9
17	Mcon_Seed_3A	Seed	SRR12717660	19.3	3.9Gbp	1.6G	48
18	Mcon_Seed_3B	Seed	SRR12717659	24.3	4.9Gbp	1.8G	47.7
19	Mcon_Root_1A	Root	SRR12717658	21.1	4.2Gbp	1.6G	45.9
20	Mcon_Root_1B	Root	SRR12717657	22.8	4.6Gbp	1.8G	45.9
21	Mcon_Root_2A	Root	SRR12717655	19	3.8Gbp	1.5G	45.8
22	Mcon_Root_2B	Root	SRR12717654	9.2	1.8Gbp	725.4M	45.7
23	Mcon_Root_3A	Root	SRR12717653	19.1	3.8Gbp	1.6G	45.8
24	Mcon_Root_3B	Root	SRR12717652	22	4.4Gbp	1.7G	45.9
25	Mcon_Stem_1A	Stem	SRR12717651	24.4	4.9Gbp	1.9G	46
26	Mcon_Stem_1B	Stem	SRR12717650	22.4	4.5Gbp	1.9G	45.8
27	Mcon_Stem_2A	Stem	SRR12717649	17.4	2.5Gbp	1.4G	46.8
28	Mcon_Stem_2B	Stem	SRR12717648	23.4	4.7Gbp	1.8G	46.6
29	Mcon_Stem_3A	Stem	SRR12717647	21.4	4.3Gbp	1.7G	46.7
30	Mcon_Stem_3B	Stem	SRR12717646	17.4	3.5Gbp	1.4G	46.5
