# Supplementary material for: Transcriptome profiling of two Moringa species and insights into their antihyperglycemic activity
Source: BMC Plant Biol. 2022 Dec 2;22:561. doi: 10.1186/s12870-022-03938-6 (PMC9717441; doi:10.1186/s12870-022-03938-6)
Supplement: Supplementary file 2 — Additional file 2: Table S2. Statistics of BUSCO analysis to assess the completeness of Moringa species transcriptome. The percentage value of completeness shown in C: Complete; S: Complete and single-copy; D: Complete and duplicated; F: Fragmented; M: Missing; N: number of genes. [file 12870_2022_3938_MOESM2_ESM.xlsx]

## Sheet: BUSCO
Table S2. Statistics of BUSCO analysis to assess the completeness of Moringa species transcriptome. The percentage value of completeness shown in C: Complete; S: Complete and single-copy; D: Complete and duplicated; F: Fragmented; M: Missing; N: number of genes.
Databases	Species	Assembly	BUSCO statisctics
Viridiplantae (N: 425)	M. concanensis	Transcripts	C:98.5% [S:28.9%, D:69.6%], F:1.2%, M:0.3%
		Unigenes	C:84.5% [S:49.2%, D:35.3%], F:4.2%, M:11.3%
	M. oleifera	Transcripts	C:87.6% [S:47.1%, D:40.5%], F:11.1%, M:1.3%
		Unigenes	C:82.8% [S:57.6%, D:25.2%], F:12.7%, M:4.5%
Eudicots (N: 2326)	M. concanensis	Transcripts	C:97.2% [S:60.7%, D:36.5%], F:1.4%, M:1.4%
		Unigenes	C:84.4% [S:48.8%, D:35.6%], F:3.4%, M:12.2%
	M. oleifera	Transcripts	C:77.9% [S:55.7%, D:22.2%], F:8.0%, M:14.1%
		Unigenes	C:72.4% [S:50.9%, D:21.5%], F:9.2%, M:18.4%
Embryophytae (N: 1614)	M. concanensis	Transcripts	C:97.7% [S:58.2%, D:39.5%], F:1.6%, M:0.7%
		Unigenes	C:84.5% [S:47.8%, D:36.7%], F:4.3%, M:11.2%
	M. oleifera	Transcripts	C:80.6% [S:57.4%, D:23.2%], F:10.3%, M:9.1%
		Unigenes	C:75.2% [S:52.5%, D:22.7%], F:12.1%, M:12.7%
