# Supplementary material for: Transcriptome profiling of two Moringa species and insights into their antihyperglycemic activity
Source: BMC Plant Biol. 2022 Dec 2;22:561. doi: 10.1186/s12870-022-03938-6 (PMC9717441; doi:10.1186/s12870-022-03938-6)
Supplement: Supplementary file 3 — Additional file 3: Table S3. Function annotation of unigenes identified from MC and MO transcriptome assembly. GO terms derived from homologues were classified as biological process, molecular function, and cellular component. [file 12870_2022_3938_MOESM3_ESM.xlsx]

## Sheet: M. concanensis
Table S3. Function annotation of unigenes identified from MC and MO transcriptome assembly. GO terms derived from homologues were classified as biological process, molecular function, and cellular component.
M. concanensis ID	Function	Biological process	Molecular function	Cellular component
Mcon_120_c8_g1_i1.p1	Pentameric polyubiquitin (Fragment)		mRNA binding [GO:0003729]
Mcon_1381_c33_g1_i2.p1	Photosystem I P700 chlorophyll a apoprotein A1 (EC 1.97.1.12) (PSI-A) (PsaA)	photosynthesis [GO:0015979]; protein-chromophore linkage [GO:0018298]	4 iron, 4 sulfur cluster binding [GO:0051539]; chlorophyll binding [GO:0016168]; electron transfer activity [GO:0009055]; magnesium ion binding [GO:0000287]	chloroplast thylakoid membrane [GO:0009535]; integral component of membrane [GO:0016021]; photosystem I [GO:0009522]
Mcon_1381_c33_g1_i3.p1	Photosystem I P700 chlorophyll a apoprotein A1 (EC 1.97.1.12) (PSI-A) (PsaA)	photosynthesis [GO:0015979]; protein-chromophore linkage [GO:0018298]	4 iron, 4 sulfur cluster binding [GO:0051539]; chlorophyll binding [GO:0016168]; electron transfer activity [GO:0009055]; magnesium ion binding [GO:0000287]	chloroplast thylakoid membrane [GO:0009535]; integral component of membrane [GO:0016021]; photosystem I [GO:0009522]
Mcon_1414_c19_g1_i1.p1	Protein Ycf2		ATP binding [GO:0005524]; ATP hydrolysis activity [GO:0016887]	chloroplast stroma [GO:0009570]; integral component of membrane [GO:0016021]
Mcon_1841_c6_g1_i2.p1	Bi-ubiquitin, major isoform		mRNA binding [GO:0003729]
Mcon_1841_c6_g1_i3.p1	Bi-ubiquitin, major isoform		mRNA binding [GO:0003729]
Mcon_1888_c14_g1_i1.p1	Photosystem II CP47 reaction center protein (PSII 47 kDa protein) (Protein CP-47)	photosynthetic electron transport in photosystem II [GO:0009772]; protein-chromophore linkage [GO:0018298]	chlorophyll binding [GO:0016168]; electron transporter, transferring electrons within the cyclic electron transport pathway of photosynthesis activity [GO:0045156]	chloroplast thylakoid membrane [GO:0009535]; integral component of membrane [GO:0016021]; photosystem II [GO:0009523]
Mcon_2054_c1_g1_i1.p1	ATP synthase subunit a, chloroplastic (ATP synthase F0 sector subunit a) (F-ATPase subunit IV)		proton-transporting ATP synthase activity, rotational mechanism [GO:0046933]	chloroplast thylakoid membrane [GO:0009535]; integral component of membrane [GO:0016021]; plasma membrane [GO:0005886]; proton-transporting ATP synthase complex, coupling factor F(o) [GO:0045263]
Mcon_2545_c0_g1_i1.p1	30S ribosomal protein S7, chloroplastic	translation [GO:0006412]	rRNA binding [GO:0019843]; structural constituent of ribosome [GO:0003735]	chloroplast [GO:0009507]; small ribosomal subunit [GO:0015935]
Mcon_2545_c0_g1_i2.p1	30S ribosomal protein S7, chloroplastic	translation [GO:0006412]	rRNA binding [GO:0019843]; structural constituent of ribosome [GO:0003735]	chloroplast [GO:0009507]; small ribosomal subunit [GO:0015935]
Mcon_2551_c0_g1_i1.p1	Protein Ycf2		ATP binding [GO:0005524]; ATP hydrolysis activity [GO:0016887]	chloroplast stroma [GO:0009570]; integral component of membrane [GO:0016021]
Mcon_2925_c6_g1_i3.p1	Atp1 (Fragment)		ATP binding [GO:0005524]; proton-transporting ATP synthase activity, rotational mechanism [GO:0046933]	mitochondrion [GO:0005739]; proton-transporting ATP synthase complex, catalytic core F(1) [GO:0045261]
Mcon_3010_c0_g1_i1.p1	Protein Ycf2		ATP binding [GO:0005524]; ATP hydrolysis activity [GO:0016887]	chloroplast stroma [GO:0009570]; integral component of membrane [GO:0016021]
Mcon_4210_c5_g1_i1.p1	DNA-directed RNA polymerase subunit beta (EC 2.7.7.6) (Fragment)	transcription, DNA-templated [GO:0006351]	DNA binding [GO:0003677]; DNA-directed 5'-3' RNA polymerase activity [GO:0003899]; ribonucleoside binding [GO:0032549]	chloroplast [GO:0009507]
Mcon_4332_c2_g1_i1.p1	Cytochrome c oxidase subunit 1 (EC 7.1.1.9)	oxidative phosphorylation [GO:0006119]	cytochrome-c oxidase activity [GO:0004129]; heme binding [GO:0020037]; metal ion binding [GO:0046872]	integral component of membrane [GO:0016021]; mitochondrial inner membrane [GO:0005743]; respirasome [GO:0070469]
Mcon_4814_c0_g1_i1.p1	Protein Ycf2		ATP binding [GO:0005524]; ATP hydrolysis activity [GO:0016887]	chloroplast stroma [GO:0009570]; integral component of membrane [GO:0016021]
Mcon_4814_c0_g1_i3.p1	Protein Ycf2		ATP binding [GO:0005524]; ATP hydrolysis activity [GO:0016887]	chloroplast stroma [GO:0009570]; integral component of membrane [GO:0016021]
Mcon_4823_c0_g1_i1.p1	Protein TIC 214 (Translocon at the inner envelope membrane of chloroplasts 214)	protein transport [GO:0015031]		chloroplast inner membrane [GO:0009706]; integral component of membrane [GO:0016021]
Mcon_5499_c0_g1_i1.p1	NAD(P)H-quinone oxidoreductase subunit K, chloroplastic (EC 7.1.1.-) (NAD(P)H dehydrogenase subunit K) (NADH-plastoquinone oxidoreductase subunit K)	photosynthesis, light reaction [GO:0019684]	4 iron, 4 sulfur cluster binding [GO:0051539]; iron ion binding [GO:0005506]; NADH dehydrogenase (ubiquinone) activity [GO:0008137]; quinone binding [GO:0048038]	chloroplast thylakoid membrane [GO:0009535]
Mcon_605_c0_g1_i1.p2	50S ribosomal protein L2, chloroplastic	translation [GO:0006412]	rRNA binding [GO:0019843]; structural constituent of ribosome [GO:0003735]; transferase activity [GO:0016740]	chloroplast [GO:0009507]; large ribosomal subunit [GO:0015934]
Mcon_692_c7_g1_i1.p1	Protein TIC 214 (Translocon at the inner envelope membrane of chloroplasts 214)	protein transport [GO:0015031]		chloroplast inner membrane [GO:0009706]; integral component of membrane [GO:0016021]
Mcon_891_c0_g1_i5.p1	Uncharacterized protein		mRNA binding [GO:0003729]	cytoplasm [GO:0005737]; nucleus [GO:0005634]
Mcon_891_c0_g1_i7.p1	Polyubiquitin (Fragment)		mRNA binding [GO:0003729]
Mcon_1149_c3_g1_i1.p1	Ribosomal protein L14b/L23e	translation [GO:0006412]	structural constituent of ribosome [GO:0003735]	cytoplasm [GO:0005737]; ribosome [GO:0005840]
Mcon_120_c2_g1_i2.p1	Putative polyubiquitin (Fragment)		mRNA binding [GO:0003729]
Mcon_1263_c2_g1_i1.p1	SNARE-like superfamily protein isoform 2	endoplasmic reticulum to Golgi vesicle-mediated transport [GO:0006888]		cytoplasm [GO:0005737]; nucleus [GO:0005634]; TRAPP complex [GO:0030008]
Mcon_1263_c2_g1_i2.p1	SNARE-like superfamily protein isoform 2	endoplasmic reticulum to Golgi vesicle-mediated transport [GO:0006888]		cytoplasm [GO:0005737]; nucleus [GO:0005634]; TRAPP complex [GO:0030008]
Mcon_1263_c2_g1_i3.p1	SNARE-like superfamily protein isoform 2	endoplasmic reticulum to Golgi vesicle-mediated transport [GO:0006888]		cytoplasm [GO:0005737]; nucleus [GO:0005634]; TRAPP complex [GO:0030008]
Mcon_1282_c22_g1_i1.p1	Small GTPase superfamily, Rab type		GTPase activity [GO:0003924]; GTP binding [GO:0005525]
Mcon_1282_c290_g1_i1.p1	Tubulin alpha chain	microtubule-based process [GO:0007017]	GTPase activity [GO:0003924]; GTP binding [GO:0005525]; structural constituent of cytoskeleton [GO:0005200]	microtubule [GO:0005874]
Mcon_1381_c15_g1_i1.p1	30S ribosomal protein S7, chloroplastic	translation [GO:0006412]	rRNA binding [GO:0019843]; structural constituent of ribosome [GO:0003735]	chloroplast [GO:0009507]; small ribosomal subunit [GO:0015935]
Mcon_1381_c15_g1_i2.p1	30S ribosomal protein S7, chloroplastic	translation [GO:0006412]	rRNA binding [GO:0019843]; structural constituent of ribosome [GO:0003735]	chloroplast [GO:0009507]; small ribosomal subunit [GO:0015935]
Mcon_1381_c20_g1_i1.p2	Photosystem II D2 protein (PSII D2 protein) (EC 1.10.3.9) (Photosystem Q(A) protein)	photosynthetic electron transport in photosystem II [GO:0009772]; protein-chromophore linkage [GO:0018298]	chlorophyll binding [GO:0016168]; electron transporter, transferring electrons within the cyclic electron transport pathway of photosynthesis activity [GO:0045156]; iron ion binding [GO:0005506]; oxygen evolving activity [GO:0010242]	chloroplast thylakoid membrane [GO:0009535]; integral component of membrane [GO:0016021]; photosystem II [GO:0009523]
Mcon_1381_c2_g1_i2.p1	Photosystem II protein D1 (PSII D1 protein) (EC 1.10.3.9) (32 kDa thylakoid membrane protein) (Photosystem II Q(B) protein)	photosynthetic electron transport in photosystem II [GO:0009772]; protein-chromophore linkage [GO:0018298]; response to herbicide [GO:0009635]	chlorophyll binding [GO:0016168]; electron transporter, transferring electrons within the cyclic electron transport pathway of photosynthesis activity [GO:0045156]; iron ion binding [GO:0005506]; oxidoreductase activity, acting on diphenols and related substances as donors, oxygen as acceptor [GO:0016682]; oxygen evolving activity [GO:0010242]	chloroplast thylakoid membrane [GO:0009535]; integral component of membrane [GO:0016021]; photosystem II [GO:0009523]
Mcon_1452_c11_g1_i1.p1	Ribosomal protein L14b/L23e	translation [GO:0006412]	structural constituent of ribosome [GO:0003735]	cytoplasm [GO:0005737]; ribosome [GO:0005840]
Mcon_1841_c8_g1_i2.p1	Uncharacterized protein		mRNA binding [GO:0003729]
Mcon_1841_c8_g1_i3.p1	Ribosome biogenesis protein BOP1 homolog	maturation of 5.8S rRNA from tricistronic rRNA transcript (SSU-rRNA, 5.8S rRNA, LSU-rRNA) [GO:0000466]; maturation of LSU-rRNA from tricistronic rRNA transcript (SSU-rRNA, 5.8S rRNA, LSU-rRNA) [GO:0000463]	mRNA binding [GO:0003729]; ribonucleoprotein complex binding [GO:0043021]	nucleolus [GO:0005730]; nucleoplasm [GO:0005654]; preribosome, large subunit precursor [GO:0030687]
Mcon_1841_c8_g1_i4.p1	Uncharacterized protein		mRNA binding [GO:0003729]
Mcon_1888_c13_g1_i1.p2	ATP synthase epsilon chain, chloroplastic (ATP synthase F1 sector epsilon subunit) (F-ATPase epsilon subunit)		ATP binding [GO:0005524]; proton-transporting ATP synthase activity, rotational mechanism [GO:0046933]	chloroplast thylakoid membrane [GO:0009535]; proton-transporting ATP synthase complex, catalytic core F(1) [GO:0045261]
Mcon_1888_c2_g1_i1.p1	Photosystem II cp47 protein (Fragment)	photosynthetic electron transport chain [GO:0009767]; protein-chromophore linkage [GO:0018298]	chlorophyll binding [GO:0016168]	chloroplast [GO:0009507]; integral component of membrane [GO:0016021]; photosystem [GO:0009521]
Mcon_1888_c5_g1_i1.p1	Cytochrome f	photosynthesis [GO:0015979]	electron transfer activity [GO:0009055]; heme binding [GO:0020037]; iron ion binding [GO:0005506]	chloroplast thylakoid membrane [GO:0009535]; integral component of thylakoid membrane [GO:0031361]
Mcon_1950_c1_g1_i1.p1	Photosystem I apoprotein A2 (Fragment)	photosynthesis [GO:0015979]		chloroplast [GO:0009507]; integral component of membrane [GO:0016021]; thylakoid [GO:0009579]
Mcon_2084_c0_g1_i1.p1	Calmodulin (CaM)		calcium ion binding [GO:0005509]
Mcon_2265_c80_g1_i1.p2	Ubiquitin-like domain-containing protein	translation [GO:0006412]	mRNA binding [GO:0003729]; structural constituent of ribosome [GO:0003735]	cytoplasm [GO:0005737]; nucleus [GO:0005634]; ribosome [GO:0005840]
Mcon_232_c1479_g1_i1.p1	Putative ubiquitin-conjugating enzyme/RWD-like protein	protein polyubiquitination [GO:0000209]; ubiquitin-dependent protein catabolic process [GO:0006511]	ATP binding [GO:0005524]; ubiquitin conjugating enzyme activity [GO:0061631]	nucleus [GO:0005634]
Mcon_232_c36_g1_i1.p1	Ubiquitin-like domain-containing protein	translation [GO:0006412]	mRNA binding [GO:0003729]; structural constituent of ribosome [GO:0003735]	cytoplasm [GO:0005737]; nucleus [GO:0005634]; ribosome [GO:0005840]
Mcon_2356_c13_g1_i1.p1	ADP-ribosylation factor		GTPase activity [GO:0003924]; GTP binding [GO:0005525]
Mcon_2574_c56_g1_i2.p1	Histone H3		DNA binding [GO:0003677]; protein heterodimerization activity [GO:0046982]	nucleosome [GO:0000786]; nucleus [GO:0005634]
Mcon_2574_c83_g1_i2.p1	AP complex subunit sigma	clathrin-dependent endocytosis [GO:0072583]; intracellular protein transport [GO:0006886]	clathrin adaptor activity [GO:0035615]	AP-2 adaptor complex [GO:0030122]
Mcon_3002_c116_g1_i2.p1	RAB GTPase-like protein A5B		GTPase activity [GO:0003924]; GTP binding [GO:0005525]
Mcon_3002_c116_g1_i4.p1	RAB GTPase-like protein A5B		GTPase activity [GO:0003924]; GTP binding [GO:0005525]
Mcon_3002_c14_g1_i1.p1	Histone H4		DNA binding [GO:0003677]; protein heterodimerization activity [GO:0046982]	nucleosome [GO:0000786]; nucleus [GO:0005634]
Mcon_3002_c47_g1_i1.p1	Uncharacterized protein	mRNA splicing, via spliceosome [GO:0000398]
Mcon_3445_c4_g1_i1.p1	ADP-ribosylation factor A1F		GTPase activity [GO:0003924]; GTP binding [GO:0005525]
Mcon_3445_c51_g1_i2.p2	Ubiquitin-like domain-containing protein	translation [GO:0006412]	mRNA binding [GO:0003729]; structural constituent of ribosome [GO:0003735]	cytoplasm [GO:0005737]; nucleus [GO:0005634]; ribosome [GO:0005840]
Mcon_3445_c7_g1_i1.p1	UBC core domain-containing protein		ATP binding [GO:0005524]; transferase activity [GO:0016740]
Mcon_3493_c529_g1_i1.p1	Histone H4		DNA binding [GO:0003677]; protein heterodimerization activity [GO:0046982]	nucleosome [GO:0000786]; nucleus [GO:0005634]
Mcon_349_c3_g1_i1.p1	DNA-directed RNA polymerase subunit beta'' (EC 2.7.7.6) (PEP) (Plastid-encoded RNA polymerase subunit beta'') (RNA polymerase subunit beta'')	transcription, DNA-templated [GO:0006351]	DNA binding [GO:0003677]; DNA-directed 5'-3' RNA polymerase activity [GO:0003899]; zinc ion binding [GO:0008270]	chloroplast [GO:0009507]
Mcon_3602_c178_g1_i1.p1	V-type proton ATPase proteolipid subunit		proton-transporting ATPase activity, rotational mechanism [GO:0046961]	integral component of membrane [GO:0016021]; proton-transporting V-type ATPase, V0 domain [GO:0033179]; vacuolar membrane [GO:0005774]
Mcon_3602_c2129_g1_i1.p1	Histone H3		DNA binding [GO:0003677]; protein heterodimerization activity [GO:0046982]	nucleosome [GO:0000786]; nucleus [GO:0005634]
Mcon_3602_c3_g1_i1.p2	Histone H3.3		DNA binding [GO:0003677]; protein heterodimerization activity [GO:0046982]	nucleosome [GO:0000786]; nucleus [GO:0005634]
Mcon_3603_c0_g1_i1.p1	ATP synthase subunit a, chloroplastic (ATP synthase F0 sector subunit a) (F-ATPase subunit IV)		proton-transporting ATP synthase activity, rotational mechanism [GO:0046933]	chloroplast thylakoid membrane [GO:0009535]; integral component of membrane [GO:0016021]; plasma membrane [GO:0005886]; proton-transporting ATP synthase complex, coupling factor F(o) [GO:0045263]
Mcon_3604_c0_g1_i1.p1	Cytochrome b6	photosynthesis [GO:0015979]; respiratory electron transport chain [GO:0022904]	electron transporter, transferring electrons within cytochrome b6/f complex of photosystem II activity [GO:0045158]; metal ion binding [GO:0046872]	chloroplast thylakoid membrane [GO:0009535]; integral component of membrane [GO:0016021]
Mcon_3604_c0_g1_i3.p1	Cytochrome b6	photosynthesis [GO:0015979]; respiratory electron transport chain [GO:0022904]	electron transporter, transferring electrons within cytochrome b6/f complex of photosystem II activity [GO:0045158]; metal ion binding [GO:0046872]	chloroplast thylakoid membrane [GO:0009535]; integral component of membrane [GO:0016021]
Mcon_3604_c10_g1_i1.p1	50S ribosomal protein L14, chloroplastic	translation [GO:0006412]	rRNA binding [GO:0019843]; structural constituent of ribosome [GO:0003735]	chloroplast [GO:0009507]; large ribosomal subunit [GO:0015934]
Mcon_3604_c11_g1_i1.p1	Cytochrome f	photosynthesis [GO:0015979]	electron transfer activity [GO:0009055]; heme binding [GO:0020037]; iron ion binding [GO:0005506]	chloroplast thylakoid membrane [GO:0009535]; integral component of thylakoid membrane [GO:0031361]
Mcon_3604_c1_g1_i1.p1	Photosystem II CP47 reaction center protein (PSII 47 kDa protein) (Protein CP-47)	photosynthetic electron transport in photosystem II [GO:0009772]; protein-chromophore linkage [GO:0018298]	chlorophyll binding [GO:0016168]; electron transporter, transferring electrons within the cyclic electron transport pathway of photosynthesis activity [GO:0045156]	chloroplast thylakoid membrane [GO:0009535]; integral component of membrane [GO:0016021]; photosystem II [GO:0009523]
Mcon_394_c41_g1_i1.p1	Deleted.
Mcon_4062_c0_g1_i1.p1	Signal peptidase I (EC 3.4.21.89)	signal peptide processing [GO:0006465]	serine-type endopeptidase activity [GO:0004252]	integral component of membrane [GO:0016021]
Mcon_4210_c0_g1_i1.p1	Photosystem I P700 chlorophyll a apoprotein A1 (EC 1.97.1.12) (PSI-A) (PsaA)	photosynthesis [GO:0015979]; protein-chromophore linkage [GO:0018298]	4 iron, 4 sulfur cluster binding [GO:0051539]; chlorophyll binding [GO:0016168]; electron transfer activity [GO:0009055]; magnesium ion binding [GO:0000287]	chloroplast thylakoid membrane [GO:0009535]; integral component of membrane [GO:0016021]; photosystem I [GO:0009522]
Mcon_4210_c0_g1_i2.p1	Photosystem I P700 chlorophyll a apoprotein A1 (EC 1.97.1.12) (PSI-A) (PsaA)	photosynthesis [GO:0015979]; protein-chromophore linkage [GO:0018298]	4 iron, 4 sulfur cluster binding [GO:0051539]; chlorophyll binding [GO:0016168]; electron transfer activity [GO:0009055]; magnesium ion binding [GO:0000287]	chloroplast thylakoid membrane [GO:0009535]; integral component of membrane [GO:0016021]; photosystem I [GO:0009522]
Mcon_4210_c1_g1_i1.p2	Photosystem II D2 protein (PSII D2 protein) (EC 1.10.3.9) (Photosystem Q(A) protein)	photosynthetic electron transport in photosystem II [GO:0009772]; protein-chromophore linkage [GO:0018298]	chlorophyll binding [GO:0016168]; electron transporter, transferring electrons within the cyclic electron transport pathway of photosynthesis activity [GO:0045156]; iron ion binding [GO:0005506]; oxygen evolving activity [GO:0010242]	chloroplast thylakoid membrane [GO:0009535]; integral component of membrane [GO:0016021]; photosystem II [GO:0009523]
Mcon_4336_c0_g1_i1.p1	Photosystem II D2 protein (PSII D2 protein) (EC 1.10.3.9) (Photosystem Q(A) protein)	photosynthetic electron transport in photosystem II [GO:0009772]; protein-chromophore linkage [GO:0018298]	chlorophyll binding [GO:0016168]; electron transporter, transferring electrons within the cyclic electron transport pathway of photosynthesis activity [GO:0045156]; iron ion binding [GO:0005506]; oxygen evolving activity [GO:0010242]	chloroplast thylakoid membrane [GO:0009535]; integral component of membrane [GO:0016021]; photosystem II [GO:0009523]
Mcon_4389_c5_g1_i1.p1	Uncharacterized protein	translation [GO:0006412]	structural constituent of ribosome [GO:0003735]	small ribosomal subunit [GO:0015935]
Mcon_447_c0_g1_i1.p1	Uncharacterized protein	protein transport [GO:0015031]		chloroplast thylakoid membrane [GO:0009535]; integral component of membrane [GO:0016021]
Mcon_489_c460_g1_i1.p1	Trehalose-6-phosphate synthase	trehalose biosynthetic process [GO:0005992]	catalytic activity [GO:0003824]
Mcon_489_c460_g1_i2.p1	Trehalose-6-phosphate synthase	trehalose biosynthetic process [GO:0005992]	catalytic activity [GO:0003824]
Mcon_489_c460_g1_i3.p1	Trehalose-6-phosphate synthase	trehalose biosynthetic process [GO:0005992]	catalytic activity [GO:0003824]
Mcon_489_c460_g1_i4.p1	Trehalose-6-phosphate synthase	trehalose biosynthetic process [GO:0005992]	catalytic activity [GO:0003824]
Mcon_4935_c0_g1_i1.p1	Photosystem II D2 protein (PSII D2 protein) (EC 1.10.3.9) (Photosystem Q(A) protein)	photosynthetic electron transport in photosystem II [GO:0009772]; protein-chromophore linkage [GO:0018298]	chlorophyll binding [GO:0016168]; electron transporter, transferring electrons within the cyclic electron transport pathway of photosynthesis activity [GO:0045156]; iron ion binding [GO:0005506]; oxygen evolving activity [GO:0010242]	chloroplast thylakoid membrane [GO:0009535]; integral component of membrane [GO:0016021]; photosystem II [GO:0009523]
Mcon_5087_c9_g1_i1.p1	ATP synthase subunit a, chloroplastic (ATP synthase F0 sector subunit a) (F-ATPase subunit IV)		proton-transporting ATP synthase activity, rotational mechanism [GO:0046933]	chloroplast thylakoid membrane [GO:0009535]; integral component of membrane [GO:0016021]; plasma membrane [GO:0005886]; proton-transporting ATP synthase complex, coupling factor F(o) [GO:0045263]
Mcon_5110_c0_g1_i1.p1	Calmodulin (CaM)		calcium ion binding [GO:0005509]
Mcon_5126_c0_g1_i2.p1	Photosystem II protein D1 (PSII D1 protein) (EC 1.10.3.9) (32 kDa thylakoid membrane protein) (Photosystem II Q(B) protein)	photosynthetic electron transport in photosystem II [GO:0009772]; protein-chromophore linkage [GO:0018298]; response to herbicide [GO:0009635]	chlorophyll binding [GO:0016168]; electron transporter, transferring electrons within the cyclic electron transport pathway of photosynthesis activity [GO:0045156]; iron ion binding [GO:0005506]; oxidoreductase activity, acting on diphenols and related substances as donors, oxygen as acceptor [GO:0016682]; oxygen evolving activity [GO:0010242]	chloroplast thylakoid membrane [GO:0009535]; integral component of membrane [GO:0016021]; photosystem II [GO:0009523]
Mcon_5195_c1_g1_i1.p1	Tubulin alpha chain	microtubule-based process [GO:0007017]	GTPase activity [GO:0003924]; GTP binding [GO:0005525]; structural constituent of cytoskeleton [GO:0005200]	microtubule [GO:0005874]
Mcon_5589_c0_g1_i1.p1	ATP synthase epsilon chain, chloroplastic (ATP synthase F1 sector epsilon subunit) (F-ATPase epsilon subunit)		ATP binding [GO:0005524]; proton-transporting ATP synthase activity, rotational mechanism [GO:0046933]	chloroplast thylakoid membrane [GO:0009535]; proton-transporting ATP synthase complex, catalytic core F(1) [GO:0045261]
Mcon_5683_c47_g1_i1.p1	Putative LOV domain-containing protein	protein-chromophore linkage [GO:0018298]; response to blue light [GO:0009637]	photoreceptor activity [GO:0009881]
Mcon_5683_c47_g1_i4.p1	Putative LOV domain-containing protein	protein-chromophore linkage [GO:0018298]; response to blue light [GO:0009637]	photoreceptor activity [GO:0009881]
Mcon_5683_c4_g1_i1.p1	ADP-ribosylation factor	intracellular protein transport [GO:0006886]; vesicle-mediated transport [GO:0016192]	GTPase activity [GO:0003924]; GTP binding [GO:0005525]
Mcon_5683_c78_g1_i1.p1	Trehalose-6-phosphate synthase	trehalose biosynthetic process [GO:0005992]	catalytic activity [GO:0003824]
Mcon_5718_c0_g1_i1.p1	V-type proton ATPase proteolipid subunit		proton-transporting ATPase activity, rotational mechanism [GO:0046961]	integral component of membrane [GO:0016021]; proton-transporting V-type ATPase, V0 domain [GO:0033179]; vacuolar membrane [GO:0005774]
Mcon_5741_c0_g1_i1.p2	Photosystem I P700 chlorophyll a apoprotein A1 (EC 1.97.1.12) (PSI-A) (PsaA)	photosynthesis [GO:0015979]; protein-chromophore linkage [GO:0018298]	4 iron, 4 sulfur cluster binding [GO:0051539]; chlorophyll binding [GO:0016168]; electron transfer activity [GO:0009055]; magnesium ion binding [GO:0000287]	chloroplast thylakoid membrane [GO:0009535]; integral component of membrane [GO:0016021]; photosystem I [GO:0009522]
Mcon_5808_c5_g1_i1.p1	Trehalose-6-phosphate synthase	trehalose biosynthetic process [GO:0005992]	catalytic activity [GO:0003824]
Mcon_5833_c58_g1_i1.p1	ATP synthase subunit a, chloroplastic (ATP synthase F0 sector subunit a) (F-ATPase subunit IV)		proton-transporting ATP synthase activity, rotational mechanism [GO:0046933]	chloroplast thylakoid membrane [GO:0009535]; integral component of membrane [GO:0016021]; plasma membrane [GO:0005886]; proton-transporting ATP synthase complex, coupling factor F(o) [GO:0045263]
Mcon_594_c211_g1_i1.p1	Eukaryotic translation initiation factor 5A (eIF-5A)	positive regulation of translational elongation [GO:0045901]; positive regulation of translational termination [GO:0045905]	ribosome binding [GO:0043022]; translation elongation factor activity [GO:0003746]
Mcon_6048_c3_g1_i1.p1	Uncharacterized protein	mRNA splicing, via spliceosome [GO:0000398]		U4/U6 x U5 tri-snRNP complex [GO:0046540]; U5 snRNP [GO:0005682]
Mcon_6048_c3_g1_i2.p1	thioredoxin-like protein YLS8	mRNA splicing, via spliceosome [GO:0000398]		U4/U6 x U5 tri-snRNP complex [GO:0046540]; U5 snRNP [GO:0005682]
Mcon_6169_c0_g1_i1.p1	Ubiquitin-conjugating enzyme E2 2 (Fragment)		ATP binding [GO:0005524]; transferase activity [GO:0016740]
Mcon_78_c0_g1_i1.p1	UBC core domain-containing protein (Fragment)		ATP binding [GO:0005524]; transferase activity [GO:0016740]
Mcon_891_c117_g1_i1.p1	Trehalose-6-phosphate synthase	trehalose biosynthetic process [GO:0005992]	catalytic activity [GO:0003824]
Mcon_997_c0_g1_i1.p1	Actin-like protein		ATP binding [GO:0005524]	cytoskeleton [GO:0005856]
Mcon_1956_c1_g1_i1.p1	Putative proteasome endopeptidase complex (EC 3.4.25.1)		isopeptidase activity [GO:0070122]; Lys63-specific deubiquitinase activity [GO:0061578]; metal-dependent deubiquitinase activity [GO:0140492]	proteasome complex [GO:0000502]
Mcon_1297_c1_g1_i1.p1	Protein TIC 214 (Translocon at the inner envelope membrane of chloroplasts 214)	protein transport [GO:0015031]		chloroplast inner membrane [GO:0009706]; integral component of membrane [GO:0016021]
Mcon_891_c0_g1_i2.p1	Uncharacterized protein		mRNA binding [GO:0003729]	cytoplasm [GO:0005737]; nucleus [GO:0005634]
Mcon_891_c737_g1_i1.p1	Alpha,alpha-trehalose-phosphate synthase (UDP-forming) (EC 2.4.1.15)	trehalose biosynthetic process [GO:0005992]	alpha,alpha-trehalose-phosphate synthase (UDP-forming) activity [GO:0003825]
Mcon_1461_c0_g1_i1.p1	Ribosomal protein S12	translation [GO:0006412]	structural constituent of ribosome [GO:0003735]	mitochondrion [GO:0005739]; small ribosomal subunit [GO:0015935]
Mcon_2574_c83_g1_i1.p1	AP complex subunit sigma	clathrin-dependent endocytosis [GO:0072583]; intracellular protein transport [GO:0006886]	clathrin adaptor activity [GO:0035615]	AP-2 adaptor complex [GO:0030122]
Mcon_5808_c21_g1_i1.p1	Putative LOV domain-containing protein	protein-chromophore linkage [GO:0018298]; protein ubiquitination [GO:0016567]; response to blue light [GO:0009637]; rhythmic process [GO:0048511]	photoreceptor activity [GO:0009881]
Mcon_3602_c75_g1_i1.p1	Tubulin alpha chain	microtubule-based process [GO:0007017]	GTPase activity [GO:0003924]; GTP binding [GO:0005525]; structural constituent of cytoskeleton [GO:0005200]	microtubule [GO:0005874]
Mcon_4332_c3_g1_i1.p1	NADH-ubiquinone oxidoreductase chain 5 (EC 7.1.1.2)	ATP synthesis coupled electron transport [GO:0042773]	NADH dehydrogenase (ubiquinone) activity [GO:0008137]	chloroplast [GO:0009507]; integral component of membrane [GO:0016021]; mitochondrial inner membrane [GO:0005743]; thylakoid [GO:0009579]
Mcon_2314_c1_g1_i1.p1	Actin-related protein		ATP binding [GO:0005524]	cytoskeleton [GO:0005856]
Mcon_5808_c0_g1_i1.p1	Uncharacterized protein		ATP binding [GO:0005524]	cytoskeleton [GO:0005856]
Mcon_5683_c47_g1_i5.p1	Putative LOV domain-containing protein	protein-chromophore linkage [GO:0018298]; response to blue light [GO:0009637]	photoreceptor activity [GO:0009881]
Mcon_3535_c3_g1_i1.p1	Mov34/MPN/PAD-1 family protein	proteasome-mediated ubiquitin-dependent protein catabolic process [GO:0043161]; protein deubiquitination [GO:0016579]	isopeptidase activity [GO:0070122]; Lys63-specific deubiquitinase activity [GO:0061578]; metal-dependent deubiquitinase activity [GO:0140492]; metallopeptidase activity [GO:0008237]; proteasome binding [GO:0070628]; thiol-dependent deubiquitinase [GO:0004843]	proteasome regulatory particle, lid subcomplex [GO:0008541]
Mcon_4210_c4_g1_i1.p1	DNA-directed RNA polymerase subunit beta'' (EC 2.7.7.6) (PEP) (Plastid-encoded RNA polymerase subunit beta'') (RNA polymerase subunit beta'')	transcription, DNA-templated [GO:0006351]	DNA binding [GO:0003677]; DNA-directed 5'-3' RNA polymerase activity [GO:0003899]; zinc ion binding [GO:0008270]	chloroplast [GO:0009507]
Mcon_1381_c21_g1_i1.p1	ATP synthase subunit alpha, chloroplastic (EC 7.1.2.2) (ATP synthase F1 sector subunit alpha) (F-ATPase subunit alpha)		ATP binding [GO:0005524]; proton-transporting ATPase activity, rotational mechanism [GO:0046961]; proton-transporting ATP synthase activity, rotational mechanism [GO:0046933]	chloroplast thylakoid membrane [GO:0009535]; mitochondrial inner membrane [GO:0005743]; proton-transporting ATP synthase complex, catalytic core F(1) [GO:0045261]
Mcon_1414_c5_g1_i1.p1	NAD(P)H-quinone oxidoreductase subunit 2 B, chloroplastic (EC 7.1.1.-) (NAD(P)H dehydrogenase, subunit 2 B) (NADH-plastoquinone oxidoreductase subunit 2 B)	ATP synthesis coupled electron transport [GO:0042773]; photosynthesis, light reaction [GO:0019684]	NADH dehydrogenase (ubiquinone) activity [GO:0008137]; quinone binding [GO:0048038]	chloroplast thylakoid membrane [GO:0009535]; integral component of membrane [GO:0016021]
Mcon_1888_c11_g1_i1.p1	Ribulose bisphosphate carboxylase large chain (RuBisCO large subunit) (EC 4.1.1.39)	photorespiration [GO:0009853]; reductive pentose-phosphate cycle [GO:0019253]	magnesium ion binding [GO:0000287]; monooxygenase activity [GO:0004497]; ribulose-bisphosphate carboxylase activity [GO:0016984]	chloroplast [GO:0009507]
Mcon_5663_c10_g1_i1.p1	Ribulose bisphosphate carboxylase large chain (RuBisCO large subunit) (EC 4.1.1.39)	photorespiration [GO:0009853]; reductive pentose-phosphate cycle [GO:0019253]	magnesium ion binding [GO:0000287]; monooxygenase activity [GO:0004497]; ribulose-bisphosphate carboxylase activity [GO:0016984]	chloroplast [GO:0009507]
Mcon_3998_c7_g1_i2.p1	Alpha,alpha-trehalose-phosphate synthase (UDP-forming) (EC 2.4.1.15)	trehalose biosynthetic process [GO:0005992]	alpha,alpha-trehalose-phosphate synthase (UDP-forming) activity [GO:0003825]
Mcon_3722_c1_g1_i1.p1	NAD(P)H-quinone oxidoreductase subunit K, chloroplastic (EC 7.1.1.-) (NAD(P)H dehydrogenase subunit K) (NADH-plastoquinone oxidoreductase subunit K)	photosynthesis, light reaction [GO:0019684]	4 iron, 4 sulfur cluster binding [GO:0051539]; iron ion binding [GO:0005506]; NADH dehydrogenase (ubiquinone) activity [GO:0008137]; quinone binding [GO:0048038]	chloroplast thylakoid membrane [GO:0009535]
Mcon_232_c3_g1_i1.p1	Tubulin beta chain	microtubule cytoskeleton organization [GO:0000226]; mitotic cell cycle [GO:0000278]	GTPase activity [GO:0003924]; GTP binding [GO:0005525]; structural constituent of cytoskeleton [GO:0005200]	cytoplasm [GO:0005737]; microtubule [GO:0005874]
Mcon_1841_c1_g1_i1.p1	GDP-L-galactose phosphorylase		GDP-D-glucose phosphorylase activity [GO:0080048]; hydrolase activity [GO:0016787]; nucleotide binding [GO:0000166]; nucleotidyltransferase activity [GO:0016779]	cytoplasm [GO:0005737]
Mcon_3201_c8_g1_i1.p1	MHD domain-containing protein	endocytosis [GO:0006897]; intracellular protein transport [GO:0006886]		clathrin adaptor complex [GO:0030131]; clathrin-coated pit [GO:0005905]; Golgi apparatus [GO:0005794]
Mcon_2091_c41_g1_i1.p1	NAD(P)H-quinone oxidoreductase subunit H, chloroplastic (EC 7.1.1.-) (NAD(P)H dehydrogenase, subunit H) (NADH-plastoquinone oxidoreductase 49 kDa subunit) (NADH-plastoquinone oxidoreductase subunit H)	photosynthesis, light reaction [GO:0019684]	NAD binding [GO:0051287]; oxidoreductase activity, acting on NAD(P)H, quinone or similar compound as acceptor [GO:0016655]; quinone binding [GO:0048038]	chloroplast thylakoid membrane [GO:0009535]
Mcon_120_c102_g1_i1.p1	Uncharacterized protein		GTPase activity [GO:0003924]; GTP binding [GO:0005525]
Mcon_2394_c17_g1_i1.p1	Rab8		GTPase activity [GO:0003924]; GTP binding [GO:0005525]
Mcon_2394_c17_g1_i2.p1	Rab8		GTPase activity [GO:0003924]; GTP binding [GO:0005525]
Mcon_2555_c0_g1_i1.p1	NAD(P)H-quinone oxidoreductase subunit H, chloroplastic (EC 7.1.1.-) (NAD(P)H dehydrogenase, subunit H) (NADH-plastoquinone oxidoreductase 49 kDa subunit) (NADH-plastoquinone oxidoreductase subunit H)	photosynthesis, light reaction [GO:0019684]	NAD binding [GO:0051287]; oxidoreductase activity, acting on NAD(P)H, quinone or similar compound as acceptor [GO:0016655]; quinone binding [GO:0048038]	chloroplast thylakoid membrane [GO:0009535]
Mcon_120_c74_g1_i3.p1	Actin		ATP binding [GO:0005524]	cytoskeleton [GO:0005856]
Mcon_120_c74_g1_i4.p1	Actin		ATP binding [GO:0005524]	cytoskeleton [GO:0005856]
Mcon_1719_c24_g1_i1.p1	N-acetyltransferase domain-containing protein		N-acetyltransferase activity [GO:0008080]
Mcon_872_c0_g1_i1.p1	Trehalose-6-phosphate synthase	trehalose biosynthetic process [GO:0005992]	catalytic activity [GO:0003824]
Mcon_5883_c120_g1_i1.p1	Trehalose-6-phosphate synthase	trehalose biosynthetic process [GO:0005992]	catalytic activity [GO:0003824]
Mcon_5883_c120_g1_i3.p1	Trehalose-6-phosphate synthase	trehalose biosynthetic process [GO:0005992]	catalytic activity [GO:0003824]
Mcon_4210_c3_g1_i2.p1	DNA-directed RNA polymerase subunit beta (EC 2.7.7.6) (PEP) (Plastid-encoded RNA polymerase subunit beta) (RNA polymerase subunit beta)	transcription, DNA-templated [GO:0006351]	DNA binding [GO:0003677]; DNA-directed 5'-3' RNA polymerase activity [GO:0003899]; ribonucleoside binding [GO:0032549]	chloroplast [GO:0009507]
Mcon_2115_c21_g1_i3.p1	Putative LOV domain-containing protein	protein-chromophore linkage [GO:0018298]	ATP binding [GO:0005524]; blue light photoreceptor activity [GO:0009882]; protein kinase activity [GO:0004672]
Mcon_2115_c21_g1_i1.p1	Putative LOV domain-containing protein	protein-chromophore linkage [GO:0018298]	ATP binding [GO:0005524]; blue light photoreceptor activity [GO:0009882]; protein kinase activity [GO:0004672]
Mcon_3002_c117_g1_i1.p1	Ubiquitin carrier protein 7 isoform 2		ATP binding [GO:0005524]; transferase activity [GO:0016740]
Mcon_2115_c43_g1_i1.p1	V-type proton ATPase subunit c2 (V-ATPase subunit c2) (V-type proton ATPase 16 kDa proteolipid subunit c2) (V-ATPase 16 kDa proteolipid subunit c2) (Vacuolar H(+)-ATPase subunit c isoform 2) (Vacuolar proton pump 16 kDa proteolipid subunit c2) (Vacuolar proton pump subunit c2)		proton-transporting ATPase activity, rotational mechanism [GO:0046961]	integral component of membrane [GO:0016021]; plant-type vacuole [GO:0000325]; vacuolar proton-transporting V-type ATPase, V0 domain [GO:0000220]; vacuole [GO:0005773]
Mcon_3803_c35_g1_i1.p1	V-type proton ATPase proteolipid subunit		proton-transporting ATPase activity, rotational mechanism [GO:0046961]	integral component of membrane [GO:0016021]; proton-transporting V-type ATPase, V0 domain [GO:0033179]; vacuolar membrane [GO:0005774]
Mcon_1381_c79_g1_i1.p1	ATP synthase subunit alpha, chloroplastic (EC 7.1.2.2) (ATP synthase F1 sector subunit alpha) (F-ATPase subunit alpha)		ATP binding [GO:0005524]; proton-transporting ATPase activity, rotational mechanism [GO:0046961]; proton-transporting ATP synthase activity, rotational mechanism [GO:0046933]	chloroplast thylakoid membrane [GO:0009535]; mitochondrial inner membrane [GO:0005743]; proton-transporting ATP synthase complex, catalytic core F(1) [GO:0045261]
Mcon_469_c12_g2_i1.p1	Mov34/MPN/PAD-1 family protein	proteasome-mediated ubiquitin-dependent protein catabolic process [GO:0043161]; protein deubiquitination [GO:0016579]	isopeptidase activity [GO:0070122]; Lys63-specific deubiquitinase activity [GO:0061578]; metal-dependent deubiquitinase activity [GO:0140492]; metallopeptidase activity [GO:0008237]; proteasome binding [GO:0070628]; thiol-dependent deubiquitinase [GO:0004843]	proteasome regulatory particle, lid subcomplex [GO:0008541]
Mcon_76_c5_g1_i1.p1	Mov34/MPN/PAD-1 family protein	proteasome-mediated ubiquitin-dependent protein catabolic process [GO:0043161]; protein deubiquitination [GO:0016579]	isopeptidase activity [GO:0070122]; Lys63-specific deubiquitinase activity [GO:0061578]; metal-dependent deubiquitinase activity [GO:0140492]; metallopeptidase activity [GO:0008237]; proteasome binding [GO:0070628]; thiol-dependent deubiquitinase [GO:0004843]	proteasome regulatory particle, lid subcomplex [GO:0008541]
Mcon_1841_c8_g1_i1.p2	Ribosome biogenesis protein BOP1 homolog	maturation of 5.8S rRNA from tricistronic rRNA transcript (SSU-rRNA, 5.8S rRNA, LSU-rRNA) [GO:0000466]; maturation of LSU-rRNA from tricistronic rRNA transcript (SSU-rRNA, 5.8S rRNA, LSU-rRNA) [GO:0000463]	mRNA binding [GO:0003729]; ribonucleoprotein complex binding [GO:0043021]	nucleolus [GO:0005730]; nucleoplasm [GO:0005654]; preribosome, large subunit precursor [GO:0030687]
Mcon_1452_c155_g1_i1.p1	Ribosomal protein S13	translation [GO:0006412]	RNA binding [GO:0003723]; structural constituent of ribosome [GO:0003735]	ribosome [GO:0005840]
Mcon_1719_c7_g1_i1.p1	Ribosomal protein S13	translation [GO:0006412]	RNA binding [GO:0003723]; structural constituent of ribosome [GO:0003735]	ribosome [GO:0005840]
Mcon_2985_c0_g1_i1.p2	Complex1_49kDa domain-containing protein		NAD binding [GO:0051287]; oxidoreductase activity, acting on NAD(P)H [GO:0016651]; quinone binding [GO:0048038]
Mcon_1452_c71_g1_i1.p1	Uncharacterized protein	ribosomal small subunit assembly [GO:0000028]; translation [GO:0006412]	RNA binding [GO:0003723]; structural constituent of ribosome [GO:0003735]	cytosolic small ribosomal subunit [GO:0022627]
Mcon_3445_c181_g1_i1.p2	Ribosomal_S15 domain-containing protein/Ribosomal_S13_N domain-containing protein	translation [GO:0006412]	structural constituent of ribosome [GO:0003735]	cytosol [GO:0005829]; ribosome [GO:0005840]
Mcon_3445_c181_g1_i2.p2	Ribosomal_S15 domain-containing protein/Ribosomal_S13_N domain-containing protein	translation [GO:0006412]	structural constituent of ribosome [GO:0003735]	cytosol [GO:0005829]; ribosome [GO:0005840]
Mcon_3445_c181_g1_i4.p2	Ribosomal_S15 domain-containing protein/Ribosomal_S13_N domain-containing protein	translation [GO:0006412]	structural constituent of ribosome [GO:0003735]	cytosol [GO:0005829]; ribosome [GO:0005840]
Mcon_4770_c6_g1_i1.p1	Calmodulin	calcium-mediated signaling [GO:0019722]	calcium ion binding [GO:0005509]
Mcon_489_c289_g1_i2.p1	Trafficking protein particle complex subunit	Golgi vesicle transport [GO:0048193]		endoplasmic reticulum [GO:0005783]; Golgi apparatus [GO:0005794]; TRAPP complex [GO:0030008]
Mcon_3002_c16_g1_i1.p1	ubiquitin-conjugating enzyme E2-17 kDa-like		ATP binding [GO:0005524]; transferase activity [GO:0016740]
Mcon_3002_c16_g1_i2.p1	ubiquitin-conjugating enzyme E2-17 kDa-like		ATP binding [GO:0005524]; transferase activity [GO:0016740]
Mcon_3002_c16_g1_i3.p1	ubiquitin-conjugating enzyme E2-17 kDa-like		ATP binding [GO:0005524]; transferase activity [GO:0016740]
Mcon_1888_c3_g1_i3.p1	ATP-dependent Clp protease proteolytic subunit (EC 3.4.21.92) (Endopeptidase Clp)		ATP-dependent peptidase activity [GO:0004176]; serine-type endopeptidase activity [GO:0004252]	chloroplast stroma [GO:0009570]; plastid envelope [GO:0009526]
Mcon_1841_c6_g1_i1.p1	Uncharacterized protein		mRNA binding [GO:0003729]	cytoplasm [GO:0005737]; nucleus [GO:0005634]
Mcon_349_c1_g1_i1.p1	Ribulose bisphosphate carboxylase large chain (RuBisCO large subunit) (EC 4.1.1.39)	photorespiration [GO:0009853]; reductive pentose-phosphate cycle [GO:0019253]	magnesium ion binding [GO:0000287]; monooxygenase activity [GO:0004497]; ribulose-bisphosphate carboxylase activity [GO:0016984]	chloroplast [GO:0009507]
Mcon_4830_c470_g1_i1.p1	Ribosomal_L2_C domain-containing protein	translation [GO:0006412]	RNA binding [GO:0003723]; structural constituent of ribosome [GO:0003735]; transferase activity [GO:0016740]	chloroplast [GO:0009507]; large ribosomal subunit [GO:0015934]; mitochondrion [GO:0005739]
Mcon_4794_c28_g1_i1.p1	Histone H2A		DNA binding [GO:0003677]; protein heterodimerization activity [GO:0046982]	nucleosome [GO:0000786]; nucleus [GO:0005634]
Mcon_1888_c9_g1_i1.p1	Acetyl-coenzyme A carboxylase carboxyl transferase subunit beta, chloroplastic (ACCase subunit beta) (Acetyl-CoA carboxylase carboxyltransferase subunit beta) (EC 2.1.3.15)	fatty acid biosynthetic process [GO:0006633]; malonyl-CoA biosynthetic process [GO:2001295]	acetyl-CoA carboxylase activity [GO:0003989]; ATP binding [GO:0005524]; carboxyl- or carbamoyltransferase activity [GO:0016743]; zinc ion binding [GO:0008270]	acetyl-CoA carboxylase complex [GO:0009317]; chloroplast stroma [GO:0009570]
Mcon_349_c0_g1_i1.p1	Acetyl-coenzyme A carboxylase carboxyl transferase subunit beta, chloroplastic (ACCase subunit beta) (Acetyl-CoA carboxylase carboxyltransferase subunit beta) (EC 2.1.3.15)	fatty acid biosynthetic process [GO:0006633]; malonyl-CoA biosynthetic process [GO:2001295]	acetyl-CoA carboxylase activity [GO:0003989]; ATP binding [GO:0005524]; carboxyl- or carbamoyltransferase activity [GO:0016743]; zinc ion binding [GO:0008270]	acetyl-CoA carboxylase complex [GO:0009317]; chloroplast stroma [GO:0009570]
Mcon_3604_c13_g1_i1.p1	Acetyl-coenzyme A carboxylase carboxyl transferase subunit beta, chloroplastic (ACCase subunit beta) (Acetyl-CoA carboxylase carboxyltransferase subunit beta) (EC 2.1.3.15)	fatty acid biosynthetic process [GO:0006633]; malonyl-CoA biosynthetic process [GO:2001295]	acetyl-CoA carboxylase activity [GO:0003989]; ATP binding [GO:0005524]; carboxyl- or carbamoyltransferase activity [GO:0016743]; zinc ion binding [GO:0008270]	acetyl-CoA carboxylase complex [GO:0009317]; chloroplast stroma [GO:0009570]
Mcon_5087_c7_g1_i1.p1	ATP synthase beta subunit (Fragment)	ATP metabolic process [GO:0046034]; proton transmembrane transport [GO:1902600]	ATP binding [GO:0005524]	plastid [GO:0009536]
Mcon_3002_c43_g1_i1.p1	Uncharacterized protein	translation [GO:0006412]	structural constituent of ribosome [GO:0003735]	ribosome [GO:0005840]
Mcon_1295_c0_g1_i1.p1	Protein TIC 214 (Translocon at the inner envelope membrane of chloroplasts 214)	protein transport [GO:0015031]		chloroplast inner membrane [GO:0009706]; integral component of membrane [GO:0016021]
Mcon_1947_c0_g1_i1.p1	ATP synthase beta subunit (Fragment)	ATP metabolic process [GO:0046034]; proton transmembrane transport [GO:1902600]	ATP binding [GO:0005524]	plastid [GO:0009536]
Mcon_2979_c95_g1_i1.p1	Actin-11 isoform 1		ATP binding [GO:0005524]	cytoskeleton [GO:0005856]
Mcon_232_c1_g1_i1.p1	40S ribosomal protein S20	translation [GO:0006412]	RNA binding [GO:0003723]; structural constituent of ribosome [GO:0003735]	cytosol [GO:0005829]; small ribosomal subunit [GO:0015935]
Mcon_1888_c3_g1_i1.p1	ATP-dependent Clp protease proteolytic subunit (EC 3.4.21.92) (Endopeptidase Clp)		ATP-dependent peptidase activity [GO:0004176]; serine-type endopeptidase activity [GO:0004252]	chloroplast stroma [GO:0009570]; plastid envelope [GO:0009526]
Mcon_489_c367_g1_i2.p1	Protein-serine/threonine phosphatase (EC 3.1.3.16)		metal ion binding [GO:0046872]; protein serine/threonine phosphatase activity [GO:0004722]
Mcon_1452_c117_g1_i5.p1	Casein kinase I isoform delta-like protein		ATP binding [GO:0005524]; protein serine/threonine kinase activity [GO:0004674]
Mcon_3642_c14_g1_i1.p1	Autophagy-related protein	autophagy [GO:0006914]		membrane [GO:0016020]; microtubule [GO:0005874]
Mcon_3642_c14_g1_i3.p1	Autophagy-related protein	autophagy [GO:0006914]		membrane [GO:0016020]; microtubule [GO:0005874]
Mcon_3642_c14_g1_i4.p1	Autophagy-related protein	autophagy [GO:0006914]		membrane [GO:0016020]; microtubule [GO:0005874]
Mcon_3642_c14_g1_i5.p1	Autophagy-related protein	autophagy [GO:0006914]		membrane [GO:0016020]; microtubule [GO:0005874]
Mcon_3642_c14_g1_i6.p1	Autophagy-related protein	autophagy [GO:0006914]		membrane [GO:0016020]; microtubule [GO:0005874]
Mcon_489_c11_g1_i2.p1	RING-box 1	protein ubiquitination [GO:0016567]; ubiquitin-dependent protein catabolic process [GO:0006511]	cullin family protein binding [GO:0097602]; ubiquitin protein ligase activity [GO:0061630]; zinc ion binding [GO:0008270]	cullin-RING ubiquitin ligase complex [GO:0031461]; nucleus [GO:0005634]
Mcon_3998_c7_g1_i1.p1	Alpha,alpha-trehalose-phosphate synthase (UDP-forming) (EC 2.4.1.15)	trehalose biosynthetic process [GO:0005992]	alpha,alpha-trehalose-phosphate synthase (UDP-forming) activity [GO:0003825]
Mcon_3515_c0_g1_i1.p1	Cytochrome c oxidase subunit 3 (Fragment)	aerobic electron transport chain [GO:0019646]	cytochrome-c oxidase activity [GO:0004129]	integral component of membrane [GO:0016021]; mitochondrion [GO:0005739]
Mcon_5441_c7_g1_i1.p1	Plug_translocon domain-containing protein	posttranslational protein targeting to membrane, translocation [GO:0031204]; SRP-dependent cotranslational protein targeting to membrane, translocation [GO:0006616]	protein transmembrane transporter activity [GO:0008320]; ribosome binding [GO:0043022]; signal sequence binding [GO:0005048]	chloroplast thylakoid membrane [GO:0009535]; integral component of membrane [GO:0016021]; Sec61 translocon complex [GO:0005784]
Mcon_4794_c12_g1_i1.p1	Small nuclear ribonucleoprotein Sm D1 (snRNP core protein D1)	spliceosomal snRNP assembly [GO:0000387]		nucleus [GO:0005634]
Mcon_2265_c59_g1_i1.p1	Serine/threonine-protein phosphatase (EC 3.1.3.16)		protein serine/threonine phosphatase activity [GO:0004722]
Mcon_1461_c14_g1_i1.p1	Cytochrome b (Fragment)	respiratory electron transport chain [GO:0022904]	electron transfer activity [GO:0009055]; metal ion binding [GO:0046872]	integral component of membrane [GO:0016021]; mitochondrial inner membrane [GO:0005743]; respirasome [GO:0070469]
Mcon_2657_c0_g1_i1.p1	Tubulin beta chain	microtubule cytoskeleton organization [GO:0000226]; mitotic cell cycle [GO:0000278]	GTPase activity [GO:0003924]; GTP binding [GO:0005525]; structural constituent of cytoskeleton [GO:0005200]	cytoplasm [GO:0005737]; microtubule [GO:0005874]
Mcon_3602_c36_g1_i1.p1	casein kinase II subunit alpha-2		ATP binding [GO:0005524]; protein serine/threonine kinase activity [GO:0004674]
Mcon_3602_c36_g1_i2.p1	casein kinase II subunit alpha-2		ATP binding [GO:0005524]; protein serine/threonine kinase activity [GO:0004674]
Mcon_3602_c36_g1_i3.p1	casein kinase II subunit alpha-2		ATP binding [GO:0005524]; protein serine/threonine kinase activity [GO:0004674]
Mcon_3602_c36_g1_i4.p1	casein kinase II subunit alpha-2		ATP binding [GO:0005524]; protein serine/threonine kinase activity [GO:0004674]
Mcon_222_c4_g1_i1.p1	GTP-binding nuclear protein (Fragment)	nucleocytoplasmic transport [GO:0006913]; protein transport [GO:0015031]	GTPase activity [GO:0003924]; GTP binding [GO:0005525]	nucleus [GO:0005634]
Mcon_489_c38_g1_i1.p2	GTP-binding nuclear protein (Fragment)	nucleocytoplasmic transport [GO:0006913]; protein transport [GO:0015031]	GTPase activity [GO:0003924]; GTP binding [GO:0005525]	nucleus [GO:0005634]
Mcon_3493_c47_g1_i1.p1	PHD finger-like domain-containing protein 5B	mRNA splicing, via spliceosome [GO:0000398]
Mcon_3493_c47_g1_i2.p1	PHD finger-like domain-containing protein 5B	mRNA splicing, via spliceosome [GO:0000398]
Mcon_3493_c47_g1_i3.p1	PHD finger-like domain-containing protein 5B	mRNA splicing, via spliceosome [GO:0000398]
Mcon_3493_c47_g1_i4.p1	PHD finger-like domain-containing protein 5B	mRNA splicing, via spliceosome [GO:0000398]
Mcon_3493_c47_g1_i5.p1	PHD finger-like domain-containing protein 5B	mRNA splicing, via spliceosome [GO:0000398]
Mcon_652_c0_g1_i1.p1	Cytochrome c oxidase subunit 3	aerobic electron transport chain [GO:0019646]	cytochrome-c oxidase activity [GO:0004129]	integral component of membrane [GO:0016021]; mitochondrion [GO:0005739]
Mcon_1381_c82_g1_i1.p1	Maturase K (Fragment)	mRNA processing [GO:0006397]; tRNA processing [GO:0008033]	RNA binding [GO:0003723]	chloroplast [GO:0009507]
Mcon_4389_c0_g1_i1.p1	Tr-type G domain-containing protein		GTPase activity [GO:0003924]; GTP binding [GO:0005525]; translation elongation factor activity [GO:0003746]	intracellular membrane-bounded organelle [GO:0043231]
Mcon_4389_c0_g1_i5.p1	Tr-type G domain-containing protein		GTPase activity [GO:0003924]; GTP binding [GO:0005525]; translation elongation factor activity [GO:0003746]	intracellular membrane-bounded organelle [GO:0043231]
Mcon_5750_c72_g1_i2.p1	Flowering locus T-like protein			cytoplasm [GO:0005737]
Mcon_2428_c0_g1_i1.p1	Cytochrome c oxidase subunit 1 (EC 7.1.1.9)	electron transport coupled proton transport [GO:0015990]; oxidative phosphorylation [GO:0006119]	cytochrome-c oxidase activity [GO:0004129]; heme binding [GO:0020037]; metal ion binding [GO:0046872]	integral component of membrane [GO:0016021]; mitochondrial inner membrane [GO:0005743]; respiratory chain complex IV [GO:0045277]
Mcon_5683_c64_g1_i1.p1	Uncharacterized protein	translation [GO:0006412]	structural constituent of ribosome [GO:0003735]	cytosolic large ribosomal subunit [GO:0022625]
Mcon_5750_c0_g1_i1.p1	Uncharacterized protein	translation [GO:0006412]	structural constituent of ribosome [GO:0003735]	cytosolic large ribosomal subunit [GO:0022625]
Mcon_2115_c325_g1_i1.p1	SAUR family protein	response to auxin [GO:0009733]
Mcon_1282_c59_g1_i1.p1	Serine/threonine-protein phosphatase (EC 3.1.3.16)		protein serine/threonine phosphatase activity [GO:0004722]
Mcon_2011_c0_g1_i1.p1	Early-responsive to dehydration stress protein isoform 1		calcium activated cation channel activity [GO:0005227]	integral component of membrane [GO:0016021]
Mcon_23_c0_g1_i3.p1	ATP synthase subunit alpha		ATP binding [GO:0005524]; hydrolase activity [GO:0016787]; proton-transporting ATP synthase activity, rotational mechanism [GO:0046933]	mitochondrion [GO:0005739]; organelle membrane [GO:0031090]; proton-transporting ATP synthase complex, catalytic core F(1) [GO:0045261]
Mcon_1841_c132_g1_i1.p1	Serine/threonine-protein phosphatase (EC 3.1.3.16)		protein serine/threonine phosphatase activity [GO:0004722]
Mcon_1841_c7_g1_i1.p1	Uncharacterized protein	endosome transport via multivesicular body sorting pathway [GO:0032509]; late endosome to vacuole transport [GO:0045324]; protein transport [GO:0015031]		ESCRT III complex [GO:0000815]; multivesicular body [GO:0005771]
Mcon_3262_c0_g1_i1.p1	Protein TIC 214 (Translocon at the inner envelope membrane of chloroplasts 214)	protein transport [GO:0015031]		chloroplast inner membrane [GO:0009706]; integral component of membrane [GO:0016021]
Mcon_489_c444_g1_i1.p1	Uncharacterized protein	DNA-templated transcription, initiation [GO:0006352]	DNA binding [GO:0003677]; general transcription initiation factor activity [GO:0140223]; RNA polymerase II general transcription initiation factor activity [GO:0016251]	nucleus [GO:0005634]
Mcon_3065_c41_g1_i3.p1	Uncharacterized protein	actin filament organization [GO:0007015]; cortical cytoskeleton organization [GO:0030865]; establishment or maintenance of cell polarity [GO:0007163]; regulation of actin cytoskeleton organization [GO:0032956]; regulation of cell shape [GO:0008360]; small GTPase mediated signal transduction [GO:0007264]	GTPase activity [GO:0003924]; GTP binding [GO:0005525]; protein kinase binding [GO:0019901]	cell cortex [GO:0005938]; cell projection [GO:0042995]; cytoplasmic vesicle [GO:0031410]; cytoskeleton [GO:0005856]; nucleus [GO:0005634]; plasma membrane [GO:0005886]
Mcon_3065_c41_g1_i8.p1	Uncharacterized protein	actin filament organization [GO:0007015]; cortical cytoskeleton organization [GO:0030865]; establishment or maintenance of cell polarity [GO:0007163]; regulation of actin cytoskeleton organization [GO:0032956]; regulation of cell shape [GO:0008360]; small GTPase mediated signal transduction [GO:0007264]	GTPase activity [GO:0003924]; GTP binding [GO:0005525]; protein kinase binding [GO:0019901]	cell cortex [GO:0005938]; cell projection [GO:0042995]; cytoplasmic vesicle [GO:0031410]; cytoskeleton [GO:0005856]; nucleus [GO:0005634]; plasma membrane [GO:0005886]
Mcon_3607_c35_g1_i1.p1	Uncharacterized protein
Mcon_3445_c307_g1_i1.p1	Tubulin gamma chain	cytoplasmic microtubule organization [GO:0031122]; meiotic spindle organization [GO:0000212]; microtubule cytoskeleton organization [GO:0000226]; microtubule nucleation [GO:0007020]; mitotic cell cycle [GO:0000278]; mitotic sister chromatid segregation [GO:0000070]; mitotic spindle organization [GO:0007052]	GTPase activity [GO:0003924]; GTP binding [GO:0005525]; structural constituent of cytoskeleton [GO:0005200]	cytoplasm [GO:0005737]; gamma-tubulin complex [GO:0000930]; microtubule [GO:0005874]; nucleus [GO:0005634]; spindle [GO:0005819]
Mcon_3445_c307_g1_i2.p1	Tubulin gamma chain	cytoplasmic microtubule organization [GO:0031122]; meiotic spindle organization [GO:0000212]; microtubule cytoskeleton organization [GO:0000226]; microtubule nucleation [GO:0007020]; mitotic cell cycle [GO:0000278]; mitotic sister chromatid segregation [GO:0000070]; mitotic spindle organization [GO:0007052]	GTPase activity [GO:0003924]; GTP binding [GO:0005525]; structural constituent of cytoskeleton [GO:0005200]	cytoplasm [GO:0005737]; gamma-tubulin complex [GO:0000930]; microtubule [GO:0005874]; nucleus [GO:0005634]; spindle [GO:0005819]
Mcon_3445_c307_g1_i3.p1	Tubulin gamma chain	cytoplasmic microtubule organization [GO:0031122]; meiotic spindle organization [GO:0000212]; microtubule cytoskeleton organization [GO:0000226]; microtubule nucleation [GO:0007020]; mitotic cell cycle [GO:0000278]; mitotic sister chromatid segregation [GO:0000070]; mitotic spindle organization [GO:0007052]	GTPase activity [GO:0003924]; GTP binding [GO:0005525]; structural constituent of cytoskeleton [GO:0005200]	cytoplasm [GO:0005737]; gamma-tubulin complex [GO:0000930]; microtubule [GO:0005874]; nucleus [GO:0005634]; spindle [GO:0005819]
Mcon_5589_c1_g1_i1.p1	ATP synthase subunit beta (EC 7.1.2.2) (Fragment)		ATP binding [GO:0005524]; proton-transporting ATPase activity, rotational mechanism [GO:0046961]; proton-transporting ATP synthase activity, rotational mechanism [GO:0046933]	chloroplast [GO:0009507]; proton-transporting ATP synthase complex, catalytic core F(1) [GO:0045261]
Mcon_1282_c290_g1_i2.p1	Alpha tubulin (Fragment)	microtubule-based process [GO:0007017]	GTP binding [GO:0005525]; structural constituent of cytoskeleton [GO:0005200]	microtubule [GO:0005874]
Mcon_1215_c2_g1_i4.p1	Tr-type G domain-containing protein		GTPase activity [GO:0003924]; GTP binding [GO:0005525]; translation elongation factor activity [GO:0003746]	intracellular membrane-bounded organelle [GO:0043231]
Mcon_1215_c2_g1_i6.p1	Tr-type G domain-containing protein		GTPase activity [GO:0003924]; GTP binding [GO:0005525]; translation elongation factor activity [GO:0003746]	intracellular membrane-bounded organelle [GO:0043231]
Mcon_3002_c50_g1_i1.p1	Tubulin beta chain	microtubule-based process [GO:0007017]	GTPase activity [GO:0003924]; GTP binding [GO:0005525]; structural constituent of cytoskeleton [GO:0005200]	microtubule [GO:0005874]
Mcon_3002_c50_g1_i2.p1	Tubulin beta chain	microtubule-based process [GO:0007017]	GTPase activity [GO:0003924]; GTP binding [GO:0005525]; structural constituent of cytoskeleton [GO:0005200]	microtubule [GO:0005874]
Mcon_4389_c0_g1_i2.p1	Tr-type G domain-containing protein		GTPase activity [GO:0003924]; GTP binding [GO:0005525]; translation elongation factor activity [GO:0003746]	intracellular membrane-bounded organelle [GO:0043231]
Mcon_4389_c0_g1_i3.p1	Tr-type G domain-containing protein		GTPase activity [GO:0003924]; GTP binding [GO:0005525]; translation elongation factor activity [GO:0003746]	intracellular membrane-bounded organelle [GO:0043231]
Mcon_4389_c0_g1_i4.p1	Tr-type G domain-containing protein		GTPase activity [GO:0003924]; GTP binding [GO:0005525]; translation elongation factor activity [GO:0003746]	intracellular membrane-bounded organelle [GO:0043231]
Mcon_3002_c76_g1_i2.p2	Uncharacterized protein	nuclear-transcribed mRNA catabolic process, exonucleolytic [GO:0000291]; positive regulation of nuclear-transcribed mRNA poly(A) tail shortening [GO:0060213]; positive regulation of translational initiation [GO:0045948]; transcription initiation from RNA polymerase II promoter [GO:0006367]	DNA-directed 5'-3' RNA polymerase activity [GO:0003899]; single-stranded DNA binding [GO:0003697]; single-stranded RNA binding [GO:0003727]; translation initiation factor binding [GO:0031369]	P-body [GO:0000932]; RNA polymerase II, core complex [GO:0005665]
Mcon_1182_c1_g1_i1.p1	COP9 signalosome complex subunit			cytoplasm [GO:0005737]
Mcon_1182_c1_g1_i2.p1	COP9 signalosome complex subunit			cytoplasm [GO:0005737]
Mcon_489_c275_g1_i1.p1	Eukaryotic initiation factor 4a		ATP binding [GO:0005524]; hydrolase activity [GO:0016787]; RNA helicase activity [GO:0003724]; translation initiation factor activity [GO:0003743]
Mcon_5883_c120_g1_i2.p1	Trehalose-6-phosphate synthase	trehalose biosynthetic process [GO:0005992]	catalytic activity [GO:0003824]
Mcon_1536_c0_g1_i1.p1	ATP synthase subunit alpha		ATP binding [GO:0005524]; proton-transporting ATP synthase activity, rotational mechanism [GO:0046933]	chloroplast [GO:0009507]; mitochondrial inner membrane [GO:0005743]; proton-transporting ATP synthase complex, catalytic core F(1) [GO:0045261]
Mcon_979_c9_g1_i1.p1	Actin-related protein 2/3 complex subunit 4	actin filament polymerization [GO:0030041]; Arp2/3 complex-mediated actin nucleation [GO:0034314]; regulation of actin filament polymerization [GO:0030833]	actin binding [GO:0003779]	Arp2/3 protein complex [GO:0005885]; cytoplasm [GO:0005737]
Mcon_602_c0_g1_i1.p1	Deleted.
Mcon_916_c4_g1_i1.p1	Uncharacterized protein		ATP binding [GO:0005524]; iron-sulfur cluster binding [GO:0051536]; metal ion binding [GO:0046872]	membrane [GO:0016020]
Mcon_1215_c2_g1_i2.p1	Deleted.
Mcon_1215_c2_g1_i3.p1	Deleted.
Mcon_1841_c0_g1_i3.p1	2S albumin (CBP3)		nutrient reservoir activity [GO:0045735]
Mcon_692_c3_g1_i1.p1	Cytochrome c biogenesis protein CcsA	cytochrome complex assembly [GO:0017004]	heme binding [GO:0020037]	chloroplast thylakoid membrane [GO:0009535]; integral component of membrane [GO:0016021]
Mcon_5683_c47_g1_i2.p1	Putative LOV domain-containing protein	protein-chromophore linkage [GO:0018298]; response to blue light [GO:0009637]	photoreceptor activity [GO:0009881]
Mcon_3607_c44_g1_i1.p1	Transducin/WD40 repeat-like superfamily protein isoform 5 (Fragment)	TOR signaling [GO:0031929]		TORC1 complex [GO:0031931]; TORC2 complex [GO:0031932]
Mcon_692_c18_g1_i1.p1	NAD(P)H-quinone oxidoreductase subunit 5, chloroplastic (EC 7.1.1.-) (NADH-plastoquinone oxidoreductase subunit 5)	ATP synthesis coupled electron transport [GO:0042773]	NADH dehydrogenase (ubiquinone) activity [GO:0008137]; quinone binding [GO:0048038]	chloroplast thylakoid membrane [GO:0009535]; integral component of membrane [GO:0016021]
Mcon_5683_c104_g1_i1.p1	Serine/threonine-protein phosphatase (EC 3.1.3.16)		protein serine/threonine phosphatase activity [GO:0004722]
Mcon_6048_c27_g1_i1.p1	Serine/threonine-protein phosphatase (EC 3.1.3.16)		protein serine/threonine phosphatase activity [GO:0004722]; serine-type endopeptidase activity [GO:0004252]
Mcon_232_c1480_g1_i1.p1	Ribosomal_S13_N domain-containing protein	translation [GO:0006412]	structural constituent of ribosome [GO:0003735]	cytosol [GO:0005829]; ribosome [GO:0005840]
Mcon_3002_c85_g1_i1.p1	Actin domain-containing protein		ATP binding [GO:0005524]	cytoskeleton [GO:0005856]
Mcon_1282_c7_g1_i1.p1	Tubulin beta chain	microtubule cytoskeleton organization [GO:0000226]; mitotic cell cycle [GO:0000278]	GTPase activity [GO:0003924]; GTP binding [GO:0005525]; structural constituent of cytoskeleton [GO:0005200]	cytoplasm [GO:0005737]; microtubule [GO:0005874]
Mcon_2510_c33_g1_i1.p1	somatic embryogenesis receptor kinase 1		ATP binding [GO:0005524]; signaling receptor binding [GO:0005102]; transmembrane receptor protein serine/threonine kinase activity [GO:0004675]	integral component of membrane [GO:0016021]
Mcon_3602_c14_g1_i1.p2	KOW domain-containing protein	cytoplasmic translation [GO:0002181]; ribosomal large subunit biogenesis [GO:0042273]	RNA binding [GO:0003723]; structural constituent of ribosome [GO:0003735]	cytosolic large ribosomal subunit [GO:0022625]
Mcon_5808_c2_g1_i1.p1	KOW domain-containing protein	cytoplasmic translation [GO:0002181]; ribosomal large subunit biogenesis [GO:0042273]	RNA binding [GO:0003723]; structural constituent of ribosome [GO:0003735]	cytosolic large ribosomal subunit [GO:0022625]
Mcon_1381_c56_g1_i1.p1	Maturase K (Intron maturase)	mRNA processing [GO:0006397]; RNA splicing [GO:0008380]; tRNA processing [GO:0008033]	RNA binding [GO:0003723]	chloroplast [GO:0009507]
Mcon_3002_c116_g1_i1.p1	Uncharacterized protein	protein secretion [GO:0009306]; regulation of exocytosis [GO:0017157]; vesicle docking involved in exocytosis [GO:0006904]	GTPase activity [GO:0003924]; GTP binding [GO:0005525]
Mcon_3002_c116_g1_i3.p1	Uncharacterized protein	protein secretion [GO:0009306]; regulation of exocytosis [GO:0017157]; vesicle docking involved in exocytosis [GO:0006904]	GTPase activity [GO:0003924]; GTP binding [GO:0005525]
Mcon_3766_c2_g1_i1.p1	Mob1/phocein family protein isoform 1	positive regulation of protein phosphorylation [GO:0001934]; signal transduction [GO:0007165]	protein kinase activator activity [GO:0030295]	cytoplasm [GO:0005737]; nucleus [GO:0005634]
Mcon_222_c44_g1_i3.p1	AP complex subunit sigma	intracellular protein transport [GO:0006886]		membrane [GO:0016020]
Mcon_1282_c81_g1_i1.p1	GTP-binding 2	regulation of endocytosis [GO:0030100]	GTPase activity [GO:0003924]; GTP binding [GO:0005525]	endosome [GO:0005768]
Mcon_3803_c108_g1_i5.p1	Queuine tRNA-ribosyltransferase catalytic subunit 1 (EC 2.4.2.64) (Guanine insertion enzyme) (tRNA-guanine transglycosylase)	tRNA-guanine transglycosylation [GO:0101030]	metal ion binding [GO:0046872]; queuine tRNA-ribosyltransferase activity [GO:0008479]	cytoplasm [GO:0005737]
Mcon_3803_c108_g1_i7.p1	Queuine tRNA-ribosyltransferase catalytic subunit 1 (EC 2.4.2.64) (Guanine insertion enzyme) (tRNA-guanine transglycosylase)	tRNA-guanine transglycosylation [GO:0101030]	metal ion binding [GO:0046872]; queuine tRNA-ribosyltransferase activity [GO:0008479]	cytoplasm [GO:0005737]
Mcon_1719_c66_g1_i3.p1	IPPc domain-containing protein	inositol phosphate dephosphorylation [GO:0046855]; phosphatidylinositol dephosphorylation [GO:0046856]	inositol-polyphosphate 5-phosphatase activity [GO:0004445]; phosphatidylinositol-3,4,5-trisphosphate 5-phosphatase activity [GO:0034485]; phosphatidylinositol-4,5-bisphosphate 5-phosphatase activity [GO:0004439]
Mcon_1719_c66_g1_i5.p1	IPPc domain-containing protein	inositol phosphate dephosphorylation [GO:0046855]; phosphatidylinositol dephosphorylation [GO:0046856]	inositol-polyphosphate 5-phosphatase activity [GO:0004445]; phosphatidylinositol-3,4,5-trisphosphate 5-phosphatase activity [GO:0034485]; phosphatidylinositol-4,5-bisphosphate 5-phosphatase activity [GO:0004439]
Mcon_1719_c66_g1_i6.p1	IPPc domain-containing protein	inositol phosphate dephosphorylation [GO:0046855]; phosphatidylinositol dephosphorylation [GO:0046856]	inositol-polyphosphate 5-phosphatase activity [GO:0004445]; phosphatidylinositol-3,4,5-trisphosphate 5-phosphatase activity [GO:0034485]; phosphatidylinositol-4,5-bisphosphate 5-phosphatase activity [GO:0004439]
Mcon_5313_c0_g1_i1.p1	ATP synthase subunit alpha		ATP binding [GO:0005524]; proton-transporting ATP synthase activity, rotational mechanism [GO:0046933]	mitochondrion [GO:0005739]; organelle membrane [GO:0031090]; proton-transporting ATP synthase complex, catalytic core F(1) [GO:0045261]
Mcon_2115_c165_g1_i8.p1	Cytokinin riboside 5'-monophosphate phosphoribohydrolase (EC 3.2.2.n1)	cytokinin biosynthetic process [GO:0009691]	N6-(Delta2-isopentenyl)-adenosine 5'-monophosphate phosphoribohydrolase activity [GO:0102682]	cytosol [GO:0005829]; nucleus [GO:0005634]
Mcon_5087_c3_g1_i1.p1	Protein TIC 214 (Translocon at the inner envelope membrane of chloroplasts 214)	protein transport [GO:0015031]		chloroplast inner membrane [GO:0009706]; integral component of membrane [GO:0016021]
Mcon_5833_c60_g1_i1.p1	Putative Photosystem I P700 chlorophyll a apoprotein A1	photosynthesis [GO:0015979]		integral component of membrane [GO:0016021]; mitochondrion [GO:0005739]; plastid [GO:0009536]; thylakoid [GO:0009579]
Mcon_5750_c14_g1_i1.p1	Uncharacterized protein		GTPase activity [GO:0003924]; GTP binding [GO:0005525]
Mcon_1245_c0_g1_i1.p1	Uncharacterized protein
Mcon_2356_c126_g1_i1.p1	GTP-binding SAR1A-like protein (GTP-binding protein SAR1B-like)	intracellular protein transport [GO:0006886]; vesicle-mediated transport [GO:0016192]	GTPase activity [GO:0003924]; GTP binding [GO:0005525]	endoplasmic reticulum [GO:0005783]; Golgi apparatus [GO:0005794]
Mcon_1461_c4_g1_i1.p1	NADH-ubiquinone oxidoreductase chain 1 (EC 7.1.1.2) (Fragment)		NADH dehydrogenase (ubiquinone) activity [GO:0008137]	integral component of membrane [GO:0016021]; mitochondrion [GO:0005739]; plasma membrane [GO:0005886]
Mcon_78_c38_g1_i1.p1	Tubulin beta chain	microtubule-based process [GO:0007017]	GTPase activity [GO:0003924]; GTP binding [GO:0005525]; structural constituent of cytoskeleton [GO:0005200]	microtubule [GO:0005874]
Mcon_1303_c0_g1_i1.p1	Protein TIC 214 (Translocon at the inner envelope membrane of chloroplasts 214)	protein transport [GO:0015031]		chloroplast inner membrane [GO:0009706]; integral component of membrane [GO:0016021]
Mcon_5994_c0_g1_i1.p1	DNA-directed RNA polymerase subunit alpha (PEP) (EC 2.7.7.6) (Plastid-encoded RNA polymerase subunit alpha) (RNA polymerase subunit alpha)	transcription, DNA-templated [GO:0006351]	DNA binding [GO:0003677]; DNA-directed 5'-3' RNA polymerase activity [GO:0003899]; protein dimerization activity [GO:0046983]	chloroplast [GO:0009507]
Mcon_1282_c86_g1_i1.p1	RRM domain-containing protein	mRNA splicing, via spliceosome [GO:0000398]	RNA binding [GO:0003723]	catalytic step 2 spliceosome [GO:0071013]; precatalytic spliceosome [GO:0071011]; U12-type spliceosomal complex [GO:0005689]; U2 snRNP [GO:0005686]; U2-type spliceosomal complex [GO:0005684]
Mcon_3295_c2_g1_i1.p1	60S ribosomal protein L35	maturation of LSU-rRNA from tricistronic rRNA transcript (SSU-rRNA, 5.8S rRNA, LSU-rRNA) [GO:0000463]; translation [GO:0006412]	structural constituent of ribosome [GO:0003735]	cytosolic large ribosomal subunit [GO:0022625]
Mcon_907_c0_g1_i1.p1	ATP synthase subunit b, chloroplastic (ATP synthase F(0) sector subunit b) (ATPase subunit I)		proton-transporting ATP synthase activity, rotational mechanism [GO:0046933]	chloroplast thylakoid membrane [GO:0009535]; integral component of membrane [GO:0016021]; proton-transporting ATP synthase complex, coupling factor F(o) [GO:0045263]
Mcon_4839_c12_g1_i1.p1	AAA domain-containing protein	proteasome-mediated ubiquitin-dependent protein catabolic process [GO:0043161]	ATP binding [GO:0005524]; ATP hydrolysis activity [GO:0016887]; proteasome-activating activity [GO:0036402]	cytoplasm [GO:0005737]; proteasome regulatory particle, base subcomplex [GO:0008540]
Mcon_489_c305_g1_i1.p1	Uncharacterized protein	intracellular protein transport [GO:0006886]; vesicle-mediated transport [GO:0016192]	GTPase activity [GO:0003924]; GTP binding [GO:0005525]	Golgi apparatus [GO:0005794]
Mcon_2265_c10_g1_i1.p1	Autophagy-related protein	autophagy [GO:0006914]; cellular response to nitrogen starvation [GO:0006995]		membrane [GO:0016020]; microtubule [GO:0005874]
Mcon_1452_c648_g1_i1.p1	60S ribosomal protein L22-2	translation [GO:0006412]	structural constituent of ribosome [GO:0003735]	cytoplasm [GO:0005737]; ribosome [GO:0005840]
Mcon_1452_c648_g1_i2.p1	60S ribosomal protein L22-2	translation [GO:0006412]	structural constituent of ribosome [GO:0003735]	cytoplasm [GO:0005737]; ribosome [GO:0005840]
Mcon_655_c1_g1_i1.p1	PSII 47 kDa protein (Fragment)	photosynthetic electron transport chain [GO:0009767]; protein-chromophore linkage [GO:0018298]	chlorophyll binding [GO:0016168]	chloroplast [GO:0009507]; integral component of membrane [GO:0016021]; photosystem [GO:0009521]
Mcon_1146_c4_g1_i1.p1	NAD(P)H-quinone oxidoreductase chain 4, chloroplastic (EC 7.1.1.-) (NAD(P)H dehydrogenase, chain 4) (NADH-plastoquinone oxidoreductase chain 4)	ATP synthesis coupled electron transport [GO:0042773]	NADH dehydrogenase (ubiquinone) activity [GO:0008137]; quinone binding [GO:0048038]	chloroplast thylakoid membrane [GO:0009535]; integral component of membrane [GO:0016021]
Mcon_3445_c5_g1_i2.p1	S-adenosylmethionine synthase (EC 2.5.1.6)	one-carbon metabolic process [GO:0006730]; S-adenosylmethionine biosynthetic process [GO:0006556]	ATP binding [GO:0005524]; metal ion binding [GO:0046872]; methionine adenosyltransferase activity [GO:0004478]	cytoplasm [GO:0005737]
Mcon_2979_c10_g1_i1.p1	Uncharacterized protein	cytoplasmic translation [GO:0002181]; ribosomal large subunit biogenesis [GO:0042273]	structural constituent of ribosome [GO:0003735]	cytosolic large ribosomal subunit [GO:0022625]
Mcon_5126_c16_g1_i1.p1	Maturase K (Fragment)	mRNA processing [GO:0006397]; tRNA processing [GO:0008033]	RNA binding [GO:0003723]	chloroplast [GO:0009507]
Mcon_664_c0_g1_i1.p1	60S ribosomal protein L24-1 isoform 2			ribosome [GO:0005840]
Mcon_2574_c816_g1_i4.p1	Vacuolar proton pump subunit B (V-ATPase subunit B) (Vacuolar proton pump subunit B)	ATP metabolic process [GO:0046034]	ATP binding [GO:0005524]; hydrolase activity [GO:0016787]; proton-transporting ATPase activity, rotational mechanism [GO:0046961]	organelle membrane [GO:0031090]; proton-transporting V-type ATPase, V1 domain [GO:0033180]
Mcon_2574_c816_g1_i5.p1	Vacuolar proton pump subunit B (V-ATPase subunit B) (Vacuolar proton pump subunit B)	ATP metabolic process [GO:0046034]	ATP binding [GO:0005524]; hydrolase activity [GO:0016787]; proton-transporting ATPase activity, rotational mechanism [GO:0046961]	organelle membrane [GO:0031090]; proton-transporting V-type ATPase, V1 domain [GO:0033180]
Mcon_2925_c0_g1_i1.p1	Cytochrome c oxidase subunit 2		copper ion binding [GO:0005507]; cytochrome-c oxidase activity [GO:0004129]	integral component of membrane [GO:0016021]; mitochondrial inner membrane [GO:0005743]; respirasome [GO:0070469]
Mcon_3512_c5_g1_i1.p1	Cytochrome c oxidase subunit 2		copper ion binding [GO:0005507]; cytochrome-c oxidase activity [GO:0004129]	integral component of membrane [GO:0016021]; mitochondrial inner membrane [GO:0005743]; respirasome [GO:0070469]
Mcon_3512_c5_g1_i2.p1	Cytochrome c oxidase subunit 2		copper ion binding [GO:0005507]; cytochrome-c oxidase activity [GO:0004129]	integral component of membrane [GO:0016021]; mitochondrial inner membrane [GO:0005743]; respirasome [GO:0070469]
Mcon_891_c157_g1_i1.p1	Elongation factor 1-gamma (elongation factor 1-gamma isoform X1)	glutathione metabolic process [GO:0006749]	glutathione transferase activity [GO:0004364]; translation elongation factor activity [GO:0003746]
Mcon_2096_c11_g1_i1.p1	40S ribosomal protein S25		structural constituent of ribosome [GO:0003735]	cytosolic small ribosomal subunit [GO:0022627]
Mcon_2979_c1_g1_i1.p1	Uncharacterized protein	cellular response to unfolded protein [GO:0034620]; chaperone cofactor-dependent protein refolding [GO:0051085]; protein refolding [GO:0042026]	ATP binding [GO:0005524]; ATP hydrolysis activity [GO:0016887]; heat shock protein binding [GO:0031072]; misfolded protein binding [GO:0051787]; protein folding chaperone [GO:0044183]; unfolded protein binding [GO:0051082]	cytoplasm [GO:0005737]
Mcon_5549_c8_g1_i1.p1	40S ribosomal protein S25		structural constituent of ribosome [GO:0003735]	cytosolic small ribosomal subunit [GO:0022627]
Mcon_2574_c816_g1_i1.p1	Vacuolar proton pump subunit B (V-ATPase subunit B) (Vacuolar proton pump subunit B)	ATP metabolic process [GO:0046034]	ATP binding [GO:0005524]; hydrolase activity [GO:0016787]; proton-transporting ATPase activity, rotational mechanism [GO:0046961]	organelle membrane [GO:0031090]; proton-transporting V-type ATPase, V1 domain [GO:0033180]
Mcon_2574_c816_g1_i2.p1	Vacuolar proton pump subunit B (V-ATPase subunit B) (Vacuolar proton pump subunit B)	ATP metabolic process [GO:0046034]	ATP binding [GO:0005524]; hydrolase activity [GO:0016787]; proton-transporting ATPase activity, rotational mechanism [GO:0046961]	organelle membrane [GO:0031090]; proton-transporting V-type ATPase, V1 domain [GO:0033180]
Mcon_2574_c816_g1_i6.p1	Vacuolar proton pump subunit B (V-ATPase subunit B) (Vacuolar proton pump subunit B)	ATP metabolic process [GO:0046034]	ATP binding [GO:0005524]; hydrolase activity [GO:0016787]; proton-transporting ATPase activity, rotational mechanism [GO:0046961]	organelle membrane [GO:0031090]; proton-transporting V-type ATPase, V1 domain [GO:0033180]
Mcon_489_c139_g1_i1.p1	Uncharacterized protein		ATP binding [GO:0005524]; hydrolase activity [GO:0016787]; nucleic acid binding [GO:0003676]; RNA helicase activity [GO:0003724]
Mcon_5808_c1_g1_i1.p1	Small nuclear ribonucleoprotein Sm D2 (Sm-D2) (snRNP core protein D2)	mRNA processing [GO:0006397]; RNA splicing [GO:0008380]		small nuclear ribonucleoprotein complex [GO:0030532]
Mcon_3065_c41_g1_i1.p2	Uncharacterized protein	small GTPase mediated signal transduction [GO:0007264]	GTPase activity [GO:0003924]; GTP binding [GO:0005525]
Mcon_3065_c41_g1_i5.p1	Uncharacterized protein	small GTPase mediated signal transduction [GO:0007264]	GTPase activity [GO:0003924]; GTP binding [GO:0005525]
Mcon_3065_c41_g1_i7.p1	Uncharacterized protein	small GTPase mediated signal transduction [GO:0007264]	GTPase activity [GO:0003924]; GTP binding [GO:0005525]
Mcon_78_c111_g1_i1.p1	Histone H4		DNA binding [GO:0003677]; protein heterodimerization activity [GO:0046982]	nucleosome [GO:0000786]; nucleus [GO:0005634]
Mcon_2356_c20_g1_i2.p2	26S proteasome regulatory subunit 6A homolog	proteasome-mediated ubiquitin-dependent protein catabolic process [GO:0043161]	ATP binding [GO:0005524]; ATP hydrolysis activity [GO:0016887]; proteasome-activating activity [GO:0036402]	cytoplasm [GO:0005737]; nucleus [GO:0005634]; proteasome regulatory particle, base subcomplex [GO:0008540]
Mcon_3445_c11_g1_i1.p1	40S ribosomal protein like (Fragment)	translation [GO:0006412]	metal ion binding [GO:0046872]; mRNA binding [GO:0003729]; structural constituent of ribosome [GO:0003735]	nucleus [GO:0005634]; ribosome [GO:0005840]
Mcon_5690_c12_g1_i1.p1	MPN domain-containing protein	mRNA splicing, via spliceosome [GO:0000398]	isopeptidase activity [GO:0070122]; metal-dependent deubiquitinase activity [GO:0140492]; U5 snRNA binding [GO:0030623]; U6 snRNA binding [GO:0017070]	spliceosomal complex [GO:0005681]
Mcon_2265_c59_g1_i2.p1	Serine/threonine-protein phosphatase (EC 3.1.3.16)		protein serine/threonine phosphatase activity [GO:0004722]
Mcon_3445_c53_g1_i1.p1	Uncharacterized protein	intracellular protein transport [GO:0006886]; intra-Golgi vesicle-mediated transport [GO:0006891]; retrograde transport, endosome to Golgi [GO:0042147]; retrograde vesicle-mediated transport, Golgi to endoplasmic reticulum [GO:0006890]	GTPase activity [GO:0003924]; GTP binding [GO:0005525]	cytosol [GO:0005829]; endomembrane system [GO:0012505]; Golgi apparatus [GO:0005794]
Mcon_5110_c6_g1_i1.p1	Transcription factor TFIIB	transcription preinitiation complex assembly [GO:0070897]	TBP-class protein binding [GO:0017025]
Mcon_4044_c5_g1_i1.p1	Uncharacterized protein		GTPase activity [GO:0003924]; GTP binding [GO:0005525]	vacuolar membrane [GO:0005774]
Mcon_489_c429_g1_i6.p1	Auxin response factor	auxin-activated signaling pathway [GO:0009734]; regulation of transcription, DNA-templated [GO:0006355]	DNA binding [GO:0003677]	nucleus [GO:0005634]
Mcon_120_c252_g1_i1.p1	RP non-ATPase subunit 8A	proteasome-mediated ubiquitin-dependent protein catabolic process [GO:0043161]	isopeptidase activity [GO:0070122]; metal-dependent deubiquitinase activity [GO:0140492]	proteasome complex [GO:0000502]; proteasome regulatory particle [GO:0005838]
Mcon_1841_c5_g1_i1.p1	Uncharacterized protein	cytoplasmic translational initiation [GO:0002183]	ATP binding [GO:0005524]; hydrolase activity [GO:0016787]; RNA helicase activity [GO:0003724]; translation initiation factor activity [GO:0003743]
Mcon_5794_c21_g1_i1.p1	Elongation factor Tu		GTPase activity [GO:0003924]; GTP binding [GO:0005525]; translation elongation factor activity [GO:0003746]	intracellular membrane-bounded organelle [GO:0043231]
Mcon_5185_c0_g1_i1.p2	Ras domain-containing protein		GTPase activity [GO:0003924]; GTP binding [GO:0005525]
Mcon_2925_c39_g1_i1.p1	Cytochrome c biogenesis (Fragment)	cytochrome complex assembly [GO:0017004]	heme transmembrane transporter activity [GO:0015232]	integral component of membrane [GO:0016021]; mitochondrion [GO:0005739]
Mcon_394_c559_g1_i1.p1	Uncharacterized protein	ribosomal small subunit assembly [GO:0000028]; translation [GO:0006412]	RNA binding [GO:0003723]; structural constituent of ribosome [GO:0003735]	cytosolic small ribosomal subunit [GO:0022627]
Mcon_1950_c0_g1_i1.p1	30S ribosomal protein S14, chloroplastic	translation [GO:0006412]	rRNA binding [GO:0019843]; structural constituent of ribosome [GO:0003735]	chloroplast [GO:0009507]; ribosome [GO:0005840]
Mcon_4210_c2_g1_i1.p1	30S ribosomal protein S14, chloroplastic	translation [GO:0006412]	rRNA binding [GO:0019843]; structural constituent of ribosome [GO:0003735]	chloroplast [GO:0009507]; ribosome [GO:0005840]
Mcon_5833_c25_g1_i1.p1	30S ribosomal protein S14, chloroplastic	translation [GO:0006412]	rRNA binding [GO:0019843]; structural constituent of ribosome [GO:0003735]	chloroplast [GO:0009507]; ribosome [GO:0005840]
Mcon_3803_c1_g1_i1.p1	40S ribosomal protein S6	translation [GO:0006412]	structural constituent of ribosome [GO:0003735]	cytoplasm [GO:0005737]; ribosome [GO:0005840]
Mcon_394_c4_g1_i1.p1	40S ribosomal protein S6	translation [GO:0006412]	structural constituent of ribosome [GO:0003735]	cytoplasm [GO:0005737]; ribosome [GO:0005840]
Mcon_120_c0_g1_i1.p1	Heat shock protein, putative (EC 1.3.1.74)	cellular response to unfolded protein [GO:0034620]; chaperone cofactor-dependent protein refolding [GO:0051085]; protein refolding [GO:0042026]	2-alkenal reductase [NAD(P)+] activity [GO:0032440]; ATP binding [GO:0005524]; ATP hydrolysis activity [GO:0016887]; heat shock protein binding [GO:0031072]; misfolded protein binding [GO:0051787]; protein folding chaperone [GO:0044183]; unfolded protein binding [GO:0051082]	cytoplasm [GO:0005737]
Mcon_120_c46_g1_i1.p1	Histone H2A		DNA binding [GO:0003677]; protein heterodimerization activity [GO:0046982]	nucleosome [GO:0000786]; nucleus [GO:0005634]
Mcon_120_c2400_g1_i1.p1	Uncharacterized protein		mRNA binding [GO:0003729]
Mcon_4935_c1_g1_i1.p1	Protein TIC 214 (Translocon at the inner envelope membrane of chloroplasts 214)	protein transport [GO:0015031]		chloroplast inner membrane [GO:0009706]; integral component of membrane [GO:0016021]
Mcon_2356_c166_g1_i1.p1	Non-specific serine/threonine protein kinase (EC 2.7.11.1)		ATP binding [GO:0005524]; protein serine/threonine/tyrosine kinase activity [GO:0004712]; protein serine/threonine kinase activity [GO:0004674]; protein serine kinase activity [GO:0106310]
Mcon_2265_c1418_g1_i1.p1	Protein G10, putative	mRNA splicing, via spliceosome [GO:0000398]		spliceosomal complex [GO:0005681]
Mcon_2925_c7_g1_i1.p1	ATP-synt_ab_N domain-containing protein	ATP metabolic process [GO:0046034]; proton transmembrane transport [GO:1902600]	ATP binding [GO:0005524]
Mcon_1920_c1_g1_i1.p1	Hypersensitive-induced response protein			cytoplasm [GO:0005737]; intracellular membrane-bounded organelle [GO:0043231]
Mcon_1920_c1_g1_i2.p1	Hypersensitive-induced response protein			cytoplasm [GO:0005737]; intracellular membrane-bounded organelle [GO:0043231]
Mcon_1452_c636_g1_i8.p1	Mitogen-activated protein kinase (EC 2.7.11.24)	intracellular signal transduction [GO:0035556]	ATP binding [GO:0005524]; MAP kinase activity [GO:0004707]; protein serine/threonine kinase activity [GO:0004674]	cytoplasm [GO:0005737]; nucleus [GO:0005634]
Mcon_120_c58_g1_i1.p1	Proteasome subunit alpha type	ubiquitin-dependent protein catabolic process [GO:0006511]		cytoplasm [GO:0005737]; nucleus [GO:0005634]; proteasome core complex, alpha-subunit complex [GO:0019773]
Mcon_1282_c5_g1_i2.p1	Uncharacterized protein
Mcon_2556_c1_g1_i1.p1	Uncharacterized protein		ATP binding [GO:0005524]; iron-sulfur cluster binding [GO:0051536]; metal ion binding [GO:0046872]	membrane [GO:0016020]
Mcon_222_c15_g1_i1.p1	AAA domain-containing protein	protein catabolic process [GO:0030163]	ATP binding [GO:0005524]; ATP hydrolysis activity [GO:0016887]; proteasome-activating activity [GO:0036402]	cytoplasm [GO:0005737]; nucleus [GO:0005634]; proteasome complex [GO:0000502]
Mcon_3994_c0_g1_i2.p1	Uncharacterized protein	chromatin organization [GO:0006325]	chromatin binding [GO:0003682]; metal ion binding [GO:0046872]
Mcon_1414_c0_g1_i1.p1	DNAJ	protein folding [GO:0006457]; response to heat [GO:0009408]	ATP binding [GO:0005524]; Hsp70 protein binding [GO:0030544]; metal ion binding [GO:0046872]; unfolded protein binding [GO:0051082]	cytosol [GO:0005829]
Mcon_3602_c1109_g1_i1.p1	Small GTPase superfamily, Rab type		GTPase activity [GO:0003924]; GTP binding [GO:0005525]
Mcon_3602_c1109_g1_i10.p1	Small GTPase superfamily, Rab type		GTPase activity [GO:0003924]; GTP binding [GO:0005525]
Mcon_3602_c1109_g1_i12.p1	Small GTPase superfamily, Rab type		GTPase activity [GO:0003924]; GTP binding [GO:0005525]
Mcon_3602_c1109_g1_i4.p1	Small GTPase superfamily, Rab type		GTPase activity [GO:0003924]; GTP binding [GO:0005525]
Mcon_3602_c1109_g1_i9.p1	Small GTPase superfamily, Rab type		GTPase activity [GO:0003924]; GTP binding [GO:0005525]
Mcon_5195_c6_g1_i1.p1	Uncharacterized protein	protein transport [GO:0015031]	GTPase activity [GO:0003924]; GTP binding [GO:0005525]	vacuolar membrane [GO:0005774]
Mcon_3642_c12_g1_i1.p1	Hexosyltransferase (EC 2.4.1.-)	protein glycosylation [GO:0006486]	hexosyltransferase activity [GO:0016758]	Golgi membrane [GO:0000139]; integral component of membrane [GO:0016021]
Mcon_5521_c1_g1_i1.p1	Uncharacterized protein	translation [GO:0006412]	RNA binding [GO:0003723]; structural constituent of ribosome [GO:0003735]	cytosolic large ribosomal subunit [GO:0022625]
Mcon_891_c2731_g1_i1.p1	Uncharacterized protein	translation [GO:0006412]	structural constituent of ribosome [GO:0003735]	cytoplasm [GO:0005737]; ribosome [GO:0005840]
Mcon_1841_c12_g1_i1.p1	Histone H2A		DNA binding [GO:0003677]; protein heterodimerization activity [GO:0046982]	nucleosome [GO:0000786]; nucleus [GO:0005634]
Mcon_2394_c14_g1_i1.p1	Calcineurin B-like protein 2 isoform 1	calcium-mediated signaling [GO:0019722]	calcium ion binding [GO:0005509]; kinase binding [GO:0019900]
Mcon_3884_c6_g1_i1.p1	Signal recognition particle 54 kDa protein	SRP-dependent cotranslational protein targeting to membrane [GO:0006614]	7S RNA binding [GO:0008312]; GTPase activity [GO:0003924]; GTP binding [GO:0005525]	signal recognition particle, endoplasmic reticulum targeting [GO:0005786]
Mcon_997_c93_g1_i3.p1	Uncharacterized protein		GTPase activity [GO:0003924]; GTP binding [GO:0005525]
Mcon_1215_c2_g1_i5.p1	Elongation factor 1-alpha	translation [GO:0006412]; translational elongation [GO:0006414]	GTPase activity [GO:0003924]; GTP binding [GO:0005525]; translation elongation factor activity [GO:0003746]	intracellular membrane-bounded organelle [GO:0043231]
Mcon_1215_c2_g1_i7.p1	Elongation factor 1-alpha	translation [GO:0006412]; translational elongation [GO:0006414]	GTPase activity [GO:0003924]; GTP binding [GO:0005525]; translation elongation factor activity [GO:0003746]	intracellular membrane-bounded organelle [GO:0043231]
Mcon_1215_c2_g1_i8.p1	Elongation factor 1-alpha	translation [GO:0006412]; translational elongation [GO:0006414]	GTPase activity [GO:0003924]; GTP binding [GO:0005525]; translation elongation factor activity [GO:0003746]	intracellular membrane-bounded organelle [GO:0043231]
Mcon_1215_c2_g1_i9.p1	Elongation factor 1-alpha	translation [GO:0006412]; translational elongation [GO:0006414]	GTPase activity [GO:0003924]; GTP binding [GO:0005525]; translation elongation factor activity [GO:0003746]	intracellular membrane-bounded organelle [GO:0043231]
Mcon_1282_c65_g1_i1.p1	Tubulin alpha chain	microtubule-based process [GO:0007017]	GTPase activity [GO:0003924]; GTP binding [GO:0005525]; structural constituent of cytoskeleton [GO:0005200]	microtubule [GO:0005874]
Mcon_5110_c1_g1_i1.p1	Tubulin beta chain	microtubule-based process [GO:0007017]	GTPase activity [GO:0003924]; GTP binding [GO:0005525]; structural constituent of cytoskeleton [GO:0005200]	microtubule [GO:0005874]
Mcon_489_c43_g1_i1.p1	AAA+ ATPase domain	protein catabolic process [GO:0030163]	ATP binding [GO:0005524]; ATP hydrolysis activity [GO:0016887]; proteasome-activating activity [GO:0036402]	cytoplasm [GO:0005737]; proteasome complex [GO:0000502]
Mcon_2115_c35_g1_i1.p1	Vacuolar proton pump subunit B (V-ATPase subunit B) (Vacuolar proton pump subunit B)	ATP metabolic process [GO:0046034]	ATP binding [GO:0005524]; hydrolase activity [GO:0016787]; proton-transporting ATPase activity, rotational mechanism [GO:0046961]	organelle membrane [GO:0031090]; proton-transporting V-type ATPase, V1 domain [GO:0033180]
Mcon_1452_c90_g1_i1.p1	Ribosomal protein L32e	translation [GO:0006412]	structural constituent of ribosome [GO:0003735]	ribosome [GO:0005840]
Mcon_891_c772_g1_i2.p1	Uncharacterized protein	translation [GO:0006412]	structural constituent of ribosome [GO:0003735]	ribosome [GO:0005840]
Mcon_3227_c6_g1_i1.p1	Photosystem II CP43 reaction center protein (Fragment)	photosynthetic electron transport in photosystem II [GO:0009772]; protein-chromophore linkage [GO:0018298]	chlorophyll binding [GO:0016168]; electron transporter, transferring electrons within the cyclic electron transport pathway of photosynthesis activity [GO:0045156]; metal ion binding [GO:0046872]	chloroplast thylakoid membrane [GO:0009535]; integral component of membrane [GO:0016021]; photosystem II [GO:0009523]
Mcon_2574_c221_g1_i1.p1	AAA domain-containing protein	protein catabolic process [GO:0030163]	ATP binding [GO:0005524]; ATP hydrolysis activity [GO:0016887]; proteasome-activating activity [GO:0036402]	cytoplasm [GO:0005737]; nucleus [GO:0005634]; proteasome complex [GO:0000502]
Mcon_891_c357_g1_i1.p1	DNA-directed RNA polymerase subunit beta (EC 2.7.7.6)	transcription, DNA-templated [GO:0006351]	DNA binding [GO:0003677]; DNA-directed 5'-3' RNA polymerase activity [GO:0003899]; metal ion binding [GO:0046872]; ribonucleoside binding [GO:0032549]	RNA polymerase II, core complex [GO:0005665]
Mcon_2096_c18_g1_i1.p1	Vesicle-associated membrane protein 714 isoform 1	response to salt stress [GO:0009651]; vesicle-mediated transport [GO:0016192]		integral component of membrane [GO:0016021]; intracellular membrane-bounded organelle [GO:0043231]
Mcon_3002_c2_g1_i1.p1	Ribosomal protein L10e	translation [GO:0006412]	structural constituent of ribosome [GO:0003735]	ribosome [GO:0005840]
Mcon_1282_c38_g1_i1.p1	14-3-3a
Mcon_2356_c41_g1_i1.p1	S-adenosylmethionine synthase (EC 2.5.1.6)	one-carbon metabolic process [GO:0006730]; S-adenosylmethionine biosynthetic process [GO:0006556]	ATP binding [GO:0005524]; metal ion binding [GO:0046872]; methionine adenosyltransferase activity [GO:0004478]	cytoplasm [GO:0005737]
Mcon_2356_c41_g1_i2.p1	S-adenosylmethionine synthase (EC 2.5.1.6)	one-carbon metabolic process [GO:0006730]; S-adenosylmethionine biosynthetic process [GO:0006556]	ATP binding [GO:0005524]; metal ion binding [GO:0046872]; methionine adenosyltransferase activity [GO:0004478]	cytoplasm [GO:0005737]
Mcon_2356_c41_g1_i4.p1	S-adenosylmethionine synthase (EC 2.5.1.6)	one-carbon metabolic process [GO:0006730]; S-adenosylmethionine biosynthetic process [GO:0006556]	ATP binding [GO:0005524]; metal ion binding [GO:0046872]; methionine adenosyltransferase activity [GO:0004478]	cytoplasm [GO:0005737]
Mcon_2356_c271_g1_i1.p1	V-type proton ATPase subunit F		proton-transporting ATPase activity, rotational mechanism [GO:0046961]	proton-transporting V-type ATPase, V1 domain [GO:0033180]
Mcon_2356_c271_g1_i3.p1	V-type proton ATPase subunit F		proton-transporting ATPase activity, rotational mechanism [GO:0046961]	proton-transporting V-type ATPase, V1 domain [GO:0033180]
Mcon_222_c1274_g1_i1.p1	Ribonucloprotein	ribosome biogenesis [GO:0042254]	RNA binding [GO:0003723]	nucleolus [GO:0005730]; ribonucleoprotein complex [GO:1990904]
Mcon_120_c23_g1_i1.p1	Uncharacterized protein	cell cycle [GO:0007049]	ATP binding [GO:0005524]; ATP hydrolysis activity [GO:0016887]
Mcon_1452_c42_g1_i1.p1	Protein-synthesizing GTPase (EC 3.6.5.3)		GTPase activity [GO:0003924]; GTP binding [GO:0005525]; translation initiation factor activity [GO:0003743]; tRNA binding [GO:0000049]	intracellular membrane-bounded organelle [GO:0043231]
Mcon_1841_c132_g1_i2.p1	Serine/threonine-protein phosphatase (EC 3.1.3.16)		protein serine/threonine phosphatase activity [GO:0004722]
Mcon_997_c76_g1_i1.p1	Uncharacterized protein isoform 1			integral component of membrane [GO:0016021]
Mcon_997_c76_g1_i3.p1	Uncharacterized protein isoform 1			integral component of membrane [GO:0016021]
Mcon_997_c76_g1_i7.p1	Uncharacterized protein isoform 1			integral component of membrane [GO:0016021]
Mcon_997_c76_g1_i8.p1	Uncharacterized protein isoform 1			integral component of membrane [GO:0016021]
Mcon_1452_c147_g1_i1.p1	SAM domain-containing protein
Mcon_1282_c362_g1_i2.p1	actin-related protein 2 isoform X2
Mcon_1282_c362_g1_i5.p1	actin-related protein 2 isoform X2
Mcon_1920_c0_g1_i1.p1	Plasma membrane ATPase (EC 7.1.2.1)	ion transmembrane transport [GO:0034220]; proton export across plasma membrane [GO:0120029]; proton transmembrane transport [GO:1902600]; regulation of intracellular pH [GO:0051453]	ATP binding [GO:0005524]; ATP hydrolysis activity [GO:0016887]; P-type ion transporter activity [GO:0015662]; P-type proton-exporting transporter activity [GO:0008553]	integral component of membrane [GO:0016021]; plasma membrane [GO:0005886]
Mcon_1452_c247_g1_i1.p1	CULLIN_2 domain-containing protein	ubiquitin-dependent protein catabolic process [GO:0006511]	methyltransferase activity [GO:0008168]; ubiquitin protein ligase binding [GO:0031625]	cullin-RING ubiquitin ligase complex [GO:0031461]
Mcon_489_c180_g1_i1.p1	Deleted.
Mcon_1452_c340_g1_i1.p1	Ribosomal protein L19	translation [GO:0006412]	RNA binding [GO:0003723]; structural constituent of ribosome [GO:0003735]	cytosolic large ribosomal subunit [GO:0022625]
Mcon_997_c93_g1_i1.p1	developmentally-regulated G-protein 3	cytoplasmic translation [GO:0002181]	GTPase activity [GO:0003924]; GTP binding [GO:0005525]	cytoplasm [GO:0005737]
Mcon_2574_c175_g1_i1.p1	Putative ubiquitin-conjugating enzyme E2 16		ATP binding [GO:0005524]; transferase activity [GO:0016740]
Mcon_232_c222_g1_i1.p1	Pre-mRNA cleavage factor Im 25 kDa subunit	mRNA polyadenylation [GO:0006378]; mRNA processing [GO:0006397]	mRNA binding [GO:0003729]	cytoplasm [GO:0005737]; mRNA cleavage factor complex [GO:0005849]
Mcon_489_c64_g1_i1.p1	Eukaryotic translation initiation factor 5A (eIF-5A)	positive regulation of translational elongation [GO:0045901]; positive regulation of translational termination [GO:0045905]	ribosome binding [GO:0043022]; translation elongation factor activity [GO:0003746]
Mcon_2115_c36_g1_i1.p1	Small GTP-binding domain containing protein	small GTPase mediated signal transduction [GO:0007264]	GTPase activity [GO:0003924]; GTP binding [GO:0005525]
Mcon_2115_c36_g1_i2.p1	Small GTP-binding domain containing protein	small GTPase mediated signal transduction [GO:0007264]	GTPase activity [GO:0003924]; GTP binding [GO:0005525]
Mcon_1282_c13_g1_i1.p1	Deleted.
Mcon_2574_c34_g1_i1.p1	Uncharacterized protein	small GTPase mediated signal transduction [GO:0007264]	GTPase activity [GO:0003924]; GTP binding [GO:0005525]
Mcon_605_c3_g1_i1.p1	Ycf2 protein (Fragment)			chloroplast [GO:0009507]
Mcon_1841_c42_g1_i1.p2	Autophagy-related protein	autophagy [GO:0006914]		membrane [GO:0016020]
Mcon_1841_c42_g1_i2.p2	Autophagy-related protein	autophagy [GO:0006914]		membrane [GO:0016020]
Mcon_1452_c13_g1_i1.p1	S-adenosylmethionine synthase (EC 2.5.1.6)	one-carbon metabolic process [GO:0006730]; S-adenosylmethionine biosynthetic process [GO:0006556]	ATP binding [GO:0005524]; metal ion binding [GO:0046872]; methionine adenosyltransferase activity [GO:0004478]	cytosol [GO:0005829]
Mcon_78_c6_g1_i1.p1	Heat shock protein 70 (Hsp 70) family protein	cellular response to unfolded protein [GO:0034620]; chaperone cofactor-dependent protein refolding [GO:0051085]; endoplasmic reticulum unfolded protein response [GO:0030968]; protein refolding [GO:0042026]; ubiquitin-dependent ERAD pathway [GO:0030433]	ATP binding [GO:0005524]; ATP hydrolysis activity [GO:0016887]; heat shock protein binding [GO:0031072]; misfolded protein binding [GO:0051787]; protein folding chaperone [GO:0044183]; unfolded protein binding [GO:0051082]	cytoplasm [GO:0005737]; endoplasmic reticulum chaperone complex [GO:0034663]; endoplasmic reticulum lumen [GO:0005788]; membrane [GO:0016020]; nucleus [GO:0005634]
Mcon_489_c6_g1_i1.p1	KH type-2 domain-containing protein	translation [GO:0006412]	RNA binding [GO:0003723]; structural constituent of ribosome [GO:0003735]	cytosolic small ribosomal subunit [GO:0022627]; nucleus [GO:0005634]
Mcon_4839_c9_g1_i1.p1	V-type proton ATPase catalytic subunit A (EC 7.1.2.2) (V-ATPase 69 kDa subunit) (Vacuolar proton pump subunit alpha)	proton transmembrane transport [GO:1902600]	ATP binding [GO:0005524]; proton-transporting ATPase activity, rotational mechanism [GO:0046961]; proton-transporting ATP synthase activity, rotational mechanism [GO:0046933]	organelle membrane [GO:0031090]; plant-type vacuole [GO:0000325]; proton-transporting V-type ATPase, V1 domain [GO:0033180]
Mcon_3604_c0_g1_i2.p1	Cytochrome b6	photosynthesis [GO:0015979]; respiratory electron transport chain [GO:0022904]	electron transporter, transferring electrons within cytochrome b6/f complex of photosystem II activity [GO:0045158]; metal ion binding [GO:0046872]	chloroplast thylakoid membrane [GO:0009535]; integral component of membrane [GO:0016021]
Mcon_3604_c0_g1_i4.p1	Cytochrome b6	photosynthesis [GO:0015979]; respiratory electron transport chain [GO:0022904]	electron transporter, transferring electrons within cytochrome b6/f complex of photosystem II activity [GO:0045158]; metal ion binding [GO:0046872]	chloroplast thylakoid membrane [GO:0009535]; integral component of membrane [GO:0016021]
Mcon_997_c25_g1_i2.p1	Uncharacterized protein			integral component of membrane [GO:0016021]
Mcon_3445_c97_g1_i1.p1	WD-40 repeat-containing protein MSI1			nucleus [GO:0005634]
Mcon_5683_c93_g1_i1.p1	Non-specific serine/threonine protein kinase (EC 2.7.11.1)	signal transduction [GO:0007165]	ATP binding [GO:0005524]; protein serine/threonine/tyrosine kinase activity [GO:0004712]; protein serine/threonine kinase activity [GO:0004674]; protein serine kinase activity [GO:0106310]	cytoplasm [GO:0005737]
Mcon_5683_c93_g1_i2.p1	Non-specific serine/threonine protein kinase (EC 2.7.11.1)	signal transduction [GO:0007165]	ATP binding [GO:0005524]; protein serine/threonine/tyrosine kinase activity [GO:0004712]; protein serine/threonine kinase activity [GO:0004674]; protein serine kinase activity [GO:0106310]	cytoplasm [GO:0005737]
Mcon_2721_c166_g1_i1.p1	Dolichyl-diphosphooligosaccharide--protein glycosyltransferase subunit DAD1 (Oligosaccharyl transferase subunit DAD1)	protein N-linked glycosylation [GO:0006487]	transferase activity [GO:0016740]	integral component of membrane [GO:0016021]; oligosaccharyltransferase complex [GO:0008250]
Mcon_1452_c167_g1_i2.p1	Small nuclear ribonucleoprotein Sm D1 (snRNP core protein D1)	spliceosomal snRNP assembly [GO:0000387]		nucleus [GO:0005634]
Mcon_3445_c132_g1_i5.p1	Uncharacterized protein	nuclear mRNA surveillance [GO:0071028]; nuclear-transcribed mRNA catabolic process, exonucleolytic, 3'-5' [GO:0034427]; polyadenylation-dependent snoRNA 3'-end processing [GO:0071051]; rRNA catabolic process [GO:0016075]; U4 snRNA 3'-end processing [GO:0034475]		cytoplasmic exosome (RNase complex) [GO:0000177]; nuclear exosome (RNase complex) [GO:0000176]; nucleolus [GO:0005730]
Mcon_3445_c163_g1_i1.p1	Non-specific serine/threonine protein kinase (EC 2.7.11.1)	signal transduction [GO:0007165]	ATP binding [GO:0005524]; protein serine/threonine/tyrosine kinase activity [GO:0004712]; protein serine/threonine kinase activity [GO:0004674]; protein serine kinase activity [GO:0106310]	cytoplasm [GO:0005737]
Mcon_120_c72_g1_i1.p1	Phosphoglycerate kinase (EC 2.7.2.3)	glycolytic process [GO:0006096]	ATP binding [GO:0005524]; phosphoglycerate kinase activity [GO:0004618]
Mcon_2265_c0_g1_i3.p2	Uncharacterized protein	translation [GO:0006412]	structural constituent of ribosome [GO:0003735]	cytoplasm [GO:0005737]; ribosome [GO:0005840]
Mcon_2265_c0_g1_i4.p1	Uncharacterized protein	translation [GO:0006412]	structural constituent of ribosome [GO:0003735]	cytoplasm [GO:0005737]; ribosome [GO:0005840]
Mcon_2265_c0_g1_i5.p1	Uncharacterized protein	translation [GO:0006412]	structural constituent of ribosome [GO:0003735]	cytoplasm [GO:0005737]; ribosome [GO:0005840]
Mcon_2574_c51_g1_i1.p1	Tubulin beta chain	microtubule-based process [GO:0007017]	GTPase activity [GO:0003924]; GTP binding [GO:0005525]; structural constituent of cytoskeleton [GO:0005200]	microtubule [GO:0005874]
Mcon_891_c29_g1_i1.p1	Cytochrome c domain-containing protein		electron transfer activity [GO:0009055]; heme binding [GO:0020037]; metal ion binding [GO:0046872]	mitochondrial intermembrane space [GO:0005758]; respirasome [GO:0070469]
Mcon_2356_c42_g1_i2.p1	Non-specific serine/threonine protein kinase (EC 2.7.11.1)		ATP binding [GO:0005524]; protein serine/threonine/tyrosine kinase activity [GO:0004712]; protein serine/threonine kinase activity [GO:0004674]; protein serine kinase activity [GO:0106310]
Mcon_2356_c42_g1_i3.p1	Non-specific serine/threonine protein kinase (EC 2.7.11.1)		ATP binding [GO:0005524]; protein serine/threonine/tyrosine kinase activity [GO:0004712]; protein serine/threonine kinase activity [GO:0004674]; protein serine kinase activity [GO:0106310]
Mcon_1461_c20_g1_i1.p1	Ribosomal protein L5	translation [GO:0006412]	structural constituent of ribosome [GO:0003735]	mitochondrion [GO:0005739]; ribosome [GO:0005840]
Mcon_3228_c1_g1_i1.p1	Uncharacterized protein	photosynthetic electron transport chain [GO:0009767]; protein-chromophore linkage [GO:0018298]	chlorophyll binding [GO:0016168]	cytoplasm [GO:0005737]; integral component of membrane [GO:0016021]; intracellular organelle [GO:0043229]; photosystem [GO:0009521]
Mcon_1397_c1_g1_i1.p1	Vesicle-associated membrane protein, putative	vesicle-mediated transport [GO:0016192]		integral component of membrane [GO:0016021]; intracellular membrane-bounded organelle [GO:0043231]
Mcon_1146_c3_g1_i1.p1	NAD(P)H-quinone oxidoreductase chain 4, chloroplastic (EC 7.1.1.-) (NAD(P)H dehydrogenase, chain 4) (NADH-plastoquinone oxidoreductase chain 4)	ATP synthesis coupled electron transport [GO:0042773]	NADH dehydrogenase (ubiquinone) activity [GO:0008137]; quinone binding [GO:0048038]	chloroplast thylakoid membrane [GO:0009535]; integral component of membrane [GO:0016021]
Mcon_2666_c0_g1_i1.p1	NAD(P)H-quinone oxidoreductase chain 4, chloroplastic (EC 7.1.1.-) (NAD(P)H dehydrogenase, chain 4) (NADH-plastoquinone oxidoreductase chain 4)	ATP synthesis coupled electron transport [GO:0042773]	NADH dehydrogenase (ubiquinone) activity [GO:0008137]; quinone binding [GO:0048038]	chloroplast thylakoid membrane [GO:0009535]; integral component of membrane [GO:0016021]
Mcon_2880_c0_g1_i1.p1	Eukaryotic translation initiation factor 4C		translation initiation factor activity [GO:0003743]
Mcon_257_c78_g1_i1.p1	Small GTPase superfamily		GTPase activity [GO:0003924]; GTP binding [GO:0005525]
Mcon_3803_c5_g1_i1.p2	14_3_3 domain-containing protein
Mcon_3002_c3_g1_i1.p1	Heat shock cognate protein 70-1	cellular response to unfolded protein [GO:0034620]; chaperone cofactor-dependent protein refolding [GO:0051085]; protein refolding [GO:0042026]	ATP binding [GO:0005524]; ATP hydrolysis activity [GO:0016887]; heat shock protein binding [GO:0031072]; misfolded protein binding [GO:0051787]; protein folding chaperone [GO:0044183]; unfolded protein binding [GO:0051082]	cytoplasm [GO:0005737]
Mcon_2979_c109_g1_i2.p1	Uncharacterized protein	protein secretion [GO:0009306]; regulation of exocytosis [GO:0017157]; vesicle docking involved in exocytosis [GO:0006904]	GTPase activity [GO:0003924]; GTP binding [GO:0005525]
Mcon_3994_c0_g1_i1.p1	Uncharacterized protein	chromatin organization [GO:0006325]	chromatin binding [GO:0003682]; metal ion binding [GO:0046872]
Mcon_3065_c14_g1_i1.p2	DNA-directed RNA polymerase subunit (EC 2.7.7.6)	transcription by RNA polymerase II [GO:0006366]	DNA binding [GO:0003677]; DNA-directed 5'-3' RNA polymerase activity [GO:0003899]; metal ion binding [GO:0046872]	RNA polymerase II, core complex [GO:0005665]
Mcon_2115_c79_g1_i1.p1	Trafficking protein particle complex subunit	endoplasmic reticulum to Golgi vesicle-mediated transport [GO:0006888]		endoplasmic reticulum [GO:0005783]; Golgi apparatus [GO:0005794]; TRAPP complex [GO:0030008]
Mcon_3642_c15_g1_i5.p1	Multicopper oxidase, putative (EC 1.10.3.3)		copper ion binding [GO:0005507]; L-ascorbate oxidase activity [GO:0008447]; oxidoreductase activity [GO:0016491]
Mcon_1452_c167_g1_i1.p1	Small nuclear ribonucleoprotein Sm D1 (snRNP core protein D1)	spliceosomal snRNP assembly [GO:0000387]		nucleus [GO:0005634]
Mcon_5683_c42_g1_i2.p2	3-oxoacyl-[acyl-carrier-protein] reductase (EC 1.1.1.100)	fatty acid elongation [GO:0030497]	3-oxoacyl-[acyl-carrier-protein] reductase (NADPH) activity [GO:0004316]; NAD binding [GO:0051287]; oxidoreductase activity, acting on the CH-OH group of donors, NAD or NADP as acceptor [GO:0016616]	chloroplast [GO:0009507]
Mcon_1949_c0_g1_i1.p1	DNA-directed RNA polymerase subunit alpha (PEP) (EC 2.7.7.6) (Plastid-encoded RNA polymerase subunit alpha) (RNA polymerase subunit alpha)	transcription, DNA-templated [GO:0006351]	DNA binding [GO:0003677]; DNA-directed 5'-3' RNA polymerase activity [GO:0003899]; protein dimerization activity [GO:0046983]	chloroplast [GO:0009507]
Mcon_1715_c6_g1_i1.p1	Eukaryotic translation initiation factor 6 (eIF-6)	mature ribosome assembly [GO:0042256]; ribosomal large subunit biogenesis [GO:0042273]	ribosomal large subunit binding [GO:0043023]; ribosome binding [GO:0043022]; translation initiation factor activity [GO:0003743]	cytoplasm [GO:0005737]; nucleolus [GO:0005730]
Mcon_394_c37_g1_i1.p1	Pleckstrin domain-containing family N member 1	mRNA transcription [GO:0009299]; response to light stimulus [GO:0009416]		nucleus [GO:0005634]
Mcon_394_c37_g1_i2.p1	Pleckstrin domain-containing family N member 1	mRNA transcription [GO:0009299]; response to light stimulus [GO:0009416]		nucleus [GO:0005634]
Mcon_891_c188_g1_i1.p1	Derlin	endoplasmic reticulum unfolded protein response [GO:0030968]; ubiquitin-dependent ERAD pathway [GO:0030433]	misfolded protein binding [GO:0051787]; ubiquitin-specific protease binding [GO:1990381]	Hrd1p ubiquitin ligase ERAD-L complex [GO:0000839]; integral component of endoplasmic reticulum membrane [GO:0030176]
Mcon_120_c37_g1_i1.p1	Actin-binding, cofilin/tropomyosin type	actin filament depolymerization [GO:0030042]	actin binding [GO:0003779]	actin cytoskeleton [GO:0015629]
Mcon_2979_c3_g1_i1.p1	Actin depolymerizing factor 4	actin filament depolymerization [GO:0030042]	actin binding [GO:0003779]	actin cytoskeleton [GO:0015629]
Mcon_3803_c0_g1_i1.p1	Large subunit ribosomal protein L30e		RNA binding [GO:0003723]; structural constituent of ribosome [GO:0003735]	cytosolic large ribosomal subunit [GO:0022625]
Mcon_3803_c0_g1_i4.p1	Large subunit ribosomal protein L30e		RNA binding [GO:0003723]; structural constituent of ribosome [GO:0003735]	cytosolic large ribosomal subunit [GO:0022625]
Mcon_5683_c744_g1_i7.p1	Mitotic spindle checkpoint protein MAD2	cell division [GO:0051301]; mitotic spindle assembly checkpoint signaling [GO:0007094]		nucleus [GO:0005634]
Mcon_3828_c78_g1_i3.p1	Protein VAC14 homolog	phosphatidylinositol biosynthetic process [GO:0006661]		PAS complex [GO:0070772]
Mcon_3828_c78_g1_i4.p1	Protein VAC14 homolog	phosphatidylinositol biosynthetic process [GO:0006661]		PAS complex [GO:0070772]
Mcon_2574_c51_g1_i2.p1	Tubulin beta chain	microtubule-based process [GO:0007017]	GTPase activity [GO:0003924]; GTP binding [GO:0005525]; structural constituent of cytoskeleton [GO:0005200]	microtubule [GO:0005874]
Mcon_3255_c2_g1_i8.p1	FrhB_FdhB_C domain-containing protein		oxidoreductase activity [GO:0016491]
Mcon_2356_c1607_g1_i1.p1	40S ribosomal protein S24	translation [GO:0006412]	mRNA binding [GO:0003729]; structural constituent of ribosome [GO:0003735]	cytosol [GO:0005829]; ribosome [GO:0005840]
Mcon_120_c19_g1_i1.p1	Tubulin beta chain	microtubule cytoskeleton organization [GO:0000226]; mitotic cell cycle [GO:0000278]	GTPase activity [GO:0003924]; GTP binding [GO:0005525]; structural constituent of cytoskeleton [GO:0005200]	cytoplasm [GO:0005737]; microtubule [GO:0005874]
Mcon_3803_c63_g1_i1.p1	Proteasome subunit beta	proteasome-mediated ubiquitin-dependent protein catabolic process [GO:0043161]	threonine-type endopeptidase activity [GO:0004298]	cytoplasm [GO:0005737]; nucleus [GO:0005634]; proteasome core complex, beta-subunit complex [GO:0019774]
Mcon_257_c32_g1_i1.p1	NAD(P)H dehydrogenase (quinone) (EC 1.6.5.2)		FMN binding [GO:0010181]; NADH dehydrogenase (quinone) activity [GO:0050136]; NADPH dehydrogenase (quinone) activity [GO:0008753]
Mcon_3998_c9_g1_i10.p2	Uncharacterized protein	translation [GO:0006412]	structural constituent of ribosome [GO:0003735]	cytoplasm [GO:0005737]; ribosome [GO:0005840]
Mcon_1452_c43_g1_i1.p1	Ribosomal_L14e domain-containing protein	translation [GO:0006412]	RNA binding [GO:0003723]; structural constituent of ribosome [GO:0003735]	cytoplasm [GO:0005737]; ribosome [GO:0005840]
Mcon_489_c90_g1_i1.p1	Histone H2A		DNA binding [GO:0003677]; protein heterodimerization activity [GO:0046982]	nucleosome [GO:0000786]; nucleus [GO:0005634]
Mcon_891_c293_g1_i3.p1	Uncharacterized protein		GTPase activity [GO:0003924]; GTP binding [GO:0005525]
Mcon_232_c6_g1_i1.p1	HATPase_c domain-containing protein	cellular response to heat [GO:0034605]; protein folding [GO:0006457]; protein stabilization [GO:0050821]	ATP binding [GO:0005524]; ATP hydrolysis activity [GO:0016887]; unfolded protein binding [GO:0051082]	cytosol [GO:0005829]; perinuclear region of cytoplasm [GO:0048471]; plasma membrane [GO:0005886]; protein-containing complex [GO:0032991]
Mcon_447_c7_g1_i1.p1	protein transport protein Sec61 subunit alpha	posttranslational protein targeting to membrane, translocation [GO:0031204]; SRP-dependent cotranslational protein targeting to membrane, translocation [GO:0006616]	protein transmembrane transporter activity [GO:0008320]; ribosome binding [GO:0043022]; signal sequence binding [GO:0005048]	chloroplast thylakoid membrane [GO:0009535]; integral component of membrane [GO:0016021]; Sec61 translocon complex [GO:0005784]
Mcon_1461_c7_g1_i1.p1	NADH dehydrogenase subunit 4L	ATP synthesis coupled electron transport [GO:0042773]	oxidoreductase activity, acting on NAD(P)H [GO:0016651]	integral component of membrane [GO:0016021]; mitochondrion [GO:0005739]
Mcon_1508_c3_g1_i1.p3	NADH dehydrogenase subunit 4L	ATP synthesis coupled electron transport [GO:0042773]	oxidoreductase activity, acting on NAD(P)H [GO:0016651]	integral component of membrane [GO:0016021]; mitochondrion [GO:0005739]
Mcon_4770_c2_g1_i1.p1	Transmembrane 9 superfamily member			endosome membrane [GO:0010008]; Golgi membrane [GO:0000139]; integral component of membrane [GO:0016021]; trans-Golgi network [GO:0005802]
Mcon_4770_c2_g1_i2.p1	Transmembrane 9 superfamily member			endosome membrane [GO:0010008]; Golgi membrane [GO:0000139]; integral component of membrane [GO:0016021]; trans-Golgi network [GO:0005802]
Mcon_4839_c2_g1_i1.p1	Heat shock cognate protein 80	protein folding [GO:0006457]	ATP binding [GO:0005524]; ATP hydrolysis activity [GO:0016887]; unfolded protein binding [GO:0051082]
Mcon_4839_c2_g1_i2.p1	Heat shock cognate protein 80	protein folding [GO:0006457]	ATP binding [GO:0005524]; ATP hydrolysis activity [GO:0016887]; unfolded protein binding [GO:0051082]
Mcon_120_c247_g1_i1.p2	60S ribosomal protein L12	translation [GO:0006412]	structural constituent of ribosome [GO:0003735]	ribosome [GO:0005840]
Mcon_5750_c22_g1_i1.p1	4-hydroxy-4-methyl-2-oxoglutarate aldolase (HMG aldolase) (EC 4.1.1.112) (EC 4.1.3.17) (Oxaloacetate decarboxylase)	regulation of RNA metabolic process [GO:0051252]	4-hydroxy-4-methyl-2-oxoglutarate aldolase activity [GO:0047443]; metal ion binding [GO:0046872]; oxaloacetate decarboxylase activity [GO:0008948]; ribonuclease inhibitor activity [GO:0008428]
Mcon_5883_c82_g1_i1.p1	Uncharacterized protein
Mcon_3803_c108_g1_i6.p1	Queuine tRNA-ribosyltransferase catalytic subunit 1 (EC 2.4.2.64) (Guanine insertion enzyme) (tRNA-guanine transglycosylase)	tRNA-guanine transglycosylation [GO:0101030]	metal ion binding [GO:0046872]; queuine tRNA-ribosyltransferase activity [GO:0008479]	cytoplasm [GO:0005737]
Mcon_2574_c196_g1_i4.p2	Dolichol-phosphate mannosyltransferase subunit 1 (EC 2.4.1.83)	dolichol metabolic process [GO:0019348]; GPI anchor biosynthetic process [GO:0006506]; protein O-linked mannosylation [GO:0035269]	dolichyl-phosphate beta-D-mannosyltransferase activity [GO:0004582]	endoplasmic reticulum membrane [GO:0005789]
Mcon_1282_c323_g1_i2.p1	CCR4-NOT transcription complex subunit 9-like isoform X4
Mcon_1841_c0_g1_i1.p1	CBP3		nutrient reservoir activity [GO:0045735]
Mcon_2356_c271_g1_i4.p1	V-type proton ATPase subunit F		proton-transporting ATPase activity, rotational mechanism [GO:0046961]	proton-transporting V-type ATPase, V1 domain [GO:0033180]
Mcon_2217_c7_g1_i3.p1	Histone deacetylase (EC 3.5.1.98)	chromatin organization [GO:0006325]; regulation of transcription by RNA polymerase II [GO:0006357]	histone deacetylase activity [GO:0004407]; metal ion binding [GO:0046872]	nucleus [GO:0005634]
Mcon_2217_c7_g1_i4.p1	Histone deacetylase (EC 3.5.1.98)	chromatin organization [GO:0006325]; regulation of transcription by RNA polymerase II [GO:0006357]	histone deacetylase activity [GO:0004407]; metal ion binding [GO:0046872]	nucleus [GO:0005634]
Mcon_908_c0_g1_i1.p1	H(+)-transporting two-sector ATPase (EC 7.1.2.2)	photosynthetic electron transport chain [GO:0009767]; protein-chromophore linkage [GO:0018298]	ATP binding [GO:0005524]; chlorophyll binding [GO:0016168]; proton-transporting ATPase activity, rotational mechanism [GO:0046961]; proton-transporting ATP synthase activity, rotational mechanism [GO:0046933]	cytoplasm [GO:0005737]; integral component of membrane [GO:0016021]; intracellular organelle [GO:0043229]; photosystem [GO:0009521]
Mcon_1282_c498_g1_i1.p1	Histone chaperone, ASF1-like	chromatin assembly or disassembly [GO:0006333]		nucleus [GO:0005634]
Mcon_2979_c12_g1_i1.p1	Clathrin heavy chain	intracellular protein transport [GO:0006886]; vesicle-mediated transport [GO:0016192]	clathrin light chain binding [GO:0032051]; structural molecule activity [GO:0005198]	clathrin coat of coated pit [GO:0030132]; clathrin coat of trans-Golgi network vesicle [GO:0030130]; clathrin complex [GO:0071439]
Mcon_3445_c14_g1_i1.p1	Uncharacterized protein	intracellular protein transport [GO:0006886]; vesicle-mediated transport [GO:0016192]	GTPase activity [GO:0003924]; GTP binding [GO:0005525]	endoplasmic reticulum [GO:0005783]; Golgi apparatus [GO:0005794]
Mcon_3828_c7_g1_i1.p1	UBC core domain-containing protein
Mcon_2574_c12_g1_i1.p1	SKP1-like protein	protein ubiquitination [GO:0016567]; SCF-dependent proteasomal ubiquitin-dependent protein catabolic process [GO:0031146]	cullin family protein binding [GO:0097602]	cytoplasm [GO:0005737]; nucleus [GO:0005634]
Mcon_5883_c91_g1_i1.p1	Elongator complex protein 3 (EC 2.3.1.-)	tRNA processing [GO:0008033]	4 iron, 4 sulfur cluster binding [GO:0051539]; metal ion binding [GO:0046872]; N-acetyltransferase activity [GO:0008080]; tRNA binding [GO:0000049]; tRNA uridine(34) acetyltransferase activity [GO:0106261]
Mcon_4252_c4_g1_i1.p1	Proteasome subunit alpha type	ubiquitin-dependent protein catabolic process [GO:0006511]		cytoplasm [GO:0005737]; nucleus [GO:0005634]; proteasome core complex, alpha-subunit complex [GO:0019773]
Mcon_4839_c7_g1_i1.p1	Tr-type G domain-containing protein	translational elongation [GO:0006414]	GTPase activity [GO:0003924]; GTP binding [GO:0005525]; ribosome binding [GO:0043022]; translation elongation factor activity [GO:0003746]	intracellular membrane-bounded organelle [GO:0043231]; ribonucleoprotein complex [GO:1990904]
Mcon_2326_c3_g1_i1.p1	Peptide chain release factor eRF1/aRF1	regulation of growth [GO:0040008]	translation release factor activity [GO:0003747]	cytoplasm [GO:0005737]
Mcon_2326_c3_g1_i2.p1	Peptide chain release factor eRF1/aRF1	regulation of growth [GO:0040008]	translation release factor activity [GO:0003747]	cytoplasm [GO:0005737]
Mcon_1841_c56_g1_i1.p1	Synaptobrevin family protein isoform 1	endoplasmic reticulum to Golgi vesicle-mediated transport [GO:0006888]; retrograde vesicle-mediated transport, Golgi to endoplasmic reticulum [GO:0006890]; vesicle fusion with Golgi apparatus [GO:0048280]	SNAP receptor activity [GO:0005484]	endoplasmic reticulum-Golgi intermediate compartment [GO:0005793]; endoplasmic reticulum membrane [GO:0005789]; ER to Golgi transport vesicle membrane [GO:0012507]; Golgi membrane [GO:0000139]; integral component of membrane [GO:0016021]; SNARE complex [GO:0031201]
Mcon_2356_c9_g1_i1.p1	Uncharacterized protein	translation [GO:0006412]	structural constituent of ribosome [GO:0003735]	cytoplasm [GO:0005737]; ribosome [GO:0005840]
Mcon_2115_c198_g1_i2.p1	Aa_trans domain-containing protein	amino acid transport [GO:0006865]		integral component of membrane [GO:0016021]; plasma membrane [GO:0005886]
Mcon_489_c840_g1_i1.p1	DNA repair protein RAD51 homolog	chromosome organization involved in meiotic cell cycle [GO:0070192]; DNA recombinase assembly [GO:0000730]; mitotic recombination [GO:0006312]; mitotic recombination-dependent replication fork processing [GO:1990426]; reciprocal meiotic recombination [GO:0007131]; strand invasion [GO:0042148]	ATP binding [GO:0005524]; ATP-dependent activity, acting on DNA [GO:0008094]; DNA strand exchange activity [GO:0000150]; double-stranded DNA binding [GO:0003690]; single-stranded DNA binding [GO:0003697]	condensed nuclear chromosome [GO:0000794]
Mcon_3295_c1_g1_i1.p1	50S ribosomal protein L23, chloroplastic	ribosomal large subunit assembly [GO:0000027]; translation [GO:0006412]	mRNA binding [GO:0003729]; rRNA binding [GO:0019843]; structural constituent of ribosome [GO:0003735]	cytosolic large ribosomal subunit [GO:0022625]
Mcon_3602_c118_g1_i2.p1	protein AE7-like 1	iron-sulfur cluster assembly [GO:0016226]; protein maturation by [4Fe-4S] cluster transfer [GO:0106035]
Mcon_257_c60_g2_i2.p1	DsbD domain-containing protein	cytochrome complex assembly [GO:0017004]		integral component of membrane [GO:0016021]
Mcon_2574_c242_g1_i1.p1	RNA helicase (EC 3.6.4.13)	mRNA splicing, via spliceosome [GO:0000398]	ATP binding [GO:0005524]; ATP hydrolysis activity [GO:0016887]; nucleic acid binding [GO:0003676]; RNA helicase activity [GO:0003724]	nucleus [GO:0005634]
Mcon_2574_c242_g1_i4.p1	RNA helicase (EC 3.6.4.13)	mRNA splicing, via spliceosome [GO:0000398]	ATP binding [GO:0005524]; ATP hydrolysis activity [GO:0016887]; nucleic acid binding [GO:0003676]; RNA helicase activity [GO:0003724]	nucleus [GO:0005634]
Mcon_3803_c108_g1_i3.p1	Queuine tRNA-ribosyltransferase catalytic subunit 1 (EC 2.4.2.64) (Guanine insertion enzyme) (tRNA-guanine transglycosylase)	tRNA-guanine transglycosylation [GO:0101030]	metal ion binding [GO:0046872]; queuine tRNA-ribosyltransferase activity [GO:0008479]	cytoplasm [GO:0005737]
Mcon_3803_c108_g1_i9.p1	Queuine tRNA-ribosyltransferase catalytic subunit 1 (EC 2.4.2.64) (Guanine insertion enzyme) (tRNA-guanine transglycosylase)	tRNA-guanine transglycosylation [GO:0101030]	metal ion binding [GO:0046872]; queuine tRNA-ribosyltransferase activity [GO:0008479]	cytoplasm [GO:0005737]
Mcon_4966_c7_g1_i5.p2	LRR receptor-like serine/threonine-protein kinase	protein phosphorylation [GO:0006468]	ATP binding [GO:0005524]; protein kinase activity [GO:0004672]	integral component of membrane [GO:0016021]; plasma membrane [GO:0005886]
Mcon_1454_c0_g1_i1.p1	Uncharacterized protein		nucleic acid binding [GO:0003676]	nucleus [GO:0005634]
Mcon_1454_c0_g1_i2.p1	Uncharacterized protein		nucleic acid binding [GO:0003676]	nucleus [GO:0005634]
Mcon_2265_c14_g1_i1.p1	40S ribosomal protein S13	translation [GO:0006412]	structural constituent of ribosome [GO:0003735]	cytosol [GO:0005829]; ribosome [GO:0005840]
Mcon_1452_c4017_g1_i1.p1	Malate dehydrogenase (EC 1.1.1.37)	malate metabolic process [GO:0006108]; tricarboxylic acid cycle [GO:0006099]	L-malate dehydrogenase activity [GO:0030060]
Mcon_3828_c19_g1_i1.p1	ENTH domain-containing protein	clathrin coat assembly [GO:0048268]; endocytosis [GO:0006897]; regulation of clathrin-dependent endocytosis [GO:2000369]	1-phosphatidylinositol binding [GO:0005545]; clathrin binding [GO:0030276]	clathrin-coated pit [GO:0005905]; clathrin-coated vesicle [GO:0030136]; Golgi apparatus [GO:0005794]
Mcon_1452_c422_g1_i1.p1	Uncharacterized protein		calcium ion binding [GO:0005509]
Mcon_1215_c2_g1_i1.p1	Elongation factor 1-alpha	translation [GO:0006412]; translational elongation [GO:0006414]	GTPase activity [GO:0003924]; GTP binding [GO:0005525]; nucleotidyltransferase activity [GO:0016779]; translation elongation factor activity [GO:0003746]	intracellular membrane-bounded organelle [GO:0043231]
Mcon_891_c9_g1_i1.p1	60S ribosomal protein L18a	translation [GO:0006412]	structural constituent of ribosome [GO:0003735]	cytosol [GO:0005829]; ribosome [GO:0005840]
Mcon_469_c36_g1_i1.p3	MYB transcription factor
Mcon_3074_c1_g1_i1.p1	Putative GTP-binding protein (ODN superfamily)		ATP binding [GO:0005524]; ATP hydrolysis activity [GO:0016887]; GTP binding [GO:0005525]
Mcon_3998_c0_g1_i1.p1	60S ribosomal protein L18a	translation [GO:0006412]	structural constituent of ribosome [GO:0003735]	cytosolic large ribosomal subunit [GO:0022625]
Mcon_1452_c687_g1_i1.p1	40S ribosomal protein S24	translation [GO:0006412]	mRNA binding [GO:0003729]; structural constituent of ribosome [GO:0003735]	cytosol [GO:0005829]; ribosome [GO:0005840]
Mcon_1452_c687_g1_i2.p1	40S ribosomal protein S24	translation [GO:0006412]	mRNA binding [GO:0003729]; structural constituent of ribosome [GO:0003735]	cytosol [GO:0005829]; ribosome [GO:0005840]
Mcon_78_c158_g1_i1.p1	Tubulin beta chain	microtubule-based process [GO:0007017]	GTPase activity [GO:0003924]; GTP binding [GO:0005525]; structural constituent of cytoskeleton [GO:0005200]	microtubule [GO:0005874]
Mcon_3002_c165_g1_i1.p1	Proliferating cell nuclear antigen	DNA replication [GO:0006260]; regulation of DNA replication [GO:0006275]	DNA binding [GO:0003677]; DNA polymerase processivity factor activity [GO:0030337]	nucleus [GO:0005634]
Mcon_5683_c370_g1_i1.p1	CULLIN_2 domain-containing protein	ubiquitin-dependent protein catabolic process [GO:0006511]	ubiquitin protein ligase binding [GO:0031625]
Mcon_3976_c162_g1_i1.p1	Protein kinase domain-containing protein		ATP binding [GO:0005524]; protein kinase activity [GO:0004672]
Mcon_120_c222_g1_i3.p1	CBFD_NFYB_HMF domain-containing protein		DNA-binding transcription activator activity, RNA polymerase II-specific [GO:0001228]; protein heterodimerization activity [GO:0046982]; sequence-specific DNA binding [GO:0043565]	CCAAT-binding factor complex [GO:0016602]
Mcon_891_c44_g1_i1.p1	Non-specific serine/threonine protein kinase (EC 2.7.11.1)	signal transduction [GO:0007165]	ATP binding [GO:0005524]; protein serine/threonine/tyrosine kinase activity [GO:0004712]; protein serine/threonine kinase activity [GO:0004674]; protein serine kinase activity [GO:0106310]	cytoplasm [GO:0005737]
Mcon_2898_c1_g1_i1.p1	Ribosomal protein L15	translation [GO:0006412]	mRNA binding [GO:0003729]; structural constituent of ribosome [GO:0003735]	cytosol [GO:0005829]; ribosome [GO:0005840]
Mcon_120_c21_g1_i1.p1	40S ribosomal protein S4	translation [GO:0006412]	RNA binding [GO:0003723]; rRNA binding [GO:0019843]; structural constituent of ribosome [GO:0003735]	cytosolic small ribosomal subunit [GO:0022627]
Mcon_3065_c16_g1_i1.p1	Ribosomal_L2_C domain-containing protein	cytoplasmic translation [GO:0002181]	RNA binding [GO:0003723]; structural constituent of ribosome [GO:0003735]	cytosolic large ribosomal subunit [GO:0022625]
Mcon_1461_c5_g1_i1.p1	Uncharacterized protein			mitochondrion [GO:0005739]
Mcon_1802_c38_g1_i1.p1	Actin-related protein 2/3 complex subunit 3	Arp2/3 complex-mediated actin nucleation [GO:0034314]; regulation of actin filament polymerization [GO:0030833]	actin binding [GO:0003779]	Arp2/3 protein complex [GO:0005885]; cytoplasm [GO:0005737]
Mcon_1802_c38_g1_i2.p1	Actin-related protein 2/3 complex subunit 3	Arp2/3 complex-mediated actin nucleation [GO:0034314]; regulation of actin filament polymerization [GO:0030833]	actin binding [GO:0003779]	Arp2/3 protein complex [GO:0005885]; cytoplasm [GO:0005737]
Mcon_489_c367_g1_i1.p1	Protein-serine/threonine phosphatase (EC 3.1.3.16)		metal ion binding [GO:0046872]; protein serine/threonine phosphatase activity [GO:0004722]
Mcon_600_c0_g1_i1.p1	Deleted.
Mcon_1709_c37_g1_i1.p1	DNA-directed RNA polymerase subunit alpha (PEP) (EC 2.7.7.6) (Plastid-encoded RNA polymerase subunit alpha) (RNA polymerase subunit alpha)	transcription, DNA-templated [GO:0006351]	DNA binding [GO:0003677]; DNA-directed 5'-3' RNA polymerase activity [GO:0003899]; protein dimerization activity [GO:0046983]	chloroplast [GO:0009507]
Mcon_1920_c16_g1_i1.p2	Serine/threonine-protein phosphatase		hydrolase activity [GO:0016787]
Mcon_3445_c35_g1_i1.p1	T-complex protein 1 subunit alpha (CCT-alpha)	protein folding [GO:0006457]	ATP binding [GO:0005524]; ATP hydrolysis activity [GO:0016887]; unfolded protein binding [GO:0051082]	cytoplasm [GO:0005737]
Mcon_489_c403_g1_i1.p1	Elf4 domain-containing protein	entrainment of circadian clock [GO:0009649]; positive regulation of circadian rhythm [GO:0042753]; rhythmic process [GO:0048511]		nucleus [GO:0005634]
Mcon_3602_c96_g1_i8.p1	Splicing factor U2af large subunit (U2 auxiliary factor 65 kDa subunit) (U2 small nuclear ribonucleoprotein auxiliary factor large subunit (U2 snRNP auxiliary factor large subunit))	mRNA processing [GO:0006397]; RNA splicing [GO:0008380]	RNA binding [GO:0003723]	nucleus [GO:0005634]
Mcon_3602_c96_g1_i1.p1	Splicing factor U2af large subunit (U2 auxiliary factor 65 kDa subunit) (U2 small nuclear ribonucleoprotein auxiliary factor large subunit (U2 snRNP auxiliary factor large subunit))	mRNA processing [GO:0006397]; RNA splicing [GO:0008380]	poly-pyrimidine tract binding [GO:0008187]; pre-mRNA 3'-splice site binding [GO:0030628]	commitment complex [GO:0000243]; nuclear speck [GO:0016607]; U2AF complex [GO:0089701]; U2-type prespliceosome [GO:0071004]
Mcon_3602_c96_g1_i5.p1	Splicing factor U2af large subunit (U2 auxiliary factor 65 kDa subunit) (U2 small nuclear ribonucleoprotein auxiliary factor large subunit (U2 snRNP auxiliary factor large subunit))	mRNA processing [GO:0006397]; RNA splicing [GO:0008380]	poly-pyrimidine tract binding [GO:0008187]; pre-mRNA 3'-splice site binding [GO:0030628]	commitment complex [GO:0000243]; nuclear speck [GO:0016607]; U2AF complex [GO:0089701]; U2-type prespliceosome [GO:0071004]
Mcon_3602_c96_g1_i7.p1	Splicing factor U2af large subunit (U2 auxiliary factor 65 kDa subunit) (U2 small nuclear ribonucleoprotein auxiliary factor large subunit (U2 snRNP auxiliary factor large subunit))	mRNA processing [GO:0006397]; RNA splicing [GO:0008380]	poly-pyrimidine tract binding [GO:0008187]; pre-mRNA 3'-splice site binding [GO:0030628]	commitment complex [GO:0000243]; nuclear speck [GO:0016607]; U2AF complex [GO:0089701]; U2-type prespliceosome [GO:0071004]
Mcon_5883_c14_g1_i3.p1	Uncharacterized protein	actin filament organization [GO:0007015]; cortical cytoskeleton organization [GO:0030865]; establishment or maintenance of cell polarity [GO:0007163]; regulation of actin cytoskeleton organization [GO:0032956]; regulation of cell shape [GO:0008360]; small GTPase mediated signal transduction [GO:0007264]	GTPase activity [GO:0003924]; GTP binding [GO:0005525]; protein kinase binding [GO:0019901]	cell cortex [GO:0005938]; cell projection [GO:0042995]; cytoplasmic vesicle [GO:0031410]; cytoskeleton [GO:0005856]; nucleus [GO:0005634]; plasma membrane [GO:0005886]
Mcon_1256_c6_g1_i2.p1	Casein kinase 2		ATP binding [GO:0005524]; protein serine/threonine kinase activity [GO:0004674]
Mcon_3602_c228_g1_i5.p1	sulfite exporter TauE/SafE family protein 3-like	protein ubiquitination [GO:0016567]		Cul4A-RING E3 ubiquitin ligase complex [GO:0031464]; integral component of membrane [GO:0016021]
Mcon_3959_c23_g1_i3.p2	Ribosomal protein S4	positive regulation of translational fidelity [GO:0045903]; translation [GO:0006412]	rRNA binding [GO:0019843]; structural constituent of ribosome [GO:0003735]	cytosolic small ribosomal subunit [GO:0022627]; small ribosomal subunit [GO:0015935]
Mcon_489_c17_g1_i1.p1	Tubulin alpha chain	microtubule cytoskeleton organization [GO:0000226]; mitotic cell cycle [GO:0000278]	GTPase activity [GO:0003924]; GTP binding [GO:0005525]; structural constituent of cytoskeleton [GO:0005200]	cytoplasm [GO:0005737]; microtubule [GO:0005874]
Mcon_3803_c0_g1_i3.p1	60S ribosomal protein L30		RNA binding [GO:0003723]; structural constituent of ribosome [GO:0003735]	cytosolic large ribosomal subunit [GO:0022625]
Mcon_3803_c0_g1_i5.p1	60S ribosomal protein L30		RNA binding [GO:0003723]; structural constituent of ribosome [GO:0003735]	cytosolic large ribosomal subunit [GO:0022625]
Mcon_3445_c132_g1_i1.p1	Uncharacterized protein	nuclear mRNA surveillance [GO:0071028]; nuclear-transcribed mRNA catabolic process, exonucleolytic, 3'-5' [GO:0034427]; polyadenylation-dependent snoRNA 3'-end processing [GO:0071051]; rRNA catabolic process [GO:0016075]; U4 snRNA 3'-end processing [GO:0034475]		cytoplasmic exosome (RNase complex) [GO:0000177]; nuclear exosome (RNase complex) [GO:0000176]; nucleolus [GO:0005730]
Mcon_3602_c96_g1_i9.p1	Splicing factor U2af large subunit (U2 auxiliary factor 65 kDa subunit) (U2 small nuclear ribonucleoprotein auxiliary factor large subunit (U2 snRNP auxiliary factor large subunit))	mRNA processing [GO:0006397]; RNA splicing [GO:0008380]	poly-pyrimidine tract binding [GO:0008187]; pre-mRNA 3'-splice site binding [GO:0030628]	commitment complex [GO:0000243]; nuclear speck [GO:0016607]; U2AF complex [GO:0089701]; U2-type prespliceosome [GO:0071004]
Mcon_3002_c6_g1_i1.p1	actin-depolymerizing factor 2-like	actin filament depolymerization [GO:0030042]	actin filament binding [GO:0051015]	actin cytoskeleton [GO:0015629]; cytoplasm [GO:0005737]
Mcon_1282_c362_g1_i1.p1	actin-related protein 2 isoform X1
Mcon_2979_c17_g1_i1.p1	Mannose-1-phosphate guanylyltransferase (EC 2.7.7.13)	GDP-mannose biosynthetic process [GO:0009298]	GTP binding [GO:0005525]; mannose-1-phosphate guanylyltransferase activity [GO:0004475]
Mcon_1256_c6_g1_i1.p1	Casein kinase II subunit alpha-2 like		ATP binding [GO:0005524]; protein serine/threonine kinase activity [GO:0004674]
Mcon_4093_c46_g1_i1.p1	RING-type E3 ubiquitin transferase (EC 2.3.2.27)	protein ubiquitination [GO:0016567]; ubiquitin-dependent protein catabolic process [GO:0006511]	transferase activity [GO:0016740]; zinc ion binding [GO:0008270]	cytoplasm [GO:0005737]
Mcon_4093_c46_g1_i2.p1	RING-type E3 ubiquitin transferase (EC 2.3.2.27)	protein ubiquitination [GO:0016567]; ubiquitin-dependent protein catabolic process [GO:0006511]	transferase activity [GO:0016740]; zinc ion binding [GO:0008270]	cytoplasm [GO:0005737]
Mcon_1452_c4029_g1_i1.p1	26S proteasome regulatory subunit 4-like A isoform A	protein catabolic process [GO:0030163]	ATP binding [GO:0005524]; ATP hydrolysis activity [GO:0016887]; proteasome-activating activity [GO:0036402]	cytoplasm [GO:0005737]; nucleus [GO:0005634]; proteasome complex [GO:0000502]
Mcon_2098_c2_g1_i1.p1	Proteasome subunit alpha type	ubiquitin-dependent protein catabolic process [GO:0006511]		cytoplasm [GO:0005737]; nucleus [GO:0005634]; proteasome core complex, alpha-subunit complex [GO:0019773]
Mcon_3002_c122_g1_i7.p1	ABC transmembrane type-1 domain-containing protein		ABC-type transporter activity [GO:0140359]; ATP binding [GO:0005524]	integral component of membrane [GO:0016021]
Mcon_1282_c343_g1_i3.p1	Peptidylprolyl isomerase (EC 5.2.1.8)		peptidyl-prolyl cis-trans isomerase activity [GO:0003755]	thylakoid [GO:0009579]
Mcon_1282_c343_g1_i4.p2	Peptidylprolyl isomerase (EC 5.2.1.8)		peptidyl-prolyl cis-trans isomerase activity [GO:0003755]	thylakoid [GO:0009579]
Mcon_2721_c8_g1_i1.p1	26S proteasome non-ATPase regulatory subunit 13 homolog B			cytoplasm [GO:0005737]; proteasome complex [GO:0000502]
Mcon_3445_c121_g1_i1.p1	Non-specific serine/threonine protein kinase (EC 2.7.11.1)		ATP binding [GO:0005524]; protein serine/threonine/tyrosine kinase activity [GO:0004712]; protein serine/threonine kinase activity [GO:0004674]; protein serine kinase activity [GO:0106310]
Mcon_2265_c85_g1_i1.p1	Peptidyl-prolyl cis-trans isomerase (PPIase) (EC 5.2.1.8)	protein folding [GO:0006457]; protein peptidyl-prolyl isomerization [GO:0000413]	peptidyl-prolyl cis-trans isomerase activity [GO:0003755]	nucleus [GO:0005634]
Mcon_1182_c4_g1_i1.p1	Non-specific serine/threonine protein kinase (EC 2.7.11.1)	signal transduction [GO:0007165]	ATP binding [GO:0005524]; protein serine/threonine/tyrosine kinase activity [GO:0004712]; protein serine/threonine kinase activity [GO:0004674]; protein serine kinase activity [GO:0106310]
Mcon_1182_c4_g1_i2.p1	Non-specific serine/threonine protein kinase (EC 2.7.11.1)	signal transduction [GO:0007165]	ATP binding [GO:0005524]; protein serine/threonine/tyrosine kinase activity [GO:0004712]; protein serine/threonine kinase activity [GO:0004674]; protein serine kinase activity [GO:0106310]
Mcon_1182_c4_g1_i4.p1	Non-specific serine/threonine protein kinase (EC 2.7.11.1)	signal transduction [GO:0007165]	ATP binding [GO:0005524]; protein serine/threonine/tyrosine kinase activity [GO:0004712]; protein serine/threonine kinase activity [GO:0004674]; protein serine kinase activity [GO:0106310]
Mcon_1182_c4_g1_i5.p1	Non-specific serine/threonine protein kinase (EC 2.7.11.1)	signal transduction [GO:0007165]	ATP binding [GO:0005524]; protein serine/threonine/tyrosine kinase activity [GO:0004712]; protein serine/threonine kinase activity [GO:0004674]; protein serine kinase activity [GO:0106310]
Mcon_5683_c47_g1_i3.p2	Putative LOV domain-containing protein	protein-chromophore linkage [GO:0018298]; response to blue light [GO:0009637]	photoreceptor activity [GO:0009881]
Mcon_232_c48_g1_i1.p1	Plug_translocon domain-containing protein	protein transport [GO:0015031]		chloroplast thylakoid membrane [GO:0009535]; integral component of membrane [GO:0016021]
Mcon_3959_c12_g1_i1.p1	Vacuolar protein sorting-associated protein 29	protein transport [GO:0015031]; retrograde transport, endosome to Golgi [GO:0042147]		cytosol [GO:0005829]; retromer complex [GO:0030904]
Mcon_1841_c83_g1_i2.p1	Trafficking protein particle complex subunit	endoplasmic reticulum to Golgi vesicle-mediated transport [GO:0006888]; intra-Golgi vesicle-mediated transport [GO:0006891]		cis-Golgi network membrane [GO:0033106]; cytosol [GO:0005829]; endoplasmic reticulum [GO:0005783]; TRAPP complex [GO:0030008]
Mcon_3803_c96_g1_i1.p1	Uncharacterized protein			integral component of membrane [GO:0016021]
Mcon_3803_c96_g1_i2.p1	Uncharacterized protein			integral component of membrane [GO:0016021]
Mcon_891_c297_g1_i1.p1	Uncharacterized protein	proteasome-mediated ubiquitin-dependent protein catabolic process [GO:0043161]		cytoplasm [GO:0005737]; nucleus [GO:0005634]
Mcon_1245_c5_g1_i1.p1	Uncharacterized protein	plant-type cell wall organization [GO:0009664]	structural constituent of cell wall [GO:0005199]
Mcon_2431_c0_g1_i1.p1	Proton_antipo_M domain-containing protein			integral component of membrane [GO:0016021]
Mcon_4332_c1_g1_i2.p1	Proton_antipo_M domain-containing protein			integral component of membrane [GO:0016021]
Mcon_4798_c1_g1_i1.p1	Protein TIC 20-I, chloroplastic (Translocon at the inner envelope membrane of chloroplasts 20-I) (AtTIC20-I)	protein import into chloroplast stroma [GO:0045037]	protein transmembrane transporter activity [GO:0008320]	chloroplast inner membrane [GO:0009706]; integral component of membrane [GO:0016021]
Mcon_871_c1_g1_i1.p1	Cell division control 2 isoform 1	cell division [GO:0051301]	ATP binding [GO:0005524]; protein serine/threonine kinase activity [GO:0004674]
Mcon_871_c1_g1_i2.p1	Cell division control 2 isoform 1	cell division [GO:0051301]	ATP binding [GO:0005524]; protein serine/threonine kinase activity [GO:0004674]
Mcon_4959_c10_g1_i1.p1	Uncharacterized protein
Mcon_4346_c0_g1_i1.p1	UBC core domain-containing protein		ATP binding [GO:0005524]; transferase activity [GO:0016740]
Mcon_1282_c323_g1_i1.p1	Uncharacterized protein
Mcon_1920_c7_g1_i1.p1	Pollen-specific protein SF3, putative	actin filament bundle assembly [GO:0051017]	actin filament binding [GO:0051015]; metal ion binding [GO:0046872]	actin cytoskeleton [GO:0015629]; plasma membrane [GO:0005886]
Mcon_3002_c76_g1_i1.p1	DNA-directed RNA polymerase II subunit RPB7 isoform X1	DNA-templated transcription, initiation [GO:0006352]	DNA-directed 5'-3' RNA polymerase activity [GO:0003899]; nucleic acid binding [GO:0003676]
Mcon_1719_c18_g1_i1.p1	KOW domain-containing protein	translation [GO:0006412]	RNA binding [GO:0003723]; structural constituent of ribosome [GO:0003735]	mitochondrion [GO:0005739]; ribosome [GO:0005840]
Mcon_1719_c18_g1_i2.p1	KOW domain-containing protein	translation [GO:0006412]	RNA binding [GO:0003723]; structural constituent of ribosome [GO:0003735]	mitochondrion [GO:0005739]; ribosome [GO:0005840]
Mcon_1802_c2_g1_i1.p1	Ribosomal protein S17	translation [GO:0006412]	RNA binding [GO:0003723]; structural constituent of ribosome [GO:0003735]	ribosome [GO:0005840]
Mcon_3959_c0_g1_i1.p1	Eukaryotic translation initiation factor 5A (eIF-5A)	positive regulation of translational elongation [GO:0045901]; positive regulation of translational termination [GO:0045905]	ribosome binding [GO:0043022]; translation elongation factor activity [GO:0003746]
Mcon_1452_c178_g1_i1.p1	ATP citrate synthase (EC 2.3.3.8)	acetyl-CoA biosynthetic process [GO:0006085]; fatty acid biosynthetic process [GO:0006633]	ATP citrate synthase activity [GO:0003878]; lyase activity [GO:0016829]; nucleotide binding [GO:0000166]	cytosol [GO:0005829]
Mcon_3445_c93_g1_i5.p1	SRP54 domain-containing protein	protein targeting [GO:0006605]; SRP-dependent cotranslational protein targeting to membrane [GO:0006614]	GTPase activity [GO:0003924]; GTP binding [GO:0005525]; signal recognition particle binding [GO:0005047]	membrane [GO:0016020]
Mcon_3002_c9_g1_i1.p1	26S proteasome regulatory subunit 6B homolog	proteasome-mediated ubiquitin-dependent protein catabolic process [GO:0043161]	ATP binding [GO:0005524]; ATP hydrolysis activity [GO:0016887]; proteasome-activating activity [GO:0036402]	cytoplasm [GO:0005737]; nucleus [GO:0005634]; proteasome regulatory particle, base subcomplex [GO:0008540]
Mcon_348_c1_g1_i2.p1	Homeobox-leucine zipper family protein / lipid-binding START domain-containing protein isoform 1	cell differentiation [GO:0030154]; determination of dorsal identity [GO:0048263]; integument development [GO:0080060]; leaf morphogenesis [GO:0009965]; meristem initiation [GO:0010014]; phloem or xylem histogenesis [GO:0010087]; regulation of meristem growth [GO:0010075]	DNA-binding transcription factor activity [GO:0003700]; lipid binding [GO:0008289]; transcription cis-regulatory region binding [GO:0000976]	nucleus [GO:0005634]
Mcon_3445_c212_g1_i1.p1	Deleted.
Mcon_1833_c12_g1_i1.p2	RUB1 conjugating enzyme 1 isoform 1	protein neddylation [GO:0045116]	ATP binding [GO:0005524]; NEDD8 transferase activity [GO:0019788]	nucleus [GO:0005634]
Mcon_3976_c5_g1_i1.p1	Protein kinase domain-containing protein	signal transduction [GO:0007165]	ATP binding [GO:0005524]; protein kinase activity [GO:0004672]	cytoplasm [GO:0005737]
Mcon_3976_c5_g1_i2.p1	Protein kinase domain-containing protein	signal transduction [GO:0007165]	ATP binding [GO:0005524]; protein kinase activity [GO:0004672]	cytoplasm [GO:0005737]
Mcon_3069_c3_g1_i1.p1	Uncharacterized protein	cell cycle [GO:0007049]	ATP binding [GO:0005524]; ATP hydrolysis activity [GO:0016887]
Mcon_3069_c3_g1_i2.p1	Uncharacterized protein	cell cycle [GO:0007049]	ATP binding [GO:0005524]; ATP hydrolysis activity [GO:0016887]
Mcon_2574_c266_g1_i1.p1	Transmembrane amino acid transporter family protein isoform 1	amino acid transport [GO:0006865]		integral component of membrane [GO:0016021]; plasma membrane [GO:0005886]
Mcon_2009_c0_g1_i1.p1	CCT-eta	protein folding [GO:0006457]; signal transduction [GO:0007165]	ADP binding [GO:0043531]; ATP binding [GO:0005524]; ATP hydrolysis activity [GO:0016887]; NAD+ nucleosidase activity [GO:0003953]; unfolded protein binding [GO:0051082]	cytoplasm [GO:0005737]
Mcon_489_c85_g1_i1.p1	Uncharacterized protein	mRNA splicing, via spliceosome [GO:0000398]	RNA binding [GO:0003723]; zinc ion binding [GO:0008270]	nuclear speck [GO:0016607]
Mcon_489_c85_g1_i2.p1	Uncharacterized protein	mRNA splicing, via spliceosome [GO:0000398]	RNA binding [GO:0003723]; zinc ion binding [GO:0008270]	nuclear speck [GO:0016607]
Mcon_489_c85_g1_i3.p1	Uncharacterized protein	mRNA splicing, via spliceosome [GO:0000398]	RNA binding [GO:0003723]; zinc ion binding [GO:0008270]	nuclear speck [GO:0016607]
Mcon_489_c85_g1_i4.p1	Uncharacterized protein	mRNA splicing, via spliceosome [GO:0000398]	RNA binding [GO:0003723]; zinc ion binding [GO:0008270]	nuclear speck [GO:0016607]
Mcon_489_c85_g1_i5.p1	Uncharacterized protein	mRNA splicing, via spliceosome [GO:0000398]	RNA binding [GO:0003723]; zinc ion binding [GO:0008270]	nuclear speck [GO:0016607]
Mcon_489_c69_g1_i1.p1	Eukaryotic initiation factor 4A-11		ATP binding [GO:0005524]; hydrolase activity [GO:0016787]; RNA helicase activity [GO:0003724]; translation initiation factor activity [GO:0003743]	chloroplast [GO:0009507]; integral component of membrane [GO:0016021]
Mcon_222_c44_g1_i1.p1	AP complex subunit sigma	intracellular protein transport [GO:0006886]; vesicle-mediated transport [GO:0016192]		AP-4 adaptor complex [GO:0030124]; intracellular membrane-bounded organelle [GO:0043231]; trans-Golgi network [GO:0005802]
Mcon_4935_c4_g1_i1.p1	Complex1_49kDa domain-containing protein		NAD binding [GO:0051287]; oxidoreductase activity, acting on NAD(P)H [GO:0016651]; quinone binding [GO:0048038]
Mcon_4980_c6_g1_i1.p1	Adenosylhomocysteinase (EC 3.3.1.1)	one-carbon metabolic process [GO:0006730]; S-adenosylmethionine cycle [GO:0033353]	adenosylhomocysteinase activity [GO:0004013]	cytosol [GO:0005829]
Mcon_891_c293_g1_i2.p1	GTPase Rab1/YPT1, small G protein superfamily		GTPase activity [GO:0003924]; GTP binding [GO:0005525]
Mcon_2356_c107_g2_i1.p1	Peptidyl-prolyl cis-trans isomerase (PPIase) (EC 5.2.1.8)	protein folding [GO:0006457]; protein peptidyl-prolyl isomerization [GO:0000413]	cyclosporin A binding [GO:0016018]; peptidyl-prolyl cis-trans isomerase activity [GO:0003755]	cytoplasm [GO:0005737]
Mcon_1508_c2_g1_i1.p1	Uncharacterized protein			mitochondrion [GO:0005739]
Mcon_3445_c42_g1_i1.p1	protein mago nashi homolog	RNA splicing [GO:0008380]		exon-exon junction complex [GO:0035145]
Mcon_3445_c81_g1_i2.p1	Inorganic diphosphatase (EC 3.6.1.1)	phosphate-containing compound metabolic process [GO:0006796]	inorganic diphosphatase activity [GO:0004427]; magnesium ion binding [GO:0000287]	cytosol [GO:0005829]
Mcon_1482_c48_g1_i1.p1	60S ribosomal protein L10-like	translation [GO:0006412]	structural constituent of ribosome [GO:0003735]	ribosome [GO:0005840]
Mcon_1841_c1375_g1_i1.p1	Uncharacterized protein		mRNA binding [GO:0003729]
Mcon_3002_c79_g1_i1.p1	Histone H2A		DNA binding [GO:0003677]; protein heterodimerization activity [GO:0046982]	nucleosome [GO:0000786]; nucleus [GO:0005634]
Mcon_2574_c249_g1_i2.p1	PCI domain-containing protein			cytoplasm [GO:0005737]
Mcon_2574_c249_g1_i4.p1	PCI domain-containing protein			cytoplasm [GO:0005737]
Mcon_2574_c249_g1_i5.p1	PCI domain-containing protein			cytoplasm [GO:0005737]
Mcon_489_c24_g1_i1.p1	Aldedh domain-containing protein		oxidoreductase activity, acting on the aldehyde or oxo group of donors, NAD or NADP as acceptor [GO:0016620]
Mcon_222_c167_g1_i4.p1	RING-CH-type domain-containing protein		zinc ion binding [GO:0008270]	integral component of membrane [GO:0016021]
Mcon_3002_c138_g1_i1.p1	UDP-glucuronate decarboxylase (EC 4.1.1.35)	D-xylose metabolic process [GO:0042732]; UDP-D-xylose biosynthetic process [GO:0033320]	NAD+ binding [GO:0070403]; UDP-glucuronate decarboxylase activity [GO:0048040]	cytoplasm [GO:0005737]
Mcon_5322_c0_g1_i1.p1	FTSH protease 6		ATP binding [GO:0005524]; ATP-dependent peptidase activity [GO:0004176]; ATP hydrolysis activity [GO:0016887]; metalloendopeptidase activity [GO:0004222]	membrane [GO:0016020]; plastid [GO:0009536]
Mcon_120_c65_g1_i1.p1	Uncharacterized protein	maturation of LSU-rRNA from tricistronic rRNA transcript (SSU-rRNA, 5.8S rRNA, LSU-rRNA) [GO:0000463]; translation [GO:0006412]	structural constituent of ribosome [GO:0003735]	cytosolic large ribosomal subunit [GO:0022625]
Mcon_3445_c81_g1_i6.p1	Inorganic diphosphatase (EC 3.6.1.1)	phosphate-containing compound metabolic process [GO:0006796]	inorganic diphosphatase activity [GO:0004427]; magnesium ion binding [GO:0000287]	cytoplasm [GO:0005737]
Mcon_5883_c4_g1_i1.p1	60S ribosomal protein L17-2	cytoplasmic translation [GO:0002181]	structural constituent of ribosome [GO:0003735]	cytosolic large ribosomal subunit [GO:0022625]
Mcon_1383_c4_g1_i1.p1	Peptidyl-prolyl cis-trans isomerase (PPIase) (EC 5.2.1.8)	protein folding [GO:0006457]; protein peptidyl-prolyl isomerization [GO:0000413]	cyclosporin A binding [GO:0016018]; peptidyl-prolyl cis-trans isomerase activity [GO:0003755]	cytoplasm [GO:0005737]; intracellular membrane-bounded organelle [GO:0043231]
Mcon_4839_c60_g1_i8.p1	Uncharacterized protein	DNA recombination [GO:0006310]; DNA repair [GO:0006281]	ATP binding [GO:0005524]; ATP-dependent activity, acting on DNA [GO:0008094]; single-stranded DNA binding [GO:0003697]
Mcon_4980_c16_g1_i1.p1	40S ribosomal protein S8	maturation of SSU-rRNA from tricistronic rRNA transcript (SSU-rRNA, 5.8S rRNA, LSU-rRNA) [GO:0000462]; translation [GO:0006412]	structural constituent of ribosome [GO:0003735]	cytosolic small ribosomal subunit [GO:0022627]
Mcon_5683_c100_g1_i1.p1	T-complex protein 1 subunit epsilon (CCT-epsilon)	protein folding [GO:0006457]	ATP binding [GO:0005524]; ATP hydrolysis activity [GO:0016887]; unfolded protein binding [GO:0051082]	cytosol [GO:0005829]
Mcon_1282_c127_g1_i1.p1	T-complex protein 1 subunit zeta 1	protein folding [GO:0006457]	ATP binding [GO:0005524]; ATP hydrolysis activity [GO:0016887]; unfolded protein binding [GO:0051082]	cytoplasm [GO:0005737]
Mcon_222_c29_g1_i1.p1	Uncharacterized protein	late endosome to vacuole transport via multivesicular body sorting pathway [GO:0032511]; vesicle budding from membrane [GO:0006900]		cytoplasmic side of plasma membrane [GO:0009898]; ESCRT III complex [GO:0000815]; multivesicular body [GO:0005771]
Mcon_222_c29_g1_i2.p1	Uncharacterized protein	late endosome to vacuole transport via multivesicular body sorting pathway [GO:0032511]; vesicle budding from membrane [GO:0006900]		cytoplasmic side of plasma membrane [GO:0009898]; ESCRT III complex [GO:0000815]; multivesicular body [GO:0005771]
Mcon_2394_c8_g1_i1.p1	T-complex protein 1 subunit gamma	protein folding [GO:0006457]	ATP binding [GO:0005524]; ATP hydrolysis activity [GO:0016887]; unfolded protein binding [GO:0051082]	chaperonin-containing T-complex [GO:0005832]
Mcon_3213_c3_g1_i1.p1	Ribosomal protein L31e family protein	cytoplasmic translation [GO:0002181]	structural constituent of ribosome [GO:0003735]	cytosolic large ribosomal subunit [GO:0022625]
Mcon_1282_c186_g1_i2.p1	RRM_1 domain-containing protein/RRM_5 domain-containing protein		RNA binding [GO:0003723]
Mcon_120_c139_g1_i1.p1	ras-related protein RABE1c-like	protein secretion [GO:0009306]; regulation of exocytosis [GO:0017157]; vesicle docking involved in exocytosis [GO:0006904]	GTPase activity [GO:0003924]; GTP binding [GO:0005525]
Mcon_2096_c0_g1_i1.p1	Ribosomal protein	translation [GO:0006412]	RNA binding [GO:0003723]; structural constituent of ribosome [GO:0003735]	large ribosomal subunit [GO:0015934]
Mcon_2574_c214_g1_i3.p2	J domain-containing protein
Mcon_489_c4_g1_i2.p1	5-methyltetrahydropteroyltriglutamate--homocysteine S-methyltransferase (EC 2.1.1.14)	methionine biosynthetic process [GO:0009086]; methylation [GO:0032259]	5-methyltetrahydropteroyltriglutamate-homocysteine S-methyltransferase activity [GO:0003871]; zinc ion binding [GO:0008270]	chloroplast [GO:0009507]
Mcon_891_c2736_g1_i1.p1	Uncharacterized protein		GTPase activity [GO:0003924]; GTP binding [GO:0005525]
Mcon_1461_c18_g1_i1.p1	ATP synthase protein MI25	ATP synthesis coupled proton transport [GO:0015986]	proton transmembrane transporter activity [GO:0015078]	integral component of membrane [GO:0016021]; mitochondrial proton-transporting ATP synthase complex, coupling factor F(o) [GO:0000276]
Mcon_5883_c81_g1_i2.p1	Clathrin coat assembly protein ap-1, putative	intracellular protein transport [GO:0006886]; vesicle-mediated transport [GO:0016192]		clathrin adaptor complex [GO:0030131]; cytoplasmic vesicle [GO:0031410]; Golgi apparatus [GO:0005794]
Mcon_2010_c1_g1_i2.p1	Protein kinase domain-containing protein	phosphorylation of RNA polymerase II C-terminal domain [GO:0070816]; positive regulation of transcription elongation from RNA polymerase II promoter [GO:0032968]; protein phosphorylation [GO:0006468]	ATP binding [GO:0005524]; cyclin-dependent protein serine/threonine kinase activity [GO:0004693]; RNA polymerase II CTD heptapeptide repeat kinase activity [GO:0008353]	cyclin-dependent protein kinase holoenzyme complex [GO:0000307]; nucleus [GO:0005634]
Mcon_2115_c64_g1_i1.p1	ADF/Cofilin/Destrin	actin filament depolymerization [GO:0030042]	actin binding [GO:0003779]	actin cytoskeleton [GO:0015629]
Mcon_3255_c1_g1_i1.p2	NADH dehydrogenase [ubiquinone] 1 alpha subcomplex subunit 13		NADH dehydrogenase (ubiquinone) activity [GO:0008137]	mitochondrial respiratory chain complex I [GO:0005747]
Mcon_1452_c32_g1_i1.p1	40S ribosomal protein S3a	translation [GO:0006412]	structural constituent of ribosome [GO:0003735]	cytosol [GO:0005829]; cytosolic small ribosomal subunit [GO:0022627]
Mcon_2217_c7_g1_i10.p1	Histone deacetylase (EC 3.5.1.98)	chromatin organization [GO:0006325]; regulation of transcription by RNA polymerase II [GO:0006357]	histone deacetylase activity [GO:0004407]; metal ion binding [GO:0046872]	nucleus [GO:0005634]
Mcon_2265_c103_g1_i1.p1	Ribosome biogenesis protein NSA2 homolog	maturation of 5.8S rRNA [GO:0000460]; maturation of LSU-rRNA [GO:0000470]		nucleolus [GO:0005730]; preribosome, large subunit precursor [GO:0030687]
Mcon_1282_c93_g1_i3.p2	Membrane-anchored ubiquitin-fold protein			plasma membrane [GO:0005886]
Mcon_448_c2_g1_i1.p1	ATP-dependent zinc metalloprotease FTSH 6 chloroplastic		ATP binding [GO:0005524]; ATP-dependent peptidase activity [GO:0004176]; ATP hydrolysis activity [GO:0016887]; metalloendopeptidase activity [GO:0004222]	membrane [GO:0016020]; plastid [GO:0009536]
Mcon_4830_c34_g1_i1.p1	KH domain-containing protein		RNA binding [GO:0003723]
Mcon_4830_c34_g1_i2.p1	KH domain-containing protein		RNA binding [GO:0003723]
Mcon_696_c9_g2_i2.p1	Tubby-like F-box protein	regulation of transcription, DNA-templated [GO:0006355]
Mcon_1920_c16_g1_i2.p1	Serine/threonine-protein phosphatase (EC 3.1.3.16)		protein serine/threonine phosphatase activity [GO:0004722]
Mcon_5883_c82_g1_i3.p1	UPF0235 protein At5g63440-like isoform X2
Mcon_2916_c6_g1_i2.p2	Uncharacterized protein		oxidoreductase activity [GO:0016491]
Mcon_4101_c8_g1_i1.p1	Ribosomal protein L18	translation [GO:0006412]	mRNA binding [GO:0003729]; RNA binding [GO:0003723]; structural constituent of ribosome [GO:0003735]	cytosolic large ribosomal subunit [GO:0022625]
Mcon_5683_c16_g1_i1.p1	Guanosine nucleotide diphosphate dissociation inhibitor	protein transport [GO:0015031]; small GTPase mediated signal transduction [GO:0007264]	Rab GDP-dissociation inhibitor activity [GO:0005093]
Mcon_3607_c16_g1_i1.p1	T-complex protein 1 subunit delta	protein folding [GO:0006457]	ATP binding [GO:0005524]; ATP hydrolysis activity [GO:0016887]; unfolded protein binding [GO:0051082]	cytoplasm [GO:0005737]
Mcon_3607_c16_g1_i2.p1	T-complex protein 1 subunit delta	protein folding [GO:0006457]	ATP binding [GO:0005524]; ATP hydrolysis activity [GO:0016887]; unfolded protein binding [GO:0051082]	cytoplasm [GO:0005737]
Mcon_916_c1_g1_i1.p1	ABC transporter domain-containing protein		ATP binding [GO:0005524]
Mcon_6115_c0_g1_i1.p1	NADH-ubiquinone dehydrogenase, mitochondrial, putative	ATP synthesis coupled electron transport [GO:0042773]	4 iron, 4 sulfur cluster binding [GO:0051539]; NADH dehydrogenase (ubiquinone) activity [GO:0008137]	membrane [GO:0016020]
Mcon_1282_c343_g1_i1.p1	Peptidylprolyl isomerase (EC 5.2.1.8)		peptidyl-prolyl cis-trans isomerase activity [GO:0003755]	thylakoid [GO:0009579]
Mcon_1920_c20_g1_i1.p1	Hexapep domain-containing protein/NTP_transferase domain-containing protein	biosynthetic process [GO:0009058]	nucleotidyltransferase activity [GO:0016779]
Mcon_1719_c26_g1_i2.p1	General transcription and DNA repair factor IIH helicase subunit XPD (EC 3.6.4.12)	nucleotide-excision repair [GO:0006289]	ATP binding [GO:0005524]; ATP hydrolysis activity [GO:0016887]; DNA binding [GO:0003677]; DNA helicase activity [GO:0003678]	nucleus [GO:0005634]
Mcon_1841_c387_g1_i2.p1	SMAD/FHA domain-containing protein isoform 3
Mcon_3602_c249_g1_i1.p1	Uncharacterized protein	protein transport [GO:0015031]	GTPase activity [GO:0003924]; GTP binding [GO:0005525]
Mcon_3069_c44_g1_i1.p1	S-adenosylmethionine synthase (EC 2.5.1.6)	one-carbon metabolic process [GO:0006730]; S-adenosylmethionine biosynthetic process [GO:0006556]	ATP binding [GO:0005524]; metal ion binding [GO:0046872]; methionine adenosyltransferase activity [GO:0004478]	cytoplasm [GO:0005737]
Mcon_3069_c44_g1_i2.p1	S-adenosylmethionine synthase (EC 2.5.1.6)	one-carbon metabolic process [GO:0006730]; S-adenosylmethionine biosynthetic process [GO:0006556]	ATP binding [GO:0005524]; metal ion binding [GO:0046872]; methionine adenosyltransferase activity [GO:0004478]	cytoplasm [GO:0005737]
Mcon_3069_c44_g1_i3.p1	S-adenosylmethionine synthase (EC 2.5.1.6)	one-carbon metabolic process [GO:0006730]; S-adenosylmethionine biosynthetic process [GO:0006556]	ATP binding [GO:0005524]; metal ion binding [GO:0046872]; methionine adenosyltransferase activity [GO:0004478]	cytoplasm [GO:0005737]
Mcon_232_c84_g1_i1.p1	Importin beta-1, putative	protein import into nucleus [GO:0006606]	nuclear import signal receptor activity [GO:0061608]; nuclear localization sequence binding [GO:0008139]; small GTPase binding [GO:0031267]	cytoplasm [GO:0005737]; nucleus [GO:0005634]
Mcon_3445_c494_g1_i1.p1	UDP-glucuronate 4-epimerase 3		catalytic activity [GO:0003824]	integral component of membrane [GO:0016021]
Mcon_871_c3_g1_i5.p1	Formin-like protein (Fragment)
Mcon_489_c472_g1_i1.p1	Serine/threonine protein kinase		ATP binding [GO:0005524]; protein serine/threonine kinase activity [GO:0004674]
Mcon_3445_c25_g1_i3.p1	Uncharacterized protein	abscisic acid-activated signaling pathway [GO:0009738]	protein phosphatase inhibitor activity [GO:0004864]	cytoplasm [GO:0005737]; plasma membrane [GO:0005886]
Mcon_2574_c40_g1_i1.p1	CCT-beta	protein folding [GO:0006457]	ATP binding [GO:0005524]; ATP hydrolysis activity [GO:0016887]; unfolded protein binding [GO:0051082]	chaperonin-containing T-complex [GO:0005832]
Mcon_11_c7_g1_i1.p1	Uncharacterized protein		GTPase activity [GO:0003924]; GTP binding [GO:0005525]
Mcon_11_c7_g1_i3.p1	Uncharacterized protein		GTPase activity [GO:0003924]; GTP binding [GO:0005525]
Mcon_489_c42_g1_i1.p1	Uncharacterized protein		proton-transporting ATPase activity, rotational mechanism [GO:0046961]	integral component of membrane [GO:0016021]; proton-transporting V-type ATPase, V0 domain [GO:0033179]
Mcon_222_c20_g1_i1.p1	Histone H2A		DNA binding [GO:0003677]; protein heterodimerization activity [GO:0046982]	nucleosome [GO:0000786]; nucleus [GO:0005634]
Mcon_222_c20_g1_i2.p1	Histone H2A		DNA binding [GO:0003677]; protein heterodimerization activity [GO:0046982]	nucleosome [GO:0000786]; nucleus [GO:0005634]
Mcon_891_c107_g1_i1.p1	SecY protein transport family protein	posttranslational protein targeting to membrane, translocation [GO:0031204]; SRP-dependent cotranslational protein targeting to membrane, translocation [GO:0006616]	protein transmembrane transporter activity [GO:0008320]; ribosome binding [GO:0043022]; signal sequence binding [GO:0005048]	chloroplast thylakoid membrane [GO:0009535]; integral component of membrane [GO:0016021]; Sec61 translocon complex [GO:0005784]
Mcon_3069_c6_g1_i1.p1	UDP-D-apiose/UDP-D-xylose synthase 2		carboxy-lyase activity [GO:0016831]
Mcon_3602_c22_g1_i1.p1	40S ribosomal protein S6	translation [GO:0006412]	structural constituent of ribosome [GO:0003735]	cytoplasm [GO:0005737]; ribosome [GO:0005840]
Mcon_2356_c38_g1_i1.p1	PUA domain-containing protein	formation of translation preinitiation complex [GO:0001731]	RNA binding [GO:0003723]	cytoplasm [GO:0005737]
Mcon_3602_c136_g1_i1.p1	ADP-ribosylation factor 1-like isoform X2		GTPase activity [GO:0003924]; GTP binding [GO:0005525]
Mcon_1215_c21_g1_i1.p1	Cytokinin riboside 5'-monophosphate phosphoribohydrolase (EC 3.2.2.n1)	cytokinin biosynthetic process [GO:0009691]	N6-(Delta2-isopentenyl)-adenosine 5'-monophosphate phosphoribohydrolase activity [GO:0102682]	cytosol [GO:0005829]; nucleus [GO:0005634]
Mcon_3445_c147_g1_i4.p1	Deleted.
Mcon_4980_c10_g1_i1.p1	Serine hydroxymethyltransferase (EC 2.1.2.1)	folic acid metabolic process [GO:0046655]; glycine biosynthetic process from serine [GO:0019264]; L-serine catabolic process [GO:0006565]; methylation [GO:0032259]; one-carbon metabolic process [GO:0006730]; tetrahydrofolate interconversion [GO:0035999]; tetrahydrofolate metabolic process [GO:0046653]	glycine hydroxymethyltransferase activity [GO:0004372]; methyltransferase activity [GO:0008168]; pyridoxal phosphate binding [GO:0030170]; serine binding [GO:0070905]; zinc ion binding [GO:0008270]	cytoplasm [GO:0005737]
Mcon_2356_c145_g1_i2.p2	Peptide chain release factor 2		translation release factor activity, codon specific [GO:0016149]	cytoplasm [GO:0005737]
Mcon_3998_c11_g1_i1.p1	UBD domain-containing protein
Mcon_222_c167_g1_i3.p1	Zinc finger, RING-CH-type		zinc ion binding [GO:0008270]	integral component of membrane [GO:0016021]
Mcon_1329_c1_g1_i1.p1	Uncharacterized protein	intracellular protein transport [GO:0006886]	GTPase activity [GO:0003924]; GTP binding [GO:0005525]	endocytic vesicle [GO:0030139]; endomembrane system [GO:0012505]; endosome [GO:0005768]
Mcon_3002_c1278_g1_i1.p1	SOR_SNZ domain-containing protein	pyridoxal phosphate biosynthetic process [GO:0042823]	catalytic activity [GO:0003824]
Mcon_5683_c132_g1_i1.p1	Xanthine/uracil/vitamin C permease		transmembrane transporter activity [GO:0022857]	integral component of membrane [GO:0016021]
Mcon_2916_c6_g1_i3.p1	chlorophyll(Ide) b reductase NOL, chloroplastic isoform X3	chlorophyll catabolic process [GO:0015996]	chlorophyll(ide) b reductase activity [GO:0034256]
Mcon_2916_c6_g1_i7.p2	chlorophyll(Ide) b reductase NOL, chloroplastic isoform X3	chlorophyll catabolic process [GO:0015996]	chlorophyll(ide) b reductase activity [GO:0034256]
Mcon_2979_c31_g1_i2.p1	TPT domain-containing protein			integral component of membrane [GO:0016021]
Mcon_1452_c4021_g1_i1.p1	Proteasome subunit beta	proteasomal protein catabolic process [GO:0010498]	peptidase activity [GO:0008233]; threonine-type endopeptidase activity [GO:0004298]	cytoplasm [GO:0005737]; nucleus [GO:0005634]; proteasome core complex [GO:0005839]; proteasome core complex, beta-subunit complex [GO:0019774]
Mcon_3026_c12_g1_i5.p1	Protein kinase domain-containing protein		ATP binding [GO:0005524]; protein kinase activity [GO:0004672]
Mcon_3026_c12_g1_i6.p1	Protein kinase domain-containing protein		ATP binding [GO:0005524]; protein kinase activity [GO:0004672]
Mcon_232_c40_g1_i1.p1	mediator of RNA polymerase II transcription subunit 36a-like	box C/D RNA 3'-end processing [GO:0000494]; histone glutamine methylation [GO:1990258]; rRNA methylation [GO:0031167]	histone-glutamine methyltransferase activity [GO:1990259]; RNA binding [GO:0003723]; rRNA methyltransferase activity [GO:0008649]	box C/D RNP complex [GO:0031428]; nucleolus [GO:0005730]; small-subunit processome [GO:0032040]
Mcon_1397_c11_g1_i1.p1	Protein kinase domain-containing protein	potassium ion transport [GO:0006813]; regulation of ion transmembrane transport [GO:0034765]	ATP binding [GO:0005524]; protein serine/threonine kinase activity [GO:0004674]; voltage-gated ion channel activity [GO:0005244]
Mcon_5030_c0_g1_i1.p1	FTSH protease 6		ATP binding [GO:0005524]; ATP-dependent peptidase activity [GO:0004176]; ATP hydrolysis activity [GO:0016887]; metalloendopeptidase activity [GO:0004222]	membrane [GO:0016020]; plastid [GO:0009536]
Mcon_1282_c313_g1_i1.p1	Multidrug resistance protein 1, 2, putative (EC 3.6.3.44)	transmembrane transport [GO:0055085]	ABC-type transporter activity [GO:0140359]; ATPase-coupled transmembrane transporter activity [GO:0042626]; ATP binding [GO:0005524]; hydrolase activity [GO:0016787]	integral component of membrane [GO:0016021]
Mcon_3002_c22_g1_i1.p1	Histone H2B		DNA binding [GO:0003677]; protein heterodimerization activity [GO:0046982]	nucleosome [GO:0000786]; nucleus [GO:0005634]
Mcon_1920_c20_g1_i2.p1	Hexapep domain-containing protein/NTP_transferase domain-containing protein	biosynthetic process [GO:0009058]	nucleotidyltransferase activity [GO:0016779]
Mcon_1920_c20_g1_i3.p1	Hexapep domain-containing protein/NTP_transferase domain-containing protein	biosynthetic process [GO:0009058]	nucleotidyltransferase activity [GO:0016779]
Mcon_4794_c21_g1_i9.p1	Serine endopeptidase degp2, putative (EC 1.3.1.74)	proteolysis [GO:0006508]	2-alkenal reductase [NAD(P)+] activity [GO:0032440]; serine-type endopeptidase activity [GO:0004252]	intracellular membrane-bounded organelle [GO:0043231]
Mcon_891_c331_g1_i1.p1	Xan_ur_permease domain-containing protein		transmembrane transporter activity [GO:0022857]	integral component of membrane [GO:0016021]
Mcon_1848_c0_g1_i1.p1	Kinase superfamily protein isoform 2 (Fragment)		ATP binding [GO:0005524]; protein serine/threonine kinase activity [GO:0004674]
Mcon_891_c25_g1_i2.p1	RAB GTPase A1C	intracellular protein transport [GO:0006886]	GTPase activity [GO:0003924]; GTP binding [GO:0005525]	endomembrane system [GO:0012505]
Mcon_5750_c72_g1_i1.p2	FT-like protein			cytoplasm [GO:0005737]
Mcon_489_c462_g1_i1.p1	Cytokinin riboside 5'-monophosphate phosphoribohydrolase (EC 3.2.2.n1)	cytokinin biosynthetic process [GO:0009691]	N6-(Delta2-isopentenyl)-adenosine 5'-monophosphate phosphoribohydrolase activity [GO:0102682]	cytosol [GO:0005829]; nucleus [GO:0005634]
Mcon_489_c462_g1_i3.p1	Cytokinin riboside 5'-monophosphate phosphoribohydrolase (EC 3.2.2.n1)	cytokinin biosynthetic process [GO:0009691]	N6-(Delta2-isopentenyl)-adenosine 5'-monophosphate phosphoribohydrolase activity [GO:0102682]	cytosol [GO:0005829]; nucleus [GO:0005634]
Mcon_3803_c1393_g1_i1.p1	14_3_3 domain-containing protein
Mcon_3803_c108_g1_i8.p1	Queuine tRNA-ribosyltransferase catalytic subunit 1 (EC 2.4.2.64) (Guanine insertion enzyme) (tRNA-guanine transglycosylase)	tRNA-guanine transglycosylation [GO:0101030]	metal ion binding [GO:0046872]; queuine tRNA-ribosyltransferase activity [GO:0008479]	cytoplasm [GO:0005737]
Mcon_3884_c6_g1_i2.p1	SRP54 domain-containing protein	SRP-dependent cotranslational protein targeting to membrane [GO:0006614]	7S RNA binding [GO:0008312]; GTPase activity [GO:0003924]; GTP binding [GO:0005525]	signal recognition particle [GO:0048500]
Mcon_2678_c2_g1_i1.p1	Smr domain-containing protein
Mcon_2678_c2_g1_i2.p1	Smr domain-containing protein
Mcon_120_c424_g1_i1.p3	Uncharacterized protein			integral component of membrane [GO:0016021]
Mcon_232_c218_g1_i1.p1	Uncharacterized protein	intracellular protein transport [GO:0006886]
Mcon_3445_c2450_g1_i1.p1	Ribosomal_S9 domain-containing protein	translation [GO:0006412]	structural constituent of ribosome [GO:0003735]	cytoplasm [GO:0005737]; ribosome [GO:0005840]
Mcon_2265_c79_g1_i1.p1	Endo/exonuclease/phosphatase domain-containing protein		catalytic activity [GO:0003824]
Mcon_2265_c79_g1_i2.p1	Endo/exonuclease/phosphatase domain-containing protein		catalytic activity [GO:0003824]
Mcon_2265_c79_g1_i6.p1	Endo/exonuclease/phosphatase domain-containing protein		catalytic activity [GO:0003824]
Mcon_577_c0_g1_i1.p1	Myo-inositol-1-phosphate synthase	inositol biosynthetic process [GO:0006021]; phospholipid biosynthetic process [GO:0008654]	inositol-3-phosphate synthase activity [GO:0004512]
Mcon_1841_c387_g1_i3.p1	Deleted.
Mcon_3803_c108_g1_i11.p1	Queuine tRNA-ribosyltransferase catalytic subunit 1 (EC 2.4.2.64) (Guanine insertion enzyme) (tRNA-guanine transglycosylase)	tRNA-guanine transglycosylation [GO:0101030]	metal ion binding [GO:0046872]; queuine tRNA-ribosyltransferase activity [GO:0008479]	cytoplasm [GO:0005737]
Mcon_1802_c62_g1_i10.p2	USP domain-containing protein	protein deubiquitination [GO:0016579]; ubiquitin-dependent protein catabolic process [GO:0006511]	thiol-dependent deubiquitinase [GO:0004843]
Mcon_2356_c21_g1_i1.p1	ATP citrate synthase (EC 2.3.3.8)		ATP citrate synthase activity [GO:0003878]; nucleotide binding [GO:0000166]
Mcon_2356_c21_g1_i2.p1	ATP citrate synthase (EC 2.3.3.8)		ATP citrate synthase activity [GO:0003878]; nucleotide binding [GO:0000166]
Mcon_1149_c1_g1_i1.p1	Uncharacterized protein	maturation of SSU-rRNA from tricistronic rRNA transcript (SSU-rRNA, 5.8S rRNA, LSU-rRNA) [GO:0000462]; translation [GO:0006412]	RNA binding [GO:0003723]; structural constituent of ribosome [GO:0003735]	cytosolic small ribosomal subunit [GO:0022627]; small ribosomal subunit [GO:0015935]
Mcon_1149_c1_g1_i3.p1	Uncharacterized protein	maturation of SSU-rRNA from tricistronic rRNA transcript (SSU-rRNA, 5.8S rRNA, LSU-rRNA) [GO:0000462]; translation [GO:0006412]	RNA binding [GO:0003723]; structural constituent of ribosome [GO:0003735]	cytosolic small ribosomal subunit [GO:0022627]; small ribosomal subunit [GO:0015935]
Mcon_1452_c777_g1_i2.p1	ALOG domain-containing protein			nucleus [GO:0005634]
Mcon_5690_c4_g1_i1.p1	Ubiquitin-fold modifier-conjugating enzyme		ATP binding [GO:0005524]; transferase activity [GO:0016740]
Mcon_1282_c36_g1_i1.p1	Alanine--glyoxylate transaminase (EC 2.6.1.44)	glycine biosynthetic process, by transamination of glyoxylate [GO:0019265]	alanine-glyoxylate transaminase activity [GO:0008453]; serine-pyruvate transaminase activity [GO:0004760]	peroxisome [GO:0005777]
Mcon_2115_c133_g1_i2.p1	Uncharacterized protein	chromatin organization [GO:0006325]		nucleus [GO:0005634]
Mcon_3002_c15_g1_i1.p1	Uncharacterized protein	maturation of LSU-rRNA from tricistronic rRNA transcript (SSU-rRNA, 5.8S rRNA, LSU-rRNA) [GO:0000463]; translation [GO:0006412]	structural constituent of ribosome [GO:0003735]	cytosolic large ribosomal subunit [GO:0022625]
Mcon_3602_c247_g1_i7.p1	Dus domain-containing protein		flavin adenine dinucleotide binding [GO:0050660]; tRNA dihydrouridine synthase activity [GO:0017150]
Mcon_3998_c5_g1_i1.p1	Rhamnose biosynthesis 1	auxin efflux [GO:0010315]; flavonol biosynthetic process [GO:0051555]; UDP-rhamnose biosynthetic process [GO:0010253]	dTDP-glucose 4,6-dehydratase activity [GO:0008460]; UDP-glucose 4,6-dehydratase activity [GO:0050377]; UDP-L-rhamnose synthase activity [GO:0010280]
Mcon_3998_c5_g1_i2.p1	Rhamnose biosynthesis 1	auxin efflux [GO:0010315]; flavonol biosynthetic process [GO:0051555]; UDP-rhamnose biosynthetic process [GO:0010253]	dTDP-glucose 4,6-dehydratase activity [GO:0008460]; UDP-glucose 4,6-dehydratase activity [GO:0050377]; UDP-L-rhamnose synthase activity [GO:0010280]
Mcon_3998_c5_g1_i3.p1	Rhamnose biosynthesis 1	auxin efflux [GO:0010315]; flavonol biosynthetic process [GO:0051555]; UDP-rhamnose biosynthetic process [GO:0010253]	dTDP-glucose 4,6-dehydratase activity [GO:0008460]; UDP-glucose 4,6-dehydratase activity [GO:0050377]; UDP-L-rhamnose synthase activity [GO:0010280]
Mcon_3998_c5_g1_i4.p1	Rhamnose biosynthesis 1	auxin efflux [GO:0010315]; flavonol biosynthetic process [GO:0051555]; UDP-rhamnose biosynthetic process [GO:0010253]	dTDP-glucose 4,6-dehydratase activity [GO:0008460]; UDP-glucose 4,6-dehydratase activity [GO:0050377]; UDP-L-rhamnose synthase activity [GO:0010280]
Mcon_1452_c98_g1_i1.p1	GDP-mannose 3,5-epimerase 2		GDP-mannose 3,5-epimerase activity [GO:0047918]; NAD binding [GO:0051287]
Mcon_2574_c249_g1_i3.p1	Uncharacterized protein
Mcon_222_c347_g1_i1.p1	Protein kinase domain-containing protein		ATP binding [GO:0005524]; protein serine/threonine kinase activity [GO:0004674]
Mcon_3602_c148_g1_i1.p1	CDPK-related kinase 5-like	intracellular signal transduction [GO:0035556]; peptidyl-serine phosphorylation [GO:0018105]; protein autophosphorylation [GO:0046777]	ATP binding [GO:0005524]; calcium-dependent protein serine/threonine kinase activity [GO:0009931]; calcium ion binding [GO:0005509]; calmodulin binding [GO:0005516]; calmodulin-dependent protein kinase activity [GO:0004683]	cytoplasm [GO:0005737]; nucleus [GO:0005634]
Mcon_2356_c3_g1_i1.p1	Ribosomal protein L18	translation [GO:0006412]	mRNA binding [GO:0003729]; RNA binding [GO:0003723]; structural constituent of ribosome [GO:0003735]	cytosolic large ribosomal subunit [GO:0022625]
Mcon_3602_c96_g1_i10.p1	Splicing factor U2af large subunit (U2 auxiliary factor 65 kDa subunit) (U2 small nuclear ribonucleoprotein auxiliary factor large subunit (U2 snRNP auxiliary factor large subunit))	mRNA processing [GO:0006397]; RNA splicing [GO:0008380]	RNA binding [GO:0003723]	nucleus [GO:0005634]
Mcon_3602_c96_g1_i3.p1	Splicing factor U2af large subunit (U2 auxiliary factor 65 kDa subunit) (U2 small nuclear ribonucleoprotein auxiliary factor large subunit (U2 snRNP auxiliary factor large subunit))	mRNA processing [GO:0006397]; RNA splicing [GO:0008380]	RNA binding [GO:0003723]	nucleus [GO:0005634]
Mcon_1282_c3_g1_i1.p1	Plasma membrane ATPase (EC 7.1.2.1)	ion transmembrane transport [GO:0034220]; proton export across plasma membrane [GO:0120029]; proton transmembrane transport [GO:1902600]; regulation of intracellular pH [GO:0051453]	ATP binding [GO:0005524]; ATP hydrolysis activity [GO:0016887]; P-type ion transporter activity [GO:0015662]; P-type proton-exporting transporter activity [GO:0008553]	integral component of membrane [GO:0016021]; plasma membrane [GO:0005886]
Mcon_1282_c3_g1_i2.p1	Plasma membrane ATPase (EC 7.1.2.1)	ion transmembrane transport [GO:0034220]; proton export across plasma membrane [GO:0120029]; proton transmembrane transport [GO:1902600]; regulation of intracellular pH [GO:0051453]	ATP binding [GO:0005524]; ATP hydrolysis activity [GO:0016887]; P-type ion transporter activity [GO:0015662]; P-type proton-exporting transporter activity [GO:0008553]	integral component of membrane [GO:0016021]; plasma membrane [GO:0005886]
Mcon_1282_c3_g1_i4.p1	Plasma membrane ATPase (EC 7.1.2.1)	ion transmembrane transport [GO:0034220]; proton export across plasma membrane [GO:0120029]; proton transmembrane transport [GO:1902600]; regulation of intracellular pH [GO:0051453]	ATP binding [GO:0005524]; ATP hydrolysis activity [GO:0016887]; P-type ion transporter activity [GO:0015662]; P-type proton-exporting transporter activity [GO:0008553]	integral component of membrane [GO:0016021]; plasma membrane [GO:0005886]
Mcon_1282_c3_g1_i5.p1	Plasma membrane ATPase (EC 7.1.2.1)	ion transmembrane transport [GO:0034220]; proton export across plasma membrane [GO:0120029]; proton transmembrane transport [GO:1902600]; regulation of intracellular pH [GO:0051453]	ATP binding [GO:0005524]; ATP hydrolysis activity [GO:0016887]; P-type ion transporter activity [GO:0015662]; P-type proton-exporting transporter activity [GO:0008553]	integral component of membrane [GO:0016021]; plasma membrane [GO:0005886]
Mcon_2574_c38_g1_i1.p1	Transmembrane protein 147			endoplasmic reticulum membrane [GO:0005789]; integral component of membrane [GO:0016021]; plasma membrane [GO:0005886]
Mcon_120_c71_g1_i2.p1	LIMR family protein			integral component of membrane [GO:0016021]
Mcon_120_c71_g1_i4.p1	LIMR family protein			integral component of membrane [GO:0016021]
Mcon_1841_c83_g1_i3.p1	Trafficking protein particle complex subunit	endoplasmic reticulum to Golgi vesicle-mediated transport [GO:0006888]; intra-Golgi vesicle-mediated transport [GO:0006891]		cis-Golgi network membrane [GO:0033106]; cytosol [GO:0005829]; endoplasmic reticulum [GO:0005783]; TRAPP complex [GO:0030008]
Mcon_4493_c0_g1_i1.p1	Ubiquinol oxidase (EC 1.10.3.11)		alternative oxidase activity [GO:0009916]; metal ion binding [GO:0046872]; ubiquinol:oxygen oxidoreductase activity [GO:0102721]	integral component of membrane [GO:0016021]; respirasome [GO:0070469]
Mcon_1282_c50_g1_i2.p1	Ferredoxin-thioredoxin reductase catalytic chain, chloroplastic (EC 1.8.7.2) (Ferredoxin-thioredoxin reductase subunit B)		4 iron, 4 sulfur cluster binding [GO:0051539]; ferredoxin-thioredoxin reductase activity [GO:0103012]; metal ion binding [GO:0046872]; oxidoreductase activity, acting on iron-sulfur proteins as donors [GO:0016730]
Mcon_1833_c5_g1_i1.p1	O-methyltransferase, family 3	methylation [GO:0032259]	O-methyltransferase activity [GO:0008171]
Mcon_489_c457_g1_i1.p1	Glutamate dehydrogenase	cellular amino acid metabolic process [GO:0006520]	nucleotide binding [GO:0000166]; oxidoreductase activity, acting on the CH-NH2 group of donors, NAD or NADP as acceptor [GO:0016639]
Mcon_891_c1_g1_i1.p1	Chlorophyll a-b binding protein, chloroplastic	photosynthesis, light harvesting in photosystem I [GO:0009768]; protein-chromophore linkage [GO:0018298]; response to light stimulus [GO:0009416]	chlorophyll binding [GO:0016168]	chloroplast thylakoid membrane [GO:0009535]; photosystem I [GO:0009522]; photosystem II [GO:0009523]
Mcon_3445_c202_g1_i2.p1	Golgi SNAP receptor complex member 1	endoplasmic reticulum to Golgi vesicle-mediated transport [GO:0006888]; protein transport [GO:0015031]		cis-Golgi network [GO:0005801]; Golgi membrane [GO:0000139]; integral component of membrane [GO:0016021]
Mcon_394_c558_g1_i1.p1	BET1P/SFT1P-like protein 14A isoform 1	protein transport [GO:0015031]		integral component of Golgi membrane [GO:0030173]
Mcon_3445_c104_g1_i1.p1	ELMO/CED-12 family protein isoform 1
Mcon_3445_c104_g1_i2.p1	ELMO/CED-12 family protein isoform 1
Mcon_3445_c104_g1_i3.p1	ELMO/CED-12 family protein isoform 1
Mcon_3445_c104_g1_i4.p1	ELMO/CED-12 family protein isoform 1
Mcon_3445_c104_g1_i5.p1	ELMO/CED-12 family protein isoform 1
Mcon_257_c43_g1_i2.p1	Phosphoenolpyruvate carboxylase (EC 4.1.1.31)	carbon fixation [GO:0015977]; leaf development [GO:0048366]; tricarboxylic acid cycle [GO:0006099]	phosphoenolpyruvate carboxylase activity [GO:0008964]	cytosol [GO:0005829]
Mcon_2217_c7_g1_i1.p1	Histone deacetylase (EC 3.5.1.98)	chromatin organization [GO:0006325]; regulation of transcription by RNA polymerase II [GO:0006357]	histone deacetylase activity [GO:0004407]; metal ion binding [GO:0046872]	nucleus [GO:0005634]
Mcon_2217_c7_g1_i9.p1	Histone deacetylase (EC 3.5.1.98)	chromatin organization [GO:0006325]; regulation of transcription by RNA polymerase II [GO:0006357]	histone deacetylase activity [GO:0004407]; metal ion binding [GO:0046872]	nucleus [GO:0005634]
Mcon_4210_c17_g1_i1.p1	DNA-directed RNA polymerase (EC 2.7.7.6)	transcription, DNA-templated [GO:0006351]	DNA binding [GO:0003677]; DNA-directed 5'-3' RNA polymerase activity [GO:0003899]; metal ion binding [GO:0046872]
Mcon_1452_c111_g1_i1.p1	ADP-ribosylation factor-like protein 5	intracellular protein transport [GO:0006886]; protein localization to Golgi membrane [GO:1903292]; vesicle-mediated transport [GO:0016192]	GTPase activity [GO:0003924]; GTP binding [GO:0005525]	trans-Golgi network [GO:0005802]
Mcon_1452_c111_g1_i2.p1	ADP-ribosylation factor-like protein 5	intracellular protein transport [GO:0006886]; protein localization to Golgi membrane [GO:1903292]; vesicle-mediated transport [GO:0016192]	GTPase activity [GO:0003924]; GTP binding [GO:0005525]	trans-Golgi network [GO:0005802]
Mcon_1710_c10_g1_i1.p1	Putative LOV domain-containing protein	protein-chromophore linkage [GO:0018298]; protein ubiquitination [GO:0016567]; response to stimulus [GO:0050896]; rhythmic process [GO:0048511]	photoreceptor activity [GO:0009881]
Mcon_3803_c20_g1_i1.p1	Endoplasmic reticulum-Golgi intermediate compartment protein, putative			COPII-coated ER to Golgi transport vesicle [GO:0030134]; endoplasmic reticulum [GO:0005783]; integral component of membrane [GO:0016021]
Mcon_120_c273_g1_i2.p1	Protein kinase domain-containing protein		ATP binding [GO:0005524]; protein kinase activity [GO:0004672]
Mcon_120_c273_g1_i4.p1	Protein kinase domain-containing protein		ATP binding [GO:0005524]; protein kinase activity [GO:0004672]
Mcon_120_c273_g1_i6.p1	Protein kinase domain-containing protein		ATP binding [GO:0005524]; protein kinase activity [GO:0004672]
Mcon_5750_c2_g1_i1.p1	Translation initiation factor, putative		translation initiation factor activity [GO:0003743]	cytoplasm [GO:0005737]
Mcon_4093_c81_g1_i16.p2	Pre-mRNA-splicing factor 38 (Fragment)	mRNA splicing, via spliceosome [GO:0000398]		precatalytic spliceosome [GO:0071011]
Mcon_3026_c0_g1_i1.p1	ATP synthase subunit d, putative isoform 1		proton-transporting ATPase activity, rotational mechanism [GO:0046961]	proton-transporting V-type ATPase complex [GO:0033176]; vacuolar membrane [GO:0005774]
Mcon_2979_c31_g1_i1.p1	TPT domain-containing protein			integral component of membrane [GO:0016021]
Mcon_1282_c31_g1_i1.p1	UDP-glucose 6-dehydrogenase (EC 1.1.1.22)	glycosaminoglycan biosynthetic process [GO:0006024]; UDP-glucuronate biosynthetic process [GO:0006065]	NAD binding [GO:0051287]; UDP-glucose 6-dehydrogenase activity [GO:0003979]	cytosol [GO:0005829]; nucleus [GO:0005634]
Mcon_222_c18_g1_i1.p2	60S ribosomal protein L31	cytoplasmic translation [GO:0002181]	structural constituent of ribosome [GO:0003735]	cytosolic large ribosomal subunit [GO:0022625]
Mcon_222_c18_g1_i10.p1	60S ribosomal protein L31	cytoplasmic translation [GO:0002181]	structural constituent of ribosome [GO:0003735]	cytosolic large ribosomal subunit [GO:0022625]
Mcon_222_c18_g1_i11.p2	60S ribosomal protein L31	cytoplasmic translation [GO:0002181]	structural constituent of ribosome [GO:0003735]	cytosolic large ribosomal subunit [GO:0022625]
Mcon_222_c18_g1_i2.p1	60S ribosomal protein L31	cytoplasmic translation [GO:0002181]	structural constituent of ribosome [GO:0003735]	cytosolic large ribosomal subunit [GO:0022625]
Mcon_222_c18_g1_i3.p2	60S ribosomal protein L31	cytoplasmic translation [GO:0002181]	structural constituent of ribosome [GO:0003735]	cytosolic large ribosomal subunit [GO:0022625]
Mcon_222_c18_g1_i4.p1	60S ribosomal protein L31	cytoplasmic translation [GO:0002181]	structural constituent of ribosome [GO:0003735]	cytosolic large ribosomal subunit [GO:0022625]
Mcon_222_c18_g1_i6.p2	60S ribosomal protein L31	cytoplasmic translation [GO:0002181]	structural constituent of ribosome [GO:0003735]	cytosolic large ribosomal subunit [GO:0022625]
Mcon_222_c18_g1_i7.p2	60S ribosomal protein L31	cytoplasmic translation [GO:0002181]	structural constituent of ribosome [GO:0003735]	cytosolic large ribosomal subunit [GO:0022625]
Mcon_2574_c196_g1_i1.p1	Dolichol-phosphate mannosyltransferase subunit 1 (EC 2.4.1.83)	dolichol metabolic process [GO:0019348]; GPI anchor biosynthetic process [GO:0006506]; protein O-linked mannosylation [GO:0035269]	dolichyl-phosphate beta-D-mannosyltransferase activity [GO:0004582]	endoplasmic reticulum membrane [GO:0005789]
Mcon_2574_c196_g1_i7.p1	Dolichol-phosphate mannosyltransferase subunit 1 (EC 2.4.1.83)	dolichol metabolic process [GO:0019348]; GPI anchor biosynthetic process [GO:0006506]; protein O-linked mannosylation [GO:0035269]	dolichyl-phosphate beta-D-mannosyltransferase activity [GO:0004582]	endoplasmic reticulum membrane [GO:0005789]
Mcon_348_c1_g1_i1.p1	Homeobox-leucine zipper family protein / lipid-binding START domain-containing protein isoform 1	cell differentiation [GO:0030154]; determination of dorsal identity [GO:0048263]; integument development [GO:0080060]; leaf morphogenesis [GO:0009965]; meristem initiation [GO:0010014]; phloem or xylem histogenesis [GO:0010087]; regulation of meristem growth [GO:0010075]	DNA-binding transcription factor activity [GO:0003700]; lipid binding [GO:0008289]; transcription cis-regulatory region binding [GO:0000976]	nucleus [GO:0005634]
Mcon_2096_c15_g1_i1.p1	RuvB-like helicase (EC 3.6.4.12)	box C/D snoRNP assembly [GO:0000492]; chromatin remodeling [GO:0006338]; histone acetylation [GO:0016573]; meristem development [GO:0048507]; regulation of defense response to fungus [GO:1900150]; regulation of transcription by RNA polymerase II [GO:0006357]	ATP binding [GO:0005524]; ATP hydrolysis activity [GO:0016887]; DNA helicase activity [GO:0003678]	Ino80 complex [GO:0031011]; NuA4 histone acetyltransferase complex [GO:0035267]; R2TP complex [GO:0097255]; Swr1 complex [GO:0000812]
Mcon_5683_c206_g1_i2.p1	Uncharacterized protein	ribosomal large subunit assembly [GO:0000027]; translation [GO:0006412]	RNA binding [GO:0003723]; structural constituent of ribosome [GO:0003735]	cytosolic large ribosomal subunit [GO:0022625]
Mcon_489_c44_g1_i1.p1	Snare protein ykt6, putative	vesicle-mediated transport [GO:0016192]		integral component of membrane [GO:0016021]; intracellular membrane-bounded organelle [GO:0043231]
Mcon_2657_c1_g1_i1.p1	Obg-like ATPase 1		ATP binding [GO:0005524]; ATP hydrolysis activity [GO:0016887]; GTP binding [GO:0005525]; ribosomal large subunit binding [GO:0043023]; ribosome binding [GO:0043022]	cytoplasm [GO:0005737]
Mcon_1452_c146_g1_i2.p1	Glucose-6-phosphate 1-dehydrogenase (EC 1.1.1.49)	glucose metabolic process [GO:0006006]; pentose-phosphate shunt, oxidative branch [GO:0009051]	glucose-6-phosphate dehydrogenase activity [GO:0004345]; NADP binding [GO:0050661]
Mcon_3096_c12_g1_i3.p1	FeS_assembly_P domain-containing protein	protein maturation by [4Fe-4S] cluster transfer [GO:0106035]
Mcon_3445_c98_g1_i1.p1	Casein kinase II subunit beta (CK II beta)		kinase activity [GO:0016301]; protein kinase regulator activity [GO:0019887]	protein kinase CK2 complex [GO:0005956]
Mcon_3445_c98_g1_i3.p1	Casein kinase II subunit beta (CK II beta)		kinase activity [GO:0016301]; protein kinase regulator activity [GO:0019887]	protein kinase CK2 complex [GO:0005956]
Mcon_891_c152_g1_i3.p2	DUF1084 domain-containing protein			integral component of membrane [GO:0016021]; vacuolar membrane [GO:0005774]
Mcon_5683_c25_g1_i1.p1	Uncharacterized protein
Mcon_1282_c362_g1_i3.p1	Uncharacterized protein	fruit ripening, climacteric [GO:0009836]	acyltransferase activity, transferring groups other than amino-acyl groups [GO:0016747]
Mcon_5750_c8_g1_i1.p1	Exportin 1A isoform 1	protein export from nucleus [GO:0006611]	nuclear export signal receptor activity [GO:0005049]; small GTPase binding [GO:0031267]	nucleus [GO:0005634]
Mcon_1397_c30_g1_i2.p1	ER lumen protein-retaining receptor	protein retention in ER lumen [GO:0006621]; protein transport [GO:0015031]	ER retention sequence binding [GO:0046923]	endoplasmic reticulum membrane [GO:0005789]; integral component of membrane [GO:0016021]
Mcon_2265_c1232_g1_i1.p1	Cytokinin riboside 5'-monophosphate phosphoribohydrolase (EC 3.2.2.n1)	cytokinin biosynthetic process [GO:0009691]	hydrolase activity, hydrolyzing N-glycosyl compounds [GO:0016799]; N6-(Delta2-isopentenyl)-adenosine 5'-monophosphate phosphoribohydrolase activity [GO:0102682]	cytosol [GO:0005829]; nucleus [GO:0005634]
Mcon_489_c41_g1_i1.p1	NFACT-R_1 domain-containing protein
Mcon_1802_c62_g1_i6.p2	USP domain-containing protein	protein deubiquitination [GO:0016579]; ubiquitin-dependent protein catabolic process [GO:0006511]	thiol-dependent deubiquitinase [GO:0004843]
Mcon_1802_c62_g1_i7.p2	USP domain-containing protein	protein deubiquitination [GO:0016579]; ubiquitin-dependent protein catabolic process [GO:0006511]	thiol-dependent deubiquitinase [GO:0004843]
Mcon_1802_c62_g1_i9.p2	USP domain-containing protein	protein deubiquitination [GO:0016579]; ubiquitin-dependent protein catabolic process [GO:0006511]	thiol-dependent deubiquitinase [GO:0004843]
Mcon_120_c391_g1_i1.p1	Uncharacterized protein		ATP binding [GO:0005524]; calcium ion binding [GO:0005509]; protein kinase activity [GO:0004672]
Mcon_3884_c4_g1_i1.p1	Coatomer subunit beta'	endoplasmic reticulum to Golgi vesicle-mediated transport [GO:0006888]; intracellular protein transport [GO:0006886]; intra-Golgi vesicle-mediated transport [GO:0006891]; retrograde vesicle-mediated transport, Golgi to endoplasmic reticulum [GO:0006890]	structural molecule activity [GO:0005198]	COPI vesicle coat [GO:0030126]; Golgi membrane [GO:0000139]
Mcon_489_c462_g1_i5.p1	Cytokinin riboside 5'-monophosphate phosphoribohydrolase (EC 3.2.2.n1)	cytokinin biosynthetic process [GO:0009691]	N6-(Delta2-isopentenyl)-adenosine 5'-monophosphate phosphoribohydrolase activity [GO:0102682]	cytosol [GO:0005829]; nucleus [GO:0005634]
Mcon_891_c83_g1_i3.p1	Proline-rich spliceosome-associated family protein isoform 1	mRNA splicing, via spliceosome [GO:0000398]		catalytic step 2 spliceosome [GO:0071013]; precatalytic spliceosome [GO:0071011]; U12-type spliceosomal complex [GO:0005689]; U2 snRNP [GO:0005686]; U2-type spliceosomal complex [GO:0005684]
Mcon_120_c330_g1_i3.p1	Uncharacterized protein isoform 1
Mcon_5683_c258_g1_i1.p1	Actin family
Mcon_5683_c269_g1_i2.p1	MHD domain-containing protein	intracellular protein transport [GO:0006886]; vesicle-mediated transport [GO:0016192]		clathrin adaptor complex [GO:0030131]; cytoplasmic vesicle [GO:0031410]; Golgi apparatus [GO:0005794]
Mcon_2217_c7_g1_i7.p1	Histone deacetylase (EC 3.5.1.98)	chromatin organization [GO:0006325]	histone deacetylase activity [GO:0004407]; metal ion binding [GO:0046872]
Mcon_2979_c194_g1_i1.p1	LOB domain-containing protein	hormone-mediated signaling pathway [GO:0009755]; positive regulation of transcription, DNA-templated [GO:0045893]		nucleus [GO:0005634]
Mcon_2979_c194_g1_i2.p1	LOB domain-containing protein	hormone-mediated signaling pathway [GO:0009755]; positive regulation of transcription, DNA-templated [GO:0045893]		nucleus [GO:0005634]
Mcon_2979_c194_g1_i4.p1	LOB domain-containing protein	hormone-mediated signaling pathway [GO:0009755]; positive regulation of transcription, DNA-templated [GO:0045893]		nucleus [GO:0005634]
Mcon_2979_c194_g1_i5.p1	LOB domain-containing protein	hormone-mediated signaling pathway [GO:0009755]; positive regulation of transcription, DNA-templated [GO:0045893]		nucleus [GO:0005634]
Mcon_2979_c74_g1_i1.p1	Deleted.
Mcon_3807_c1_g1_i1.p1	C2 domain-containing protein/PRT_C domain-containing protein			integral component of membrane [GO:0016021]
Mcon_232_c144_g1_i1.p1	Phosphopyruvate hydratase (EC 4.2.1.11)	glycolytic process [GO:0006096]	magnesium ion binding [GO:0000287]; phosphopyruvate hydratase activity [GO:0004634]	phosphopyruvate hydratase complex [GO:0000015]
Mcon_5024_c7_g1_i1.p1	Root cap 1 isoform 1		maltose transmembrane transporter activity [GO:0005363]	chloroplast envelope [GO:0009941]; integral component of membrane [GO:0016021]
Mcon_891_c233_g1_i1.p1	Transcription elongation factor SPT4 homolog	chromatin organization [GO:0006325]; mRNA processing [GO:0006397]; positive regulation of DNA-templated transcription, elongation [GO:0032786]; regulation of transcription elongation from RNA polymerase II promoter [GO:0034243]	RNA polymerase II complex binding [GO:0000993]; zinc ion binding [GO:0008270]	DSIF complex [GO:0032044]
Mcon_1282_c362_g1_i4.p1	Actin-related protein 2 (Fragment)
Mcon_489_c472_g1_i2.p1	Serine/threonine protein kinase		ATP binding [GO:0005524]; protein serine/threonine kinase activity [GO:0004674]
Mcon_891_c83_g1_i1.p1	PSP domain-containing protein	mRNA splicing, via spliceosome [GO:0000398]		catalytic step 2 spliceosome [GO:0071013]; precatalytic spliceosome [GO:0071011]; U12-type spliceosomal complex [GO:0005689]; U2 snRNP [GO:0005686]; U2-type spliceosomal complex [GO:0005684]
Mcon_3445_c69_g1_i1.p2	Uncharacterized protein		GTPase activity [GO:0003924]; GTP binding [GO:0005525]; microtubule binding [GO:0008017]	cytoplasm [GO:0005737]; membrane [GO:0016020]; microtubule [GO:0005874]
Mcon_394_c6_g1_i1.p1	Phosphoenolpyruvate carboxylase (EC 4.1.1.31)	carbon fixation [GO:0015977]; tricarboxylic acid cycle [GO:0006099]	phosphoenolpyruvate carboxylase activity [GO:0008964]	cytoplasm [GO:0005737]
Mcon_394_c6_g1_i2.p1	Phosphoenolpyruvate carboxylase (EC 4.1.1.31)	carbon fixation [GO:0015977]; tricarboxylic acid cycle [GO:0006099]	phosphoenolpyruvate carboxylase activity [GO:0008964]	cytoplasm [GO:0005737]
Mcon_5883_c38_g1_i1.p1	PCI domain-containing protein	proteasome-mediated ubiquitin-dependent protein catabolic process [GO:0043161]		cytoplasm [GO:0005737]
Mcon_1482_c25_g1_i1.p1	Methionine aminopeptidase 2 (MAP 2) (MetAP 2) (EC 3.4.11.18) (Peptidase M)	protein initiator methionine removal [GO:0070084]	metal ion binding [GO:0046872]; metalloaminopeptidase activity [GO:0070006]; methyltransferase activity [GO:0008168]	cytoplasm [GO:0005737]
Mcon_1482_c25_g1_i2.p1	Methionine aminopeptidase 2 (MAP 2) (MetAP 2) (EC 3.4.11.18) (Peptidase M)	protein initiator methionine removal [GO:0070084]	metal ion binding [GO:0046872]; metalloaminopeptidase activity [GO:0070006]; methyltransferase activity [GO:0008168]	cytoplasm [GO:0005737]
Mcon_3002_c158_g1_i1.p1	C-4 methyl sterol oxidase, putative (EC 1.14.13.72)	4-alpha-methyl-delta7-sterol oxidation [GO:0080065]; sterol biosynthetic process [GO:0016126]	C-4 methylsterol oxidase activity [GO:0000254]; iron ion binding [GO:0005506]; oxidoreductase activity [GO:0016491]	endoplasmic reticulum membrane [GO:0005789]; integral component of membrane [GO:0016021]; membrane [GO:0016020]
Mcon_1841_c387_g1_i1.p1	FHA domain-containing protein	production of miRNAs involved in gene silencing by miRNA [GO:0035196]	mRNA binding [GO:0003729]	nucleus [GO:0005634]
Mcon_4830_c2_g1_i1.p1	Uncharacterized protein		phenylpyruvate tautomerase activity [GO:0050178]	extracellular space [GO:0005615]
Mcon_3803_c108_g1_i1.p1	Queuine tRNA-ribosyltransferase catalytic subunit 1 (EC 2.4.2.64) (Guanine insertion enzyme) (tRNA-guanine transglycosylase)	tRNA-guanine transglycosylation [GO:0101030]	metal ion binding [GO:0046872]; queuine tRNA-ribosyltransferase activity [GO:0008479]	cytoplasm [GO:0005737]
Mcon_3803_c108_g1_i10.p1	Queuine tRNA-ribosyltransferase catalytic subunit 1 (EC 2.4.2.64) (Guanine insertion enzyme) (tRNA-guanine transglycosylase)	tRNA-guanine transglycosylation [GO:0101030]	metal ion binding [GO:0046872]; queuine tRNA-ribosyltransferase activity [GO:0008479]	cytoplasm [GO:0005737]
Mcon_3803_c108_g1_i2.p1	Queuine tRNA-ribosyltransferase catalytic subunit 1 (EC 2.4.2.64) (Guanine insertion enzyme) (tRNA-guanine transglycosylase)	tRNA-guanine transglycosylation [GO:0101030]	metal ion binding [GO:0046872]; queuine tRNA-ribosyltransferase activity [GO:0008479]	cytoplasm [GO:0005737]
Mcon_1833_c12_g1_i4.p1	Protein kinase domain-containing protein		ATP binding [GO:0005524]; protein serine/threonine kinase activity [GO:0004674]
Mcon_4959_c92_g1_i1.p2	Uncharacterized protein	transcription, DNA-templated [GO:0006351]	DNA-binding transcription factor activity [GO:0003700]; transcription cis-regulatory region binding [GO:0000976]
Mcon_4959_c92_g1_i12.p1	Uncharacterized protein	transcription, DNA-templated [GO:0006351]	DNA-binding transcription factor activity [GO:0003700]; transcription cis-regulatory region binding [GO:0000976]
Mcon_4959_c92_g1_i13.p1	Uncharacterized protein	transcription, DNA-templated [GO:0006351]	DNA-binding transcription factor activity [GO:0003700]; transcription cis-regulatory region binding [GO:0000976]
Mcon_4959_c92_g1_i4.p1	Uncharacterized protein	transcription, DNA-templated [GO:0006351]	DNA-binding transcription factor activity [GO:0003700]; transcription cis-regulatory region binding [GO:0000976]
Mcon_4959_c92_g1_i8.p2	Uncharacterized protein	transcription, DNA-templated [GO:0006351]	DNA-binding transcription factor activity [GO:0003700]; transcription cis-regulatory region binding [GO:0000976]
Mcon_1567_c0_g1_i1.p1	Ribosomal protein L19	translation [GO:0006412]	RNA binding [GO:0003723]; structural constituent of ribosome [GO:0003735]	cytosolic large ribosomal subunit [GO:0022625]
Mcon_4332_c1_g1_i1.p1	NADH dehydrogenase subunit 2	ATP synthesis coupled electron transport [GO:0042773]	NADH dehydrogenase (ubiquinone) activity [GO:0008137]	integral component of membrane [GO:0016021]; mitochondrion [GO:0005739]
Mcon_78_c103_g1_i1.p1	Uncharacterized protein		GTPase activity [GO:0003924]; GTP binding [GO:0005525]	cytoplasm [GO:0005737]
Mcon_489_c92_g1_i1.p1	Cellulose synthase (EC 2.4.1.12)	cellulose biosynthetic process [GO:0030244]; cell wall organization [GO:0071555]; plant-type primary cell wall biogenesis [GO:0009833]	cellulose synthase (UDP-forming) activity [GO:0016760]; cellulose synthase activity [GO:0016759]; metal ion binding [GO:0046872]	integral component of membrane [GO:0016021]; plasma membrane [GO:0005886]
Mcon_2747_c1_g1_i1.p1	DUF667 domain-containing protein
Mcon_2747_c1_g1_i2.p1	DUF667 domain-containing protein
Mcon_1452_c855_g1_i1.p1	Calmodulin-like protein 3		calcium ion binding [GO:0005509]
Mcon_1452_c855_g1_i2.p1	Calmodulin-like protein 3		calcium ion binding [GO:0005509]
Mcon_5926_c0_g1_i1.p1	DNA-directed RNA polymerase (EC 2.7.7.6) (Fragment)	transcription, DNA-templated [GO:0006351]	DNA binding [GO:0003677]; DNA-directed 5'-3' RNA polymerase activity [GO:0003899]; ribonucleoside binding [GO:0032549]
Mcon_257_c45_g1_i3.p2	Homogentisate 1,2-dioxygenase (EC 1.13.11.5) (Fragment)	L-phenylalanine catabolic process [GO:0006559]; tyrosine metabolic process [GO:0006570]	homogentisate 1,2-dioxygenase activity [GO:0004411]; metal ion binding [GO:0046872]
Mcon_257_c45_g1_i8.p2	Homogentisate 1,2-dioxygenase (EC 1.13.11.5) (Fragment)	L-phenylalanine catabolic process [GO:0006559]; tyrosine metabolic process [GO:0006570]	homogentisate 1,2-dioxygenase activity [GO:0004411]; metal ion binding [GO:0046872]
Mcon_3213_c4_g1_i1.p1	Cellulose synthase (EC 2.4.1.12)	cellulose biosynthetic process [GO:0030244]; cell wall organization [GO:0071555]; plant-type primary cell wall biogenesis [GO:0009833]	cellulose synthase (UDP-forming) activity [GO:0016760]; cellulose synthase activity [GO:0016759]; metal ion binding [GO:0046872]	integral component of membrane [GO:0016021]; plasma membrane [GO:0005886]
Mcon_3213_c4_g1_i2.p1	Cellulose synthase (EC 2.4.1.12)	cellulose biosynthetic process [GO:0030244]; cell wall organization [GO:0071555]; plant-type primary cell wall biogenesis [GO:0009833]	cellulose synthase (UDP-forming) activity [GO:0016760]; cellulose synthase activity [GO:0016759]; metal ion binding [GO:0046872]	integral component of membrane [GO:0016021]; plasma membrane [GO:0005886]
Mcon_3213_c4_g1_i3.p1	Cellulose synthase (EC 2.4.1.12)	cellulose biosynthetic process [GO:0030244]; cell wall organization [GO:0071555]; plant-type primary cell wall biogenesis [GO:0009833]	cellulose synthase (UDP-forming) activity [GO:0016760]; cellulose synthase activity [GO:0016759]; metal ion binding [GO:0046872]	integral component of membrane [GO:0016021]; plasma membrane [GO:0005886]
Mcon_3213_c4_g1_i4.p1	Cellulose synthase (EC 2.4.1.12)	cellulose biosynthetic process [GO:0030244]; cell wall organization [GO:0071555]; plant-type primary cell wall biogenesis [GO:0009833]	cellulose synthase (UDP-forming) activity [GO:0016760]; cellulose synthase activity [GO:0016759]; metal ion binding [GO:0046872]	integral component of membrane [GO:0016021]; plasma membrane [GO:0005886]
Mcon_4109_c13_g1_i1.p1	Exostosin-like protein	protein glycosylation [GO:0006486]	glycosyltransferase activity [GO:0016757]	Golgi membrane [GO:0000139]; integral component of membrane [GO:0016021]
Mcon_5683_c2_g1_i1.p2	Glyceraldehyde-3-phosphate dehydrogenase (EC 1.2.1.-)	glucose metabolic process [GO:0006006]	NAD binding [GO:0051287]; NADP binding [GO:0050661]; oxidoreductase activity, acting on the aldehyde or oxo group of donors, NAD or NADP as acceptor [GO:0016620]	plastid [GO:0009536]
Mcon_2096_c2_g1_i1.p1	Uncharacterized protein	endosomal transport [GO:0016197]; vacuole organization [GO:0007033]	ATP binding [GO:0005524]; ATP hydrolysis activity [GO:0016887]	membrane [GO:0016020]
Mcon_1282_c163_g1_i1.p1	MADS1	positive regulation of transcription by RNA polymerase II [GO:0045944]	DNA-binding transcription factor activity [GO:0003700]; protein dimerization activity [GO:0046983]; RNA polymerase II transcription regulatory region sequence-specific DNA binding [GO:0000977]	nucleus [GO:0005634]
Mcon_2265_c7_g1_i1.p1	Ribosomal_S7 domain-containing protein	translation [GO:0006412]	RNA binding [GO:0003723]; structural constituent of ribosome [GO:0003735]	small ribosomal subunit [GO:0015935]
Mcon_1834_c17_g1_i1.p1	Uncharacterized protein	defense response to fungus [GO:0050832]; endoplasmic reticulum unfolded protein response [GO:0030968]; fruit development [GO:0010154]; G protein-coupled receptor signaling pathway [GO:0007186]; jasmonic acid mediated signaling pathway [GO:0009867]; lateral root development [GO:0048527]; plant organ morphogenesis [GO:1905392]; reactive oxygen species metabolic process [GO:0072593]; regulation of r…		Cul4-RING E3 ubiquitin ligase complex [GO:0080008]; endoplasmic reticulum [GO:0005783]; heterotrimeric G-protein complex [GO:0005834]
Mcon_1841_c167_g1_i1.p1	Ubiquitin-like protein ATG12 (Fragment)	autophagosome assembly [GO:0000045]		cytoplasm [GO:0005737]
Mcon_1841_c167_g1_i2.p1	Ubiquitin-like protein ATG12 (Fragment)	autophagosome assembly [GO:0000045]		cytoplasm [GO:0005737]
Mcon_489_c151_g1_i1.p1	Ribosomal protein L37	translation [GO:0006412]	metal ion binding [GO:0046872]; RNA binding [GO:0003723]; rRNA binding [GO:0019843]; structural constituent of ribosome [GO:0003735]	cytosolic large ribosomal subunit [GO:0022625]
Mcon_1841_c246_g1_i9.p1	Dihydrolipoyllysine-residue succinyltransferase (EC 2.3.1.61)	L-lysine catabolic process to acetyl-CoA via saccharopine [GO:0033512]; tricarboxylic acid cycle [GO:0006099]	dihydrolipoyllysine-residue succinyltransferase activity [GO:0004149]	oxoglutarate dehydrogenase complex [GO:0045252]
Mcon_2115_c2_g1_i1.p1	probable aquaporin PIP2-8		channel activity [GO:0015267]	integral component of membrane [GO:0016021]
Mcon_2979_c975_g1_i1.p1	Silencing group B protein	N-terminal peptidyl-glutamic acid acetylation [GO:0018002]; N-terminal peptidyl-serine acetylation [GO:0017198]	peptide-glutamate-N-acetyltransferase activity [GO:1990190]; peptide-serine-N-acetyltransferase activity [GO:1990189]	NatA complex [GO:0031415]
Mcon_3493_c1_g1_i1.p1	Isocitrate dehydrogenase [NADP] (EC 1.1.1.42)	isocitrate metabolic process [GO:0006102]; tricarboxylic acid cycle [GO:0006099]	isocitrate dehydrogenase (NADP+) activity [GO:0004450]; magnesium ion binding [GO:0000287]; NAD binding [GO:0051287]	intracellular organelle [GO:0043229]
Mcon_489_c487_g1_i2.p1	NADP-dependent glyceraldehyde-3-phosphate dehydrogenase		lactaldehyde dehydrogenase activity [GO:0008911]
Mcon_489_c487_g1_i3.p1	NADP-dependent glyceraldehyde-3-phosphate dehydrogenase		lactaldehyde dehydrogenase activity [GO:0008911]
Mcon_997_c10_g1_i2.p1	Ribosomal_L7Ae domain-containing protein (Fragment)		RNA binding [GO:0003723]; structural constituent of ribosome [GO:0003735]	cytosolic large ribosomal subunit [GO:0022625]; integral component of membrane [GO:0016021]
Mcon_997_c10_g1_i3.p1	Ribosomal_L7Ae domain-containing protein (Fragment)		RNA binding [GO:0003723]; structural constituent of ribosome [GO:0003735]	cytosolic large ribosomal subunit [GO:0022625]; integral component of membrane [GO:0016021]
Mcon_1282_c43_g1_i1.p1	6-phosphogluconate dehydrogenase, decarboxylating (EC 1.1.1.44)	D-gluconate catabolic process [GO:0046177]; pentose-phosphate shunt, oxidative branch [GO:0009051]	NADP binding [GO:0050661]; phosphogluconate dehydrogenase (decarboxylating) activity [GO:0004616]	cytosol [GO:0005829]
Mcon_891_c560_g1_i1.p1	Protein kinase domain-containing protein		ATP binding [GO:0005524]; protein kinase activity [GO:0004672]
Mcon_891_c560_g1_i2.p1	Protein kinase domain-containing protein		ATP binding [GO:0005524]; protein kinase activity [GO:0004672]
Mcon_1282_c246_g1_i2.p1	Integral membrane protein, putative	zinc ion transmembrane transport [GO:0071577]	zinc ion transmembrane transporter activity [GO:0005385]	integral component of membrane [GO:0016021]; membrane [GO:0016020]
Mcon_1282_c246_g1_i3.p1	Integral membrane protein, putative	zinc ion transmembrane transport [GO:0071577]	zinc ion transmembrane transporter activity [GO:0005385]	integral component of membrane [GO:0016021]; membrane [GO:0016020]
Mcon_1282_c277_g1_i2.p1	Uncharacterized protein		glycosyltransferase activity [GO:0016757]	integral component of membrane [GO:0016021]
Mcon_5883_c81_g1_i1.p1	Clathrin coat assembly protein ap-1, putative	intracellular protein transport [GO:0006886]; vesicle-mediated transport [GO:0016192]		clathrin adaptor complex [GO:0030131]; cytoplasmic vesicle [GO:0031410]; Golgi apparatus [GO:0005794]
Mcon_2574_c47_g1_i1.p1	SAP30_Sin3_bdg domain-containing protein	regulation of transcription, DNA-templated [GO:0006355]	transcription coregulator activity [GO:0003712]	histone deacetylase complex [GO:0000118]
Mcon_4389_c44_g1_i9.p1	ATPase ASNA1 homolog 2		ATP binding [GO:0005524]; ATP hydrolysis activity [GO:0016887]
Mcon_2394_c10_g1_i1.p1	D6 protein kinase like 2	protein phosphorylation [GO:0006468]	ATP binding [GO:0005524]; protein serine/threonine kinase activity [GO:0004674]	cytoplasm [GO:0005737]; nucleus [GO:0005634]; plasma membrane [GO:0005886]
Mcon_1834_c5_g1_i1.p1	Uncharacterized protein	aerobic respiration [GO:0009060]; mitochondrial electron transport, NADH to ubiquinone [GO:0006120]; mitochondrial respiratory chain complex I assembly [GO:0032981]	4 iron, 4 sulfur cluster binding [GO:0051539]; metal ion binding [GO:0046872]; oxidoreductase activity, acting on NAD(P)H [GO:0016651]	mitochondrial respiratory chain complex I [GO:0005747]
Mcon_5299_c0_g1_i1.p1	Uncharacterized protein	posttranslational protein targeting to membrane, translocation [GO:0031204]; SRP-dependent cotranslational protein targeting to membrane, translocation [GO:0006616]	protein transmembrane transporter activity [GO:0008320]; ribosome binding [GO:0043022]; signal sequence binding [GO:0005048]	chloroplast thylakoid membrane [GO:0009535]; integral component of membrane [GO:0016021]; Sec61 translocon complex [GO:0005784]
Mcon_5690_c59_g1_i4.p1	Uncharacterized protein	mRNA export from nucleus [GO:0006406]
Mcon_1247_c5_g1_i3.p1	Uncharacterized protein		GTPase activity [GO:0003924]; GTP binding [GO:0005525]
Mcon_6048_c20_g1_i2.p1	Protein kinase domain-containing protein		ATP binding [GO:0005524]; signaling receptor binding [GO:0005102]; transmembrane receptor protein serine/threonine kinase activity [GO:0004675]	integral component of membrane [GO:0016021]
Mcon_3445_c132_g1_i3.p1	Uncharacterized protein	nuclear mRNA surveillance [GO:0071028]; nuclear-transcribed mRNA catabolic process, exonucleolytic, 3'-5' [GO:0034427]; polyadenylation-dependent snoRNA 3'-end processing [GO:0071051]; rRNA catabolic process [GO:0016075]; U4 snRNA 3'-end processing [GO:0034475]		cytoplasmic exosome (RNase complex) [GO:0000177]; nuclear exosome (RNase complex) [GO:0000176]; nucleolus [GO:0005730]
Mcon_4770_c2_g1_i3.p1	Transmembrane 9 superfamily member			endosome membrane [GO:0010008]; Golgi membrane [GO:0000139]; integral component of membrane [GO:0016021]; trans-Golgi network [GO:0005802]
Mcon_1215_c17_g1_i1.p1	40S ribosomal protein S2	translation [GO:0006412]	structural constituent of ribosome [GO:0003735]	ribosome [GO:0005840]
Mcon_3445_c48_g1_i1.p1	CAAX prenyl protease (EC 3.4.24.84)	CAAX-box protein processing [GO:0071586]	metal ion binding [GO:0046872]; metalloendopeptidase activity [GO:0004222]	endoplasmic reticulum membrane [GO:0005789]; integral component of membrane [GO:0016021]
Mcon_2217_c7_g1_i8.p1	NAD(P)-linked oxidoreductase superfamily protein isoform 2
Mcon_3493_c17_g1_i1.p1	Uncharacterized protein	protein transport [GO:0015031]	GTPase activity [GO:0003924]; GTP binding [GO:0005525]
Mcon_5883_c30_g1_i1.p1	UBC core domain-containing protein		ATP binding [GO:0005524]; transferase activity [GO:0016740]
Mcon_3445_c202_g1_i3.p1	Golgi SNAP receptor complex member 1	endoplasmic reticulum to Golgi vesicle-mediated transport [GO:0006888]; protein transport [GO:0015031]; vesicle fusion [GO:0006906]	SNAP receptor activity [GO:0005484]	cis-Golgi network [GO:0005801]; Golgi medial cisterna [GO:0005797]; Golgi membrane [GO:0000139]; integral component of membrane [GO:0016021]; SNARE complex [GO:0031201]
Mcon_2265_c1415_g1_i1.p1	probable calcium-binding protein CML13		calcium ion binding [GO:0005509]
Mcon_3002_c5_g1_i1.p1	Histone H2B		DNA binding [GO:0003677]; protein heterodimerization activity [GO:0046982]	nucleosome [GO:0000786]; nucleus [GO:0005634]
Mcon_5690_c11_g1_i1.p1	KH domain-containing protein	regulation of mRNA splicing, via spliceosome [GO:0048024]	mRNA binding [GO:0003729]	nucleus [GO:0005634]
Mcon_5794_c93_g1_i2.p1	GPN-loop GTPase 2		GTPase activity [GO:0003924]; GTP binding [GO:0005525]
Mcon_1452_c382_g1_i1.p1	Aldehyde dehydrogenase	cellular aldehyde metabolic process [GO:0006081]	oxidoreductase activity, acting on the aldehyde or oxo group of donors, NAD or NADP as acceptor [GO:0016620]
Mcon_1282_c559_g1_i5.p1	DNA topoisomerase 6 subunit B (EC 5.6.2.2)	DNA topological change [GO:0006265]	ATP binding [GO:0005524]; DNA binding [GO:0003677]; DNA topoisomerase type II (double strand cut, ATP-hydrolyzing) activity [GO:0003918]	DNA topoisomerase type II (double strand cut, ATP-hydrolyzing) complex [GO:0009330]; nucleus [GO:0005634]
Mcon_4459_c5_g1_i1.p1	Ribosomal protein L22p/L17e family protein isoform 2	translation [GO:0006412]	structural constituent of ribosome [GO:0003735]	large ribosomal subunit [GO:0015934]
Mcon_2925_c59_g1_i1.p1	Ribosomal protein S4		rRNA binding [GO:0019843]	mitochondrion [GO:0005739]; ribosome [GO:0005840]
Mcon_3512_c21_g1_i1.p1	Ribosomal protein S4		rRNA binding [GO:0019843]	mitochondrion [GO:0005739]; ribosome [GO:0005840]
Mcon_594_c23_g1_i1.p1	14-3-3 protein
Mcon_1149_c1_g1_i2.p1	40S ribosomal protein S16B	translation [GO:0006412]	structural constituent of ribosome [GO:0003735]	cytoplasm [GO:0005737]; ribosome [GO:0005840]
Mcon_489_c473_g1_i1.p1	Coatomer subunit beta (Beta-coat protein)	endoplasmic reticulum to Golgi vesicle-mediated transport [GO:0006888]; intracellular protein transport [GO:0006886]; intra-Golgi vesicle-mediated transport [GO:0006891]	structural molecule activity [GO:0005198]	COPI vesicle coat [GO:0030126]; Golgi membrane [GO:0000139]
Mcon_489_c473_g1_i2.p1	Coatomer subunit beta (Beta-coat protein)	endoplasmic reticulum to Golgi vesicle-mediated transport [GO:0006888]; intracellular protein transport [GO:0006886]; intra-Golgi vesicle-mediated transport [GO:0006891]	structural molecule activity [GO:0005198]	COPI vesicle coat [GO:0030126]; Golgi membrane [GO:0000139]
Mcon_2721_c29_g1_i1.p1	Calmodulin-like protein 17		calcium ion binding [GO:0005509]
Mcon_891_c2_g1_i2.p1	Deleted.
Mcon_120_c98_g1_i2.p1	Pyruvate kinase (EC 2.7.1.40)		ATP binding [GO:0005524]; kinase activity [GO:0016301]; magnesium ion binding [GO:0000287]; potassium ion binding [GO:0030955]; pyruvate kinase activity [GO:0004743]
Mcon_1719_c31_g1_i1.p1	Uncharacterized protein	chloroplast organization [GO:0009658]; protein localization to chloroplast [GO:0072598]; protein transport [GO:0015031]; thylakoid membrane organization [GO:0010027]		chloroplast thylakoid membrane [GO:0009535]; integral component of membrane [GO:0016021]
Mcon_1719_c31_g1_i4.p1	Uncharacterized protein	chloroplast organization [GO:0009658]; protein localization to chloroplast [GO:0072598]; protein transport [GO:0015031]; thylakoid membrane organization [GO:0010027]		chloroplast thylakoid membrane [GO:0009535]; integral component of membrane [GO:0016021]
Mcon_1997_c0_g1_i1.p1	Uncharacterized protein	posttranslational protein targeting to membrane, translocation [GO:0031204]; SRP-dependent cotranslational protein targeting to membrane, translocation [GO:0006616]	protein transmembrane transporter activity [GO:0008320]; ribosome binding [GO:0043022]; signal sequence binding [GO:0005048]	chloroplast thylakoid membrane [GO:0009535]; integral component of membrane [GO:0016021]; Sec61 translocon complex [GO:0005784]
Mcon_1330_c23_g1_i1.p1	vacuolar protein sorting-associated protein 2 homolog 2	endosome transport via multivesicular body sorting pathway [GO:0032509]; late endosome to vacuole transport [GO:0045324]; protein transport [GO:0015031]		ESCRT III complex [GO:0000815]; multivesicular body [GO:0005771]
Mcon_1330_c23_g1_i2.p1	vacuolar protein sorting-associated protein 2 homolog 2	endosome transport via multivesicular body sorting pathway [GO:0032509]; late endosome to vacuole transport [GO:0045324]; protein transport [GO:0015031]		ESCRT III complex [GO:0000815]; multivesicular body [GO:0005771]
Mcon_2265_c35_g1_i1.p1	Uncharacterized protein			integral component of membrane [GO:0016021]
Mcon_6048_c14_g1_i1.p1	NADH dehydrogenase [ubiquinone] flavoprotein 1, mitochondrial (EC 7.1.1.2)		4 iron, 4 sulfur cluster binding [GO:0051539]; FMN binding [GO:0010181]; metal ion binding [GO:0046872]; NAD binding [GO:0051287]; NADH dehydrogenase (ubiquinone) activity [GO:0008137]	mitochondrial inner membrane [GO:0005743]; respiratory chain complex I [GO:0045271]
Mcon_232_c185_g1_i6.p1	Myosin heavy chain-related isoform 1		ATP binding [GO:0005524]; cytoskeletal motor activity [GO:0003774]	myosin complex [GO:0016459]
Mcon_489_c331_g1_i1.p1	KH type-2 domain-containing protein	translation [GO:0006412]	RNA binding [GO:0003723]; structural constituent of ribosome [GO:0003735]	cytosolic small ribosomal subunit [GO:0022627]; nucleus [GO:0005634]
Mcon_469_c69_g1_i2.p1	Hist_deacetyl domain-containing protein	chromatin organization [GO:0006325]	histone deacetylase activity [GO:0004407]
Mcon_4794_c42_g1_i7.p2	peptide chain release factor APG3, chloroplastic	chloroplast organization [GO:0009658]; plastid translation [GO:0032544]; thylakoid membrane organization [GO:0010027]; translational termination [GO:0006415]	translation release factor activity, codon specific [GO:0016149]	chloroplast [GO:0009507]
Mcon_1802_c4_g1_i1.p1	H(+)-exporting diphosphatase (EC 7.1.3.1)		inorganic diphosphatase activity [GO:0004427]; pyrophosphate hydrolysis-driven proton transmembrane transporter activity [GO:0009678]	integral component of membrane [GO:0016021]
Mcon_2098_c1_g1_i1.p1	Serine/threonine-protein phosphatase (EC 3.1.3.16)	brassinosteroid mediated signaling pathway [GO:0009742]	metal ion binding [GO:0046872]; protein serine/threonine phosphatase activity [GO:0004722]	nucleus [GO:0005634]
Mcon_3602_c164_g1_i2.p1	UBC core domain-containing protein		ATP binding [GO:0005524]; transferase activity [GO:0016740]
Mcon_3602_c164_g1_i3.p1	UBC core domain-containing protein		ATP binding [GO:0005524]; transferase activity [GO:0016740]
Mcon_120_c330_g1_i1.p1	Uncharacterized protein isoform 3
Mcon_1282_c6_g1_i1.p2	TCP-1/cpn60 chaperonin family protein	chaperone cofactor-dependent protein refolding [GO:0051085]; protein folding [GO:0006457]; protein refolding [GO:0042026]	ATP binding [GO:0005524]; ATP hydrolysis activity [GO:0016887]	cytoplasm [GO:0005737]
Mcon_1841_c196_g1_i2.p1	Ribosomal_L30 domain-containing protein	translation [GO:0006412]	structural constituent of ribosome [GO:0003735]	large ribosomal subunit [GO:0015934]
Mcon_1841_c196_g1_i3.p1	Ribosomal_L30 domain-containing protein	translation [GO:0006412]	structural constituent of ribosome [GO:0003735]	large ribosomal subunit [GO:0015934]
Mcon_1841_c196_g1_i4.p1	Ribosomal_L30 domain-containing protein	translation [GO:0006412]	structural constituent of ribosome [GO:0003735]	large ribosomal subunit [GO:0015934]
Mcon_1841_c196_g1_i6.p1	Ribosomal_L30 domain-containing protein	translation [GO:0006412]	structural constituent of ribosome [GO:0003735]	large ribosomal subunit [GO:0015934]
Mcon_1841_c196_g1_i7.p1	Ribosomal_L30 domain-containing protein	translation [GO:0006412]	structural constituent of ribosome [GO:0003735]	large ribosomal subunit [GO:0015934]
Mcon_120_c330_g1_i2.p1	Uncharacterized protein isoform 3
Mcon_3322_c0_g1_i1.p1	Endoglucanase (EC 3.2.1.4)	cellulose catabolic process [GO:0030245]	cellulase activity [GO:0008810]
Mcon_2265_c84_g1_i1.p1	Maspardin
Mcon_1452_c124_g1_i1.p1	Uncharacterized protein		ATP binding [GO:0005524]; ATP-dependent chromatin remodeler activity [GO:0140658]; DNA binding [GO:0003677]; nucleosome binding [GO:0031491]	nucleus [GO:0005634]
Mcon_1452_c124_g1_i2.p1	Uncharacterized protein		ATP binding [GO:0005524]; ATP-dependent chromatin remodeler activity [GO:0140658]; DNA binding [GO:0003677]; nucleosome binding [GO:0031491]	nucleus [GO:0005634]
Mcon_1841_c0_g1_i5.p1	CBP3		nutrient reservoir activity [GO:0045735]
Mcon_469_c20_g1_i2.p1	Uncharacterized protein	translation [GO:0006412]	structural constituent of ribosome [GO:0003735]	ribosome [GO:0005840]
Mcon_1452_c925_g1_i1.p1	UDP-glucuronate decarboxylase (EC 4.1.1.35)	D-xylose metabolic process [GO:0042732]; UDP-D-xylose biosynthetic process [GO:0033320]	NAD+ binding [GO:0070403]; UDP-glucuronate decarboxylase activity [GO:0048040]	integral component of membrane [GO:0016021]
Mcon_2574_c130_g1_i2.p1	Exocyst complex component sec3A isoform 1	exocytosis [GO:0006887]; Golgi to plasma membrane transport [GO:0006893]	phosphatidylinositol-4,5-bisphosphate binding [GO:0005546]	exocyst [GO:0000145]; plasma membrane [GO:0005886]
Mcon_489_c462_g1_i2.p1	Cytokinin riboside 5'-monophosphate phosphoribohydrolase (EC 3.2.2.n1)	cytokinin biosynthetic process [GO:0009691]	N6-(Delta2-isopentenyl)-adenosine 5'-monophosphate phosphoribohydrolase activity [GO:0102682]	cytosol [GO:0005829]; nucleus [GO:0005634]
Mcon_489_c462_g1_i4.p1	Cytokinin riboside 5'-monophosphate phosphoribohydrolase (EC 3.2.2.n1)	cytokinin biosynthetic process [GO:0009691]	N6-(Delta2-isopentenyl)-adenosine 5'-monophosphate phosphoribohydrolase activity [GO:0102682]	cytosol [GO:0005829]; nucleus [GO:0005634]
Mcon_5180_c0_g1_i1.p1	40S ribosomal protein S19-3-like isoform X1	translation [GO:0006412]	structural constituent of ribosome [GO:0003735]	ribosome [GO:0005840]
Mcon_2979_c9_g1_i1.p1	40S ribosomal protein S15a-1	translation [GO:0006412]	structural constituent of ribosome [GO:0003735]	ribosome [GO:0005840]
Mcon_2265_c75_g1_i1.p1	Ubiquitinyl hydrolase 1 (EC 3.4.19.12)	protein deubiquitination [GO:0016579]; ubiquitin-dependent protein catabolic process [GO:0006511]	thiol-dependent deubiquitinase [GO:0004843]
Mcon_120_c288_g1_i2.p1	Kinase family protein	brassinosteroid mediated signaling pathway [GO:0009742]	ATP binding [GO:0005524]; protein kinase activity [GO:0004672]	plasma membrane [GO:0005886]
Mcon_120_c288_g1_i3.p1	Kinase family protein	brassinosteroid mediated signaling pathway [GO:0009742]	ATP binding [GO:0005524]; protein kinase activity [GO:0004672]	plasma membrane [GO:0005886]
Mcon_6091_c0_g1_i1.p1	60S ribosomal protein L22-2	translation [GO:0006412]	structural constituent of ribosome [GO:0003735]	cytoplasm [GO:0005737]; ribosome [GO:0005840]
Mcon_4794_c21_g1_i10.p1	Serine endopeptidase degp2, putative (EC 1.3.1.74)	proteolysis [GO:0006508]	2-alkenal reductase [NAD(P)+] activity [GO:0032440]; serine-type endopeptidase activity [GO:0004252]	intracellular membrane-bounded organelle [GO:0043231]
Mcon_5683_c3_g1_i1.p1	Coatomer subunit zeta	intracellular protein transport [GO:0006886]; intra-Golgi vesicle-mediated transport [GO:0006891]; retrograde vesicle-mediated transport, Golgi to endoplasmic reticulum [GO:0006890]		COPI vesicle coat [GO:0030126]; Golgi membrane [GO:0000139]
Mcon_4109_c49_g1_i2.p1	Glutamate dehydrogenase	glutamate catabolic process [GO:0006538]	glutamate dehydrogenase (NAD+) activity [GO:0004352]; nucleotide binding [GO:0000166]	mitochondrion [GO:0005739]
Mcon_1215_c33_g1_i1.p1	Uncharacterized protein	organonitrogen compound catabolic process [GO:1901565]	acyl-CoA dehydrogenase activity [GO:0003995]; flavin adenine dinucleotide binding [GO:0050660]
Mcon_78_c136_g1_i1.p1	Protein yippee-like		metal ion binding [GO:0046872]
Mcon_78_c136_g1_i2.p1	Protein yippee-like		metal ion binding [GO:0046872]
Mcon_78_c136_g1_i3.p1	Protein yippee-like		metal ion binding [GO:0046872]
Mcon_78_c136_g1_i4.p1	Protein yippee-like		metal ion binding [GO:0046872]
Mcon_78_c136_g1_i5.p1	Protein yippee-like		metal ion binding [GO:0046872]
Mcon_1841_c19_g1_i2.p1	Transmembrane 9 superfamily member			endosome membrane [GO:0010008]; Golgi membrane [GO:0000139]; integral component of membrane [GO:0016021]; trans-Golgi network [GO:0005802]
Mcon_120_c98_g1_i1.p1	Pyruvate kinase (EC 2.7.1.40)		ATP binding [GO:0005524]; kinase activity [GO:0016301]; magnesium ion binding [GO:0000287]; potassium ion binding [GO:0030955]; pyruvate kinase activity [GO:0004743]
Mcon_1452_c82_g1_i2.p1	Protein-serine/threonine kinase (EC 2.7.11.-)	protein autophosphorylation [GO:0046777]; protein phosphorylation [GO:0006468]; regulation of glucose metabolic process [GO:0010906]	ATP binding [GO:0005524]; histidine phosphotransfer kinase activity [GO:0009927]; protein homodimerization activity [GO:0042803]; pyruvate dehydrogenase (acetyl-transferring) kinase activity [GO:0004740]	mitochondrial matrix [GO:0005759]; mitochondrion [GO:0005739]
Mcon_489_c222_g1_i26.p2	Protein kinase domain-containing protein		ATP binding [GO:0005524]; protein kinase activity [GO:0004672]
Mcon_3803_c110_g1_i10.p1	Phosphoglycerate mutase (2,3-diphosphoglycerate-dependent) (EC 5.4.2.11)	glycolytic process [GO:0006096]	phosphoglycerate mutase activity [GO:0004619]
Mcon_3803_c110_g1_i5.p1	Phosphoglycerate mutase (2,3-diphosphoglycerate-dependent) (EC 5.4.2.11)	glycolytic process [GO:0006096]	phosphoglycerate mutase activity [GO:0004619]
Mcon_3803_c110_g1_i7.p1	Phosphoglycerate mutase (2,3-diphosphoglycerate-dependent) (EC 5.4.2.11)	glycolytic process [GO:0006096]	phosphoglycerate mutase activity [GO:0004619]
Mcon_3803_c110_g1_i8.p1	Phosphoglycerate mutase (2,3-diphosphoglycerate-dependent) (EC 5.4.2.11)	glycolytic process [GO:0006096]	phosphoglycerate mutase activity [GO:0004619]
Mcon_3803_c110_g1_i9.p1	Phosphoglycerate mutase (2,3-diphosphoglycerate-dependent) (EC 5.4.2.11)	glycolytic process [GO:0006096]	phosphoglycerate mutase activity [GO:0004619]
Mcon_120_c10_g1_i1.p1	Phosphoglycerate kinase (EC 2.7.2.3)	gluconeogenesis [GO:0006094]; glycolytic process [GO:0006096]	ADP binding [GO:0043531]; ATP binding [GO:0005524]; phosphoglycerate kinase activity [GO:0004618]	cytosol [GO:0005829]
Mcon_6169_c10_g1_i1.p1	Uncharacterized protein		microtubule minus-end binding [GO:0051011]
Mcon_5683_c131_g1_i1.p1	UDP-galactose transporter 3 isoform 1		antiporter activity [GO:0015297]	integral component of membrane [GO:0016021]
Mcon_1841_c173_g1_i1.p1	Uncharacterized protein	cytoplasmic translation [GO:0002181]	GTPase activity [GO:0003924]; GTP binding [GO:0005525]	cytoplasm [GO:0005737]
Mcon_1841_c173_g1_i3.p1	Uncharacterized protein	cytoplasmic translation [GO:0002181]	GTPase activity [GO:0003924]; GTP binding [GO:0005525]	cytoplasm [GO:0005737]
Mcon_1841_c173_g1_i4.p1	Uncharacterized protein	cytoplasmic translation [GO:0002181]	GTPase activity [GO:0003924]; GTP binding [GO:0005525]	cytoplasm [GO:0005737]
Mcon_3602_c61_g1_i1.p1	RAB GTPase A4A		GTPase activity [GO:0003924]; GTP binding [GO:0005525]	endosome [GO:0005768]; Golgi apparatus [GO:0005794]
Mcon_1282_c246_g1_i1.p1	Integral membrane protein, putative	zinc ion transmembrane transport [GO:0071577]	zinc ion transmembrane transporter activity [GO:0005385]	integral component of membrane [GO:0016021]; membrane [GO:0016020]
Mcon_120_c303_g1_i1.p1	Mannose-1-phosphate guanylyltransferase (EC 2.7.7.13)	GDP-mannose biosynthetic process [GO:0009298]	GTP binding [GO:0005525]; mannose-1-phosphate guanylyltransferase activity [GO:0004475]
Mcon_1452_c53_g1_i1.p1	S-(hydroxymethyl)glutathione dehydrogenase (EC 1.1.1.284)	ethanol oxidation [GO:0006069]	S-(hydroxymethyl)glutathione dehydrogenase NAD activity [GO:0106322]; S-(hydroxymethyl)glutathione dehydrogenase NADP activity [GO:0106321]; zinc ion binding [GO:0008270]
Mcon_5683_c62_g1_i1.p1	Eukaryotic translation initiation factor 3 subunit I (eIF3i)	cytoplasmic translational initiation [GO:0002183]; formation of cytoplasmic translation initiation complex [GO:0001732]	RNA binding [GO:0003723]; translation initiation factor activity [GO:0003743]	eukaryotic 43S preinitiation complex [GO:0016282]; eukaryotic 48S preinitiation complex [GO:0033290]; eukaryotic translation initiation factor 3 complex, eIF3m [GO:0071541]
Mcon_5683_c62_g1_i2.p1	Eukaryotic translation initiation factor 3 subunit I (eIF3i)	cytoplasmic translational initiation [GO:0002183]; formation of cytoplasmic translation initiation complex [GO:0001732]	RNA binding [GO:0003723]; translation initiation factor activity [GO:0003743]	eukaryotic 43S preinitiation complex [GO:0016282]; eukaryotic 48S preinitiation complex [GO:0033290]; eukaryotic translation initiation factor 3 complex, eIF3m [GO:0071541]
Mcon_891_c41_g1_i1.p1	Mg-protoporphyrin IX chelatase (EC 6.6.1.1)	chlorophyll biosynthetic process [GO:0015995]; photosynthesis [GO:0015979]	ATP binding [GO:0005524]; magnesium chelatase activity [GO:0016851]	chloroplast [GO:0009507]
Mcon_1452_c257_g1_i1.p2	ARM repeat protein interacting with ABF2 isoform 1	protein ubiquitination [GO:0016567]
Mcon_1452_c227_g1_i3.p1	Phospholipid-transporting ATPase (EC 7.6.2.1)	phospholipid transport [GO:0015914]	ATPase-coupled intramembrane lipid transporter activity [GO:0140326]; ATP binding [GO:0005524]; ATP hydrolysis activity [GO:0016887]; magnesium ion binding [GO:0000287]	integral component of membrane [GO:0016021]
Mcon_222_c183_g1_i1.p1	F-box/kelch-repeat protein At1g55270-like isoform X2
Mcon_2574_c130_g1_i1.p1	Exocyst complex component sec3A isoform 1	exocytosis [GO:0006887]; Golgi to plasma membrane transport [GO:0006893]	phosphatidylinositol-4,5-bisphosphate binding [GO:0005546]	exocyst [GO:0000145]; plasma membrane [GO:0005886]
Mcon_1282_c445_g1_i2.p1	60S ribosomal protein L17-2	translation [GO:0006412]	structural constituent of ribosome [GO:0003735]	large ribosomal subunit [GO:0015934]
Mcon_3803_c157_g1_i1.p1	AAA domain-containing protein	DNA replication [GO:0006260]	ATP binding [GO:0005524]; ATP hydrolysis activity [GO:0016887]; DNA binding [GO:0003677]	plastid [GO:0009536]
Mcon_2394_c40_g1_i1.p1	Probable tRNA N6-adenosine threonylcarbamoyltransferase (EC 2.3.1.234) (Glycoprotease 2) (t(6)A37 threonylcarbamoyladenosine biosynthesis protein GCP2) (tRNA threonylcarbamoyladenosine biosynthesis protein GCP2)	tRNA threonylcarbamoyladenosine modification [GO:0002949]	metal ion binding [GO:0046872]; N(6)-L-threonylcarbamoyladenine synthase activity [GO:0061711]; UDP-glycosyltransferase activity [GO:0008194]	cytoplasm [GO:0005737]; EKC/KEOPS complex [GO:0000408]; nucleus [GO:0005634]
Mcon_2356_c50_g1_i1.p1	Importin subunit alpha	NLS-bearing protein import into nucleus [GO:0006607]	nuclear import signal receptor activity [GO:0061608]; nuclear localization sequence binding [GO:0008139]	cytoplasm [GO:0005737]; nucleus [GO:0005634]
Mcon_1452_c925_g1_i2.p1	UDP-glucuronate decarboxylase (EC 4.1.1.35)	D-xylose metabolic process [GO:0042732]; UDP-D-xylose biosynthetic process [GO:0033320]	NAD+ binding [GO:0070403]; UDP-glucuronate decarboxylase activity [GO:0048040]	integral component of membrane [GO:0016021]
Mcon_5750_c41_g1_i1.p1	Uncharacterized protein	cellulose biosynthetic process [GO:0030244]	cellulose synthase (UDP-forming) activity [GO:0016760]	integral component of membrane [GO:0016021]
Mcon_3128_c8_g1_i1.p1	WD40 repeat-containing protein SMU1	mRNA splicing, via spliceosome [GO:0000398]; RNA splicing [GO:0008380]		nuclear speck [GO:0016607]; precatalytic spliceosome [GO:0071011]
Mcon_1452_c636_g1_i1.p1	Mitogen-activated protein kinase (EC 2.7.11.24)	intracellular signal transduction [GO:0035556]	ATP binding [GO:0005524]; MAP kinase activity [GO:0004707]; protein serine/threonine kinase activity [GO:0004674]	cytoplasm [GO:0005737]; nucleus [GO:0005634]
Mcon_1452_c636_g1_i3.p1	Mitogen-activated protein kinase (EC 2.7.11.24)	intracellular signal transduction [GO:0035556]	ATP binding [GO:0005524]; MAP kinase activity [GO:0004707]; protein serine/threonine kinase activity [GO:0004674]	cytoplasm [GO:0005737]; nucleus [GO:0005634]
Mcon_1452_c636_g1_i5.p1	Mitogen-activated protein kinase (EC 2.7.11.24)	intracellular signal transduction [GO:0035556]	ATP binding [GO:0005524]; MAP kinase activity [GO:0004707]; protein serine/threonine kinase activity [GO:0004674]	cytoplasm [GO:0005737]; nucleus [GO:0005634]
Mcon_2217_c7_g1_i5.p1	Histone deacetylase (EC 3.5.1.98)	chromatin organization [GO:0006325]; regulation of transcription by RNA polymerase II [GO:0006357]	histone deacetylase activity [GO:0004407]; metal ion binding [GO:0046872]	nucleus [GO:0005634]
Mcon_5180_c22_g1_i9.p1	U5 small nuclear ribonucleoprotein helicase isoform 2		ATP binding [GO:0005524]; helicase activity [GO:0004386]; hydrolase activity [GO:0016787]; nucleic acid binding [GO:0003676]	spliceosomal complex [GO:0005681]
Mcon_5690_c11_g1_i2.p1	KH domain-containing protein	regulation of mRNA splicing, via spliceosome [GO:0048024]	mRNA binding [GO:0003729]	nucleus [GO:0005634]
Mcon_4093_c81_g1_i2.p1	Pre-mRNA-splicing factor 38 (Fragment)	mRNA splicing, via spliceosome [GO:0000398]		precatalytic spliceosome [GO:0071011]
Mcon_3065_c74_g1_i5.p1	Coatomer beta subunit			Set1C/COMPASS complex [GO:0048188]
Mcon_3493_c3_g1_i1.p1	Glutamine synthetase (EC 6.3.1.2)	glutamine biosynthetic process [GO:0006542]	ATP binding [GO:0005524]; glutamate-ammonia ligase activity [GO:0004356]	cytoplasm [GO:0005737]
Mcon_4719_c8_g1_i1.p1	ABC transporter domain-containing protein		ABC-type transporter activity [GO:0140359]; ATP binding [GO:0005524]	integral component of membrane [GO:0016021]
Mcon_604_c0_g1_i1.p1	Uncharacterized protein
Mcon_1452_c209_g1_i1.p1	40S ribosomal protein S8	translation [GO:0006412]	structural constituent of ribosome [GO:0003735]	cytosolic ribosome [GO:0022626]
Mcon_5683_c34_g1_i1.p1	ATP citrate synthase (EC 2.3.3.8)		ATP citrate synthase activity [GO:0003878]; nucleotide binding [GO:0000166]
Mcon_4794_c0_g1_i3.p1	Cullin 1	protein ubiquitination [GO:0016567]; ubiquitin-dependent protein catabolic process [GO:0006511]	ubiquitin protein ligase binding [GO:0031625]	cullin-RING ubiquitin ligase complex [GO:0031461]
Mcon_3255_c0_g1_i1.p1	Chaperonin CPN60-2, mitochondrial	protein refolding [GO:0042026]	ATP binding [GO:0005524]; ATP hydrolysis activity [GO:0016887]	cytoplasm [GO:0005737]
Mcon_4794_c0_g1_i1.p1	Cullin 1	protein ubiquitination [GO:0016567]; ubiquitin-dependent protein catabolic process [GO:0006511]	ubiquitin protein ligase binding [GO:0031625]	cullin-RING ubiquitin ligase complex [GO:0031461]
Mcon_3009_c19_g1_i1.p1	Uncharacterized protein	vesicle-mediated transport [GO:0016192]
Mcon_3602_c102_g1_i1.p1	ubiquitin-conjugating enzyme E2 1-like
Mcon_489_c3616_g1_i1.p1	PHD-type domain-containing protein	chromatin organization [GO:0006325]; regulation of transcription, DNA-templated [GO:0006355]	histone binding [GO:0042393]; metal ion binding [GO:0046872]	nucleus [GO:0005634]
Mcon_1245_c7_g1_i1.p1	PTI1-like tyrosine-protein kinase 3 isoform F		ATP binding [GO:0005524]; protein tyrosine kinase activity [GO:0004713]	plasma membrane [GO:0005886]
Mcon_1245_c7_g1_i2.p1	PTI1-like tyrosine-protein kinase 3 isoform F		ATP binding [GO:0005524]; protein tyrosine kinase activity [GO:0004713]	plasma membrane [GO:0005886]
Mcon_3445_c77_g1_i2.p1	Ribose-phosphate diphosphokinase (EC 2.7.6.1)	nucleotide biosynthetic process [GO:0009165]; ribonucleoside monophosphate biosynthetic process [GO:0009156]	ATP binding [GO:0005524]; kinase activity [GO:0016301]; magnesium ion binding [GO:0000287]; ribose phosphate diphosphokinase activity [GO:0004749]; transmembrane transporter activity [GO:0022857]	integral component of membrane [GO:0016021]
Mcon_3445_c77_g1_i5.p1	Ribose-phosphate diphosphokinase (EC 2.7.6.1)	nucleotide biosynthetic process [GO:0009165]; ribonucleoside monophosphate biosynthetic process [GO:0009156]	ATP binding [GO:0005524]; kinase activity [GO:0016301]; magnesium ion binding [GO:0000287]; ribose phosphate diphosphokinase activity [GO:0004749]; transmembrane transporter activity [GO:0022857]	integral component of membrane [GO:0016021]
Mcon_489_c40_g1_i1.p1	Proteasome subunit beta	proteolysis involved in cellular protein catabolic process [GO:0051603]	threonine-type endopeptidase activity [GO:0004298]	cytoplasm [GO:0005737]; nucleus [GO:0005634]; proteasome core complex [GO:0005839]
Mcon_489_c40_g1_i2.p1	Proteasome subunit beta	proteolysis involved in cellular protein catabolic process [GO:0051603]	threonine-type endopeptidase activity [GO:0004298]	cytoplasm [GO:0005737]; nucleus [GO:0005634]; proteasome core complex [GO:0005839]
Mcon_489_c40_g1_i3.p1	Proteasome subunit beta	proteolysis involved in cellular protein catabolic process [GO:0051603]	threonine-type endopeptidase activity [GO:0004298]	cytoplasm [GO:0005737]; nucleus [GO:0005634]; proteasome core complex [GO:0005839]
Mcon_489_c40_g1_i4.p1	Proteasome subunit beta	proteolysis involved in cellular protein catabolic process [GO:0051603]	threonine-type endopeptidase activity [GO:0004298]	cytoplasm [GO:0005737]; nucleus [GO:0005634]; proteasome core complex [GO:0005839]
Mcon_2115_c1_g1_i1.p1	Uncharacterized protein		NAD binding [GO:0051287]; oxidoreductase activity, acting on the CH-OH group of donors, NAD or NADP as acceptor [GO:0016616]
Mcon_232_c145_g1_i4.p1	XB3 in isoform 1	cellular protein modification process [GO:0006464]	catalytic activity, acting on a protein [GO:0140096]; metal ion binding [GO:0046872]; transferase activity [GO:0016740]
Mcon_232_c145_g1_i7.p1	XB3 in isoform 1	cellular protein modification process [GO:0006464]	catalytic activity, acting on a protein [GO:0140096]; metal ion binding [GO:0046872]; transferase activity [GO:0016740]
Mcon_456_c7_g1_i1.p1	RNA helicase (EC 3.6.4.13)	mRNA splicing, via spliceosome [GO:0000398]	ATP binding [GO:0005524]; ATP hydrolysis activity [GO:0016887]; RNA binding [GO:0003723]; RNA helicase activity [GO:0003724]; zinc ion binding [GO:0008270]	spliceosomal complex [GO:0005681]
Mcon_456_c7_g1_i2.p1	RNA helicase (EC 3.6.4.13)	mRNA splicing, via spliceosome [GO:0000398]	ATP binding [GO:0005524]; ATP hydrolysis activity [GO:0016887]; RNA binding [GO:0003723]; RNA helicase activity [GO:0003724]; zinc ion binding [GO:0008270]	spliceosomal complex [GO:0005681]
Mcon_1452_c227_g1_i2.p1	Phospholipid-transporting ATPase (EC 7.6.2.1)	phospholipid transport [GO:0015914]	ATPase-coupled intramembrane lipid transporter activity [GO:0140326]; ATP binding [GO:0005524]; ATP hydrolysis activity [GO:0016887]; magnesium ion binding [GO:0000287]	integral component of membrane [GO:0016021]
Mcon_78_c82_g1_i1.p1	heat shock protein 83-like	cellular response to heat [GO:0034605]; protein folding [GO:0006457]; protein stabilization [GO:0050821]	ATP binding [GO:0005524]; ATP hydrolysis activity [GO:0016887]; unfolded protein binding [GO:0051082]	cytosol [GO:0005829]; perinuclear region of cytoplasm [GO:0048471]; plasma membrane [GO:0005886]; protein-containing complex [GO:0032991]
Mcon_1833_c76_g1_i1.p1	DNA-directed RNA polymerase family protein	transcription, DNA-templated [GO:0006351]	DNA binding [GO:0003677]; DNA-directed 5'-3' RNA polymerase activity [GO:0003899]; protein dimerization activity [GO:0046983]	RNA polymerase II, core complex [GO:0005665]
Mcon_1833_c76_g1_i2.p1	DNA-directed RNA polymerase family protein	transcription, DNA-templated [GO:0006351]	DNA binding [GO:0003677]; DNA-directed 5'-3' RNA polymerase activity [GO:0003899]; protein dimerization activity [GO:0046983]	RNA polymerase II, core complex [GO:0005665]
Mcon_2115_c165_g1_i7.p1	Cytokinin riboside 5'-monophosphate phosphoribohydrolase (EC 3.2.2.n1)	cytokinin biosynthetic process [GO:0009691]	hydrolase activity, hydrolyzing N-glycosyl compounds [GO:0016799]; N6-(Delta2-isopentenyl)-adenosine 5'-monophosphate phosphoribohydrolase activity [GO:0102682]	cytosol [GO:0005829]; nucleus [GO:0005634]
Mcon_3602_c5_g1_i1.p1	Serine hydroxymethyltransferase (EC 2.1.2.1)	glycine biosynthetic process from serine [GO:0019264]; tetrahydrofolate interconversion [GO:0035999]	glycine hydroxymethyltransferase activity [GO:0004372]; pyridoxal phosphate binding [GO:0030170]
Mcon_5794_c93_g1_i3.p1	GPN-loop GTPase 2	cell division [GO:0051301]; chloroplast organization [GO:0009658]; embryo development ending in seed dormancy [GO:0009793]; shoot apical meristem development [GO:1902182]	GTP binding [GO:0005525]; hydrolase activity [GO:0016787]	microtubule [GO:0005874]
Mcon_1282_c851_g1_i4.p2	Transcription initiation factor IIB	transcription preinitiation complex assembly [GO:0070897]	TBP-class protein binding [GO:0017025]; translation initiation factor activity [GO:0003743]
Mcon_120_c310_g1_i2.p1	Putative tRNA (cytidine(32)/guanosine(34)-2'-O)-methyltransferase (EC 2.1.1.205) (2'-O-ribose RNA methyltransferase TRM7 homolog)	cytoplasmic translation [GO:0002181]; tRNA nucleoside ribose methylation [GO:0002128]	tRNA methyltransferase activity [GO:0008175]	cytoplasm [GO:0005737]
Mcon_2115_c69_g1_i1.p1	PHD finger family protein / bromo-adjacent domain-containing protein isoform 1	chromatin organization [GO:0006325]	chromatin binding [GO:0003682]; metal ion binding [GO:0046872]; methylated histone binding [GO:0035064]
Mcon_3445_c77_g1_i4.p1	Ribose-phosphate diphosphokinase (EC 2.7.6.1)	nucleotide biosynthetic process [GO:0009165]; ribonucleoside monophosphate biosynthetic process [GO:0009156]	ATP binding [GO:0005524]; kinase activity [GO:0016301]; magnesium ion binding [GO:0000287]; ribose phosphate diphosphokinase activity [GO:0004749]; transmembrane transporter activity [GO:0022857]	integral component of membrane [GO:0016021]
Mcon_1452_c150_g1_i1.p1	AGC (CAMP-dependent, cGMP-dependent and protein kinase C) kinase family protein isoform 1		ATP binding [GO:0005524]; protein serine/threonine kinase activity [GO:0004674]
Mcon_5794_c93_g1_i1.p1	GPN-loop GTPase 2		GTPase activity [GO:0003924]; GTP binding [GO:0005525]
Mcon_2979_c406_g1_i1.p1	Uncharacterized protein		GTPase activity [GO:0003924]; GTP binding [GO:0005525]	endosome [GO:0005768]
Mcon_2979_c406_g1_i2.p1	Uncharacterized protein		GTPase activity [GO:0003924]; GTP binding [GO:0005525]	endosome [GO:0005768]
Mcon_2979_c406_g1_i3.p1	Uncharacterized protein		GTPase activity [GO:0003924]; GTP binding [GO:0005525]	endosome [GO:0005768]
Mcon_580_c0_g1_i1.p1	Delta tonoplast integral protein		identical protein binding [GO:0042802]; methylammonium transmembrane transporter activity [GO:0015200]; water channel activity [GO:0015250]	central vacuole [GO:0042807]; integral component of membrane [GO:0016021]; plant-type vacuole membrane [GO:0009705]; protein storage vacuole [GO:0000326]
Mcon_5521_c108_g1_i1.p1	AAA domain-containing protein	proteolysis [GO:0006508]	ATP binding [GO:0005524]; ATP-dependent peptidase activity [GO:0004176]; ATP hydrolysis activity [GO:0016887]; metalloendopeptidase activity [GO:0004222]	chloroplast thylakoid [GO:0009534]; integral component of membrane [GO:0016021]
Mcon_4109_c278_g1_i1.p3	Floricaula/leafy-like transcription factor (Fragment)	regulation of transcription, DNA-templated [GO:0006355]	DNA binding [GO:0003677]	nucleus [GO:0005634]
Mcon_3607_c79_g1_i1.p1	uncharacterized protein LOC104599760			mitochondrion [GO:0005739]; ribosome [GO:0005840]
Mcon_1282_c851_g1_i3.p2	Transcription initiation factor IIB	transcription preinitiation complex assembly [GO:0070897]	TBP-class protein binding [GO:0017025]; translation initiation factor activity [GO:0003743]
Mcon_3065_c74_g1_i3.p1	Uncharacterized protein	histone H3-K4 trimethylation [GO:0080182]; plant-type cell wall modification [GO:0009827]	chromatin binding [GO:0003682]	cytoplasm [GO:0005737]; Set1C/COMPASS complex [GO:0048188]
Mcon_4793_c0_g1_i1.p1	Plug_translocon domain-containing protein (Fragment)	posttranslational protein targeting to membrane, translocation [GO:0031204]; SRP-dependent cotranslational protein targeting to membrane, translocation [GO:0006616]	protein transmembrane transporter activity [GO:0008320]; ribosome binding [GO:0043022]; signal sequence binding [GO:0005048]	chloroplast thylakoid membrane [GO:0009535]; integral component of membrane [GO:0016021]; Sec61 translocon complex [GO:0005784]
Mcon_891_c96_g1_i1.p1	Tip120, putative	protein ubiquitination [GO:0016567]; SCF complex assembly [GO:0010265]		nucleus [GO:0005634]
Mcon_2956_c19_g1_i2.p1	Magnesium transporter		magnesium ion transmembrane transporter activity [GO:0015095]	integral component of membrane [GO:0016021]
Mcon_2574_c0_g1_i1.p1	Catalase (EC 1.11.1.6)	hydrogen peroxide catabolic process [GO:0042744]; response to oxidative stress [GO:0006979]	catalase activity [GO:0004096]; heme binding [GO:0020037]; metal ion binding [GO:0046872]	peroxisome [GO:0005777]
Mcon_1182_c4_g1_i3.p1	Non-specific serine/threonine protein kinase (EC 2.7.11.1)	signal transduction [GO:0007165]	ATP binding [GO:0005524]; protein serine/threonine/tyrosine kinase activity [GO:0004712]; protein serine/threonine kinase activity [GO:0004674]; protein serine kinase activity [GO:0106310]
Mcon_1182_c4_g1_i6.p1	Non-specific serine/threonine protein kinase (EC 2.7.11.1)	signal transduction [GO:0007165]	ATP binding [GO:0005524]; protein serine/threonine/tyrosine kinase activity [GO:0004712]; protein serine/threonine kinase activity [GO:0004674]; protein serine kinase activity [GO:0106310]
Mcon_2979_c36_g1_i1.p1	S1 motif domain-containing protein		ribosome binding [GO:0043022]; translation initiation factor activity [GO:0003743]	eukaryotic 48S preinitiation complex [GO:0033290]; eukaryotic translation initiation factor 2B complex [GO:0005851]; eukaryotic translation initiation factor 2 complex [GO:0005850]; multi-eIF complex [GO:0043614]
Mcon_120_c288_g1_i1.p1	Kinase family protein	brassinosteroid mediated signaling pathway [GO:0009742]	ATP binding [GO:0005524]; protein kinase activity [GO:0004672]	plasma membrane [GO:0005886]
Mcon_1736_c6_g1_i1.p1	Homeobox-leucine zipper family protein / lipid-binding START domain-containing protein isoform 5	cell differentiation [GO:0030154]	DNA binding [GO:0003677]; DNA-binding transcription factor activity [GO:0003700]; lipid binding [GO:0008289]	nucleus [GO:0005634]
Mcon_5690_c66_g1_i1.p1	Coatomer subunit zeta	protein transport [GO:0015031]; retrograde vesicle-mediated transport, Golgi to endoplasmic reticulum [GO:0006890]		COPI vesicle coat [GO:0030126]; Golgi membrane [GO:0000139]
Mcon_120_c339_g1_i1.p1	Uncharacterized protein	glycolipid biosynthetic process [GO:0009247]; sulfolipid biosynthetic process [GO:0046506]	glycosyltransferase activity [GO:0016757]; UDP-sulfoquinovose:DAG sulfoquinovosyltransferase activity [GO:0046510]
Mcon_489_c240_g1_i2.p1	CpSecY	protein transport [GO:0015031]		chloroplast thylakoid membrane [GO:0009535]; integral component of membrane [GO:0016021]
Mcon_3065_c74_g1_i4.p1	Uncharacterized protein	histone H3-K4 trimethylation [GO:0080182]; plant-type cell wall modification [GO:0009827]	chromatin binding [GO:0003682]	cytoplasm [GO:0005737]; Set1C/COMPASS complex [GO:0048188]
Mcon_1282_c32_g1_i1.p1	Peptidase A22, presenilin signal peptide		aspartic-type endopeptidase activity [GO:0004190]	integral component of membrane [GO:0016021]
Mcon_5883_c13_g1_i1.p1	Ribosomal_L18e/L15P domain-containing protein	translation [GO:0006412]	mRNA binding [GO:0003729]; structural constituent of ribosome [GO:0003735]	cytoplasm [GO:0005737]; large ribosomal subunit [GO:0015934]
Mcon_3065_c74_g1_i2.p1	Uncharacterized protein			Set1C/COMPASS complex [GO:0048188]
Mcon_5690_c59_g1_i2.p1	THO complex subunit 3 (Fragment)	mRNA export from nucleus [GO:0006406]
Mcon_232_c5_g1_i1.p1	Uncharacterized protein	cytoplasmic translation [GO:0002181]	rRNA binding [GO:0019843]; structural constituent of ribosome [GO:0003735]	cytosolic large ribosomal subunit [GO:0022625]
Mcon_4109_c21_g1_i1.p1	E2 ubiquitin-conjugating enzyme (EC 2.3.2.23)		ATP binding [GO:0005524]; ubiquitin conjugating enzyme activity [GO:0061631]
Mcon_5883_c14_g1_i2.p1	Rac-like GTP-binding protein ARAC8	small GTPase mediated signal transduction [GO:0007264]	GTPase activity [GO:0003924]; GTP binding [GO:0005525]
Mcon_4109_c2_g3_i1.p1	60S ribosomal protein L7a	maturation of LSU-rRNA [GO:0000470]	RNA binding [GO:0003723]	cytosolic large ribosomal subunit [GO:0022625]
Mcon_891_c2732_g1_i1.p1	DNA-binding protein DDB_G0278111		DNA binding [GO:0003677]	cytosol [GO:0005829]; nucleus [GO:0005634]
Mcon_5349_c6_g1_i5.p2	Uncharacterized protein		aminopeptidase activity [GO:0004177]; metallopeptidase activity [GO:0008237]; zinc ion binding [GO:0008270]
Mcon_6114_c0_g1_i1.p1	Uridine 5'-monophosphate synthase (EC 2.4.2.10) (EC 4.1.1.23)	'de novo' pyrimidine nucleobase biosynthetic process [GO:0006207]; 'de novo' UMP biosynthetic process [GO:0044205]	orotate phosphoribosyltransferase activity [GO:0004588]; orotidine-5'-phosphate decarboxylase activity [GO:0004590]
Mcon_3445_c33_g1_i1.p1	Uncharacterized protein	transmembrane transport [GO:0055085]		integral component of membrane [GO:0016021]
Mcon_5683_c3_g1_i3.p1	Coatomer subunit zeta	intracellular protein transport [GO:0006886]; intra-Golgi vesicle-mediated transport [GO:0006891]; retrograde vesicle-mediated transport, Golgi to endoplasmic reticulum [GO:0006890]		COPI vesicle coat [GO:0030126]; Golgi membrane [GO:0000139]
Mcon_222_c137_g1_i1.p1	rac-like GTP-binding protein ARAC7	small GTPase mediated signal transduction [GO:0007264]	GTPase activity [GO:0003924]; GTP binding [GO:0005525]
Mcon_936_c1_g1_i1.p1	Ribosomal_S7 domain-containing protein	ribosomal small subunit assembly [GO:0000028]; translation [GO:0006412]	mRNA binding [GO:0003729]; rRNA binding [GO:0019843]; structural constituent of ribosome [GO:0003735]	cytosolic small ribosomal subunit [GO:0022627]; ribosome [GO:0005840]
Mcon_4842_c0_g1_i1.p1	D-3-phosphoglycerate dehydrogenase (EC 1.1.1.95)	L-serine biosynthetic process [GO:0006564]	NAD binding [GO:0051287]; phosphoglycerate dehydrogenase activity [GO:0004617]	chloroplast stroma [GO:0009570]
Mcon_78_c30_g1_i1.p1	Serine/threonine-protein phosphatase (EC 3.1.3.16)		protein serine/threonine phosphatase activity [GO:0004722]
Mcon_124_c6_g1_i1.p1	Uncharacterized protein	transcription by RNA polymerase II [GO:0006366]	protein heterodimerization activity [GO:0046982]	nucleus [GO:0005634]
Mcon_5690_c11_g1_i5.p1	KH domain-containing protein	regulation of mRNA splicing, via spliceosome [GO:0048024]	mRNA binding [GO:0003729]	nucleus [GO:0005634]
Mcon_120_c292_g1_i1.p2	UDP-glucuronate decarboxylase (EC 4.1.1.35)	D-xylose metabolic process [GO:0042732]; UDP-D-xylose biosynthetic process [GO:0033320]	NAD+ binding [GO:0070403]; UDP-glucuronate decarboxylase activity [GO:0048040]
Mcon_3445_c245_g1_i12.p1	Protein kinase domain-containing protein	brassinosteroid mediated signaling pathway [GO:0009742]	ATP binding [GO:0005524]; protein kinase activity [GO:0004672]	plasma membrane [GO:0005886]
Mcon_3445_c245_g1_i6.p1	Protein kinase domain-containing protein	brassinosteroid mediated signaling pathway [GO:0009742]	ATP binding [GO:0005524]; protein kinase activity [GO:0004672]	plasma membrane [GO:0005886]
Mcon_2510_c21_g1_i10.p1	Deleted.
Mcon_2510_c21_g1_i7.p1	Deleted.
Mcon_489_c247_g1_i1.p1	NAD-dependent epimerase/dehydratase	defense response to fungus [GO:0050832]; defense response to Gram-negative bacterium [GO:0050829]; galacturonate biosynthetic process [GO:0033481]	UDP-glucuronate 4-epimerase activity [GO:0050378]	Golgi apparatus [GO:0005794]; integral component of membrane [GO:0016021]
Mcon_5883_c0_g1_i1.p1	Glyceraldehyde-3-phosphate dehydrogenase (EC 1.2.1.-)	glucose metabolic process [GO:0006006]	NAD binding [GO:0051287]; NADP binding [GO:0050661]; oxidoreductase activity, acting on the aldehyde or oxo group of donors, NAD or NADP as acceptor [GO:0016620]	plastid [GO:0009536]
Mcon_3602_c194_g1_i1.p1	Gamma carbonic anhydrase 1, CA1
Mcon_5683_c18_g1_i1.p1	Proteasome subunit beta	proteolysis involved in cellular protein catabolic process [GO:0051603]	threonine-type endopeptidase activity [GO:0004298]	cytoplasm [GO:0005737]; nucleus [GO:0005634]; proteasome core complex [GO:0005839]
Mcon_3607_c8_g1_i1.p1	40S ribosomal protein S7	translation [GO:0006412]	structural constituent of ribosome [GO:0003735]	ribosome [GO:0005840]
Mcon_1282_c34_g1_i1.p3	WD40 domain-containing protein	protein transport [GO:0015031]	structural molecule activity [GO:0005198]
Mcon_1282_c34_g1_i2.p2	WD40 domain-containing protein	protein transport [GO:0015031]	structural molecule activity [GO:0005198]
Mcon_1282_c34_g1_i3.p4	WD40 domain-containing protein	protein transport [GO:0015031]	structural molecule activity [GO:0005198]
Mcon_1377_c9_g1_i1.p1	TOG domain-containing protein	spliceosomal complex assembly [GO:0000245]	mRNA binding [GO:0003729]	spliceosomal complex [GO:0005681]
Mcon_1282_c15_g1_i1.p1	Uncharacterized protein	translation [GO:0006412]	structural constituent of ribosome [GO:0003735]	ribosome [GO:0005840]
Mcon_3445_c1_g1_i1.p1	Aquaporin PIP1-3 (Fragment)		channel activity [GO:0015267]	integral component of membrane [GO:0016021]
Mcon_231_c0_g1_i1.p1	Magnesium chelatase (EC 6.6.1.1)	chlorophyll biosynthetic process [GO:0015995]; photosynthesis [GO:0015979]	ATP binding [GO:0005524]; magnesium chelatase activity [GO:0016851]
Mcon_489_c71_g1_i1.p1	Eukaryotic translation initiation factor 3 subunit L (eIF3l)	formation of cytoplasmic translation initiation complex [GO:0001732]; translational initiation [GO:0006413]	translation initiation factor activity [GO:0003743]	eukaryotic 43S preinitiation complex [GO:0016282]; eukaryotic 48S preinitiation complex [GO:0033290]; eukaryotic translation initiation factor 3 complex [GO:0005852]
Mcon_1363_c0_g1_i1.p1	Laccase (EC 1.10.3.2) (Benzenediol:oxygen oxidoreductase) (Diphenol oxidase) (Urishiol oxidase)	lignin catabolic process [GO:0046274]	copper ion binding [GO:0005507]; hydroquinone:oxygen oxidoreductase activity [GO:0052716]; oxidoreductase activity [GO:0016491]	apoplast [GO:0048046]
Mcon_120_c5_g1_i1.p1	Phosphopyruvate hydratase (EC 4.2.1.11)	glycolytic process [GO:0006096]	magnesium ion binding [GO:0000287]; phosphopyruvate hydratase activity [GO:0004634]	phosphopyruvate hydratase complex [GO:0000015]
Mcon_2265_c220_g1_i4.p1	Plant-specific transcription factor YABBY family protein	abaxial cell fate specification [GO:0010158]; cell fate commitment [GO:0045165]; fruit development [GO:0010154]; polarity specification of adaxial/abaxial axis [GO:0009944]; regulation of leaf development [GO:2000024]; regulation of shoot apical meristem development [GO:1902183]		nucleus [GO:0005634]
Mcon_232_c96_g1_i2.p1	Uncharacterized protein	abscisic acid-activated signaling pathway [GO:0009738]	protein phosphatase inhibitor activity [GO:0004864]	cytoplasm [GO:0005737]; plasma membrane [GO:0005886]
Mcon_1452_c45_g1_i1.p1	Deleted.
Mcon_5683_c41_g1_i1.p1	Protein PPLZ12, putative
Mcon_120_c222_g1_i1.p1	Nuclear transcription factor Y subunit beta10		DNA-binding transcription activator activity, RNA polymerase II-specific [GO:0001228]; protein heterodimerization activity [GO:0046982]; sequence-specific DNA binding [GO:0043565]	CCAAT-binding factor complex [GO:0016602]
Mcon_120_c222_g1_i2.p1	Nuclear transcription factor Y subunit beta10		DNA-binding transcription activator activity, RNA polymerase II-specific [GO:0001228]; protein heterodimerization activity [GO:0046982]; sequence-specific DNA binding [GO:0043565]	CCAAT-binding factor complex [GO:0016602]
Mcon_1841_c0_g1_i4.p1	CBP3		nutrient reservoir activity [GO:0045735]
Mcon_3026_c1_g1_i4.p1	C-class floral identity	positive regulation of transcription by RNA polymerase II [GO:0045944]	DNA-binding transcription factor activity [GO:0003700]; protein dimerization activity [GO:0046983]; RNA polymerase II transcription regulatory region sequence-specific DNA binding [GO:0000977]	nucleus [GO:0005634]
Mcon_3009_c8_g1_i1.p1	Fructose-bisphosphatase (EC 3.1.3.11) (D-fructose-1,6-bisphosphate 1-phosphohydrolase)	carbohydrate metabolic process [GO:0005975]	fructose 1,6-bisphosphate 1-phosphatase activity [GO:0042132]; metal ion binding [GO:0046872]
Mcon_4830_c26_g1_i7.p1	Kinase superfamily protein isoform 2		ATP binding [GO:0005524]; protein kinase activity [GO:0004672]
Mcon_489_c55_g2_i1.p1	Eukaryotic translation initiation factor 3 subunit K (eIF3k) (eIF-3 p25)	formation of cytoplasmic translation initiation complex [GO:0001732]; regulation of translational initiation [GO:0006446]	ribosome binding [GO:0043022]; translation initiation factor activity [GO:0003743]	eukaryotic 43S preinitiation complex [GO:0016282]; eukaryotic 48S preinitiation complex [GO:0033290]; eukaryotic translation initiation factor 3 complex [GO:0005852]
Mcon_3764_c0_g1_i1.p1	Phosphoribulokinase (EC 2.7.1.19)	reductive pentose-phosphate cycle [GO:0019253]	ATP binding [GO:0005524]; phosphoribulokinase activity [GO:0008974]
Mcon_489_c571_g1_i1.p1	uncharacterized protein LOC108982377 isoform X2
Mcon_78_c194_g1_i1.p1	Replication factor C subunit 2	DNA replication [GO:0006260]	ATP binding [GO:0005524]; ATP hydrolysis activity [GO:0016887]; DNA binding [GO:0003677]
Mcon_3445_c98_g1_i2.p1	Casein kinase II subunit beta (CK II beta)	regulation of protein serine/threonine phosphatase activity [GO:0080163]	kinase activity [GO:0016301]; protein kinase regulator activity [GO:0019887]	cytoplasm [GO:0005737]; protein kinase CK2 complex [GO:0005956]
Mcon_3445_c98_g1_i4.p1	Casein kinase II subunit beta (CK II beta)	regulation of protein serine/threonine phosphatase activity [GO:0080163]	kinase activity [GO:0016301]; protein kinase regulator activity [GO:0019887]	cytoplasm [GO:0005737]; protein kinase CK2 complex [GO:0005956]
Mcon_5662_c0_g1_i6.p1	Uncharacterized protein	signal transduction [GO:0007165]	ATP binding [GO:0005524]; protein kinase activity [GO:0004672]
Mcon_5690_c59_g1_i3.p1	Uncharacterized protein	mRNA export from nucleus [GO:0006406]		THO complex part of transcription export complex [GO:0000445]
Mcon_1719_c26_g1_i4.p1	General transcription and DNA repair factor IIH helicase subunit XPD (EC 3.6.4.12)	nucleotide-excision repair, DNA duplex unwinding [GO:0000717]; nucleotide-excision repair, DNA incision [GO:0033683]; positive regulation of mitotic recombination [GO:0045951]; transcription by RNA polymerase II [GO:0006366]	ATP binding [GO:0005524]; ATP hydrolysis activity [GO:0016887]; damaged DNA binding [GO:0003684]; DNA helicase activity [GO:0003678]	nucleus [GO:0005634]
Mcon_3096_c12_g1_i2.p1	FeS_assembly_P domain-containing protein	protein maturation by [4Fe-4S] cluster transfer [GO:0106035]
Mcon_120_c151_g1_i1.p1	Eukaryotic translation initiation factor 3 subunit E (eIF3e) (Eukaryotic translation initiation factor 3 subunit 6)	formation of cytoplasmic translation initiation complex [GO:0001732]	translation initiation factor activity [GO:0003743]	eukaryotic 43S preinitiation complex [GO:0016282]; eukaryotic 48S preinitiation complex [GO:0033290]; eukaryotic translation initiation factor 3 complex, eIF3e [GO:0071540]
Mcon_1691_c1_g1_i5.p1	Uncharacterized protein
Mcon_2956_c31_g1_i16.p1	Kinase superfamily protein isoform 1		ATP binding [GO:0005524]; protein kinase activity [GO:0004672]
Mcon_1452_c501_g1_i1.p1	60S ribosome subunit biogenesis protein NIP7 homolog	ribosome assembly [GO:0042255]	RNA binding [GO:0003723]	nucleolus [GO:0005730]
Mcon_3295_c8_g1_i1.p1	Uncharacterized protein	mRNA splicing, via spliceosome [GO:0000398]	U2 snRNA binding [GO:0030620]	nucleus [GO:0005634]; U2 snRNP [GO:0005686]
Mcon_3295_c8_g1_i2.p1	Uncharacterized protein	mRNA splicing, via spliceosome [GO:0000398]	U2 snRNA binding [GO:0030620]	nucleus [GO:0005634]; U2 snRNP [GO:0005686]
Mcon_1834_c10_g1_i1.p1	Coatomer subunit gamma	endoplasmic reticulum to Golgi vesicle-mediated transport [GO:0006888]; intracellular protein transport [GO:0006886]; intra-Golgi vesicle-mediated transport [GO:0006891]; protein secretion [GO:0009306]	structural molecule activity [GO:0005198]	COPI vesicle coat [GO:0030126]; endoplasmic reticulum [GO:0005783]; endoplasmic reticulum-Golgi intermediate compartment [GO:0005793]; Golgi membrane [GO:0000139]
Mcon_696_c1_g1_i1.p1	60S ribosomal protein L3B	translation [GO:0006412]	structural constituent of ribosome [GO:0003735]	ribosome [GO:0005840]
Mcon_535_c11_g1_i1.p1	Got1 domain-containing protein	endoplasmic reticulum to Golgi vesicle-mediated transport [GO:0006888]; retrograde transport, endosome to Golgi [GO:0042147]		cytosol [GO:0005829]; Golgi membrane [GO:0000139]; integral component of membrane [GO:0016021]
Mcon_4139_c12_g1_i1.p1	Auxin efflux carrier component	auxin-activated signaling pathway [GO:0009734]; auxin efflux [GO:0010315]; auxin homeostasis [GO:0010252]; auxin polar transport [GO:0009926]	auxin efflux transmembrane transporter activity [GO:0010329]	endoplasmic reticulum [GO:0005783]; integral component of membrane [GO:0016021]; plasma membrane [GO:0005886]
Mcon_4093_c64_g1_i1.p1	START domain-containing protein		lipid binding [GO:0008289]
Mcon_5690_c59_g1_i1.p1	Uncharacterized protein	mRNA export from nucleus [GO:0006406]
Mcon_3602_c1185_g1_i1.p1	UPF0481 protein			integral component of membrane [GO:0016021]
Mcon_1282_c208_g1_i1.p1	Uncharacterized protein
Mcon_1282_c208_g1_i3.p1	Uncharacterized protein
Mcon_4101_c23_g1_i1.p1	60S ribosomal protein L22-2	translation [GO:0006412]	structural constituent of ribosome [GO:0003735]	cytoplasm [GO:0005737]; ribosome [GO:0005840]
Mcon_5760_c2_g1_i1.p1	Macro domain-containing protein
Mcon_2574_c25_g1_i2.p1	MHD domain-containing protein	Golgi to lysosome transport [GO:0090160]; protein targeting [GO:0006605]; vesicle-mediated transport [GO:0016192]		clathrin adaptor complex [GO:0030131]; cytoplasmic vesicle [GO:0031410]; cytosol [GO:0005829]; trans-Golgi network [GO:0005802]
Mcon_489_c10_g1_i1.p1	Sucrose synthase (EC 2.4.1.13)	sucrose metabolic process [GO:0005985]	sucrose synthase activity [GO:0016157]
Mcon_680_c0_g1_i2.p1	Alkaline/neutral invertase (EC 3.2.1.26)	sucrose catabolic process [GO:0005987]	glycopeptide alpha-N-acetylgalactosaminidase activity [GO:0033926]; sucrose alpha-glucosidase activity [GO:0004575]
Mcon_680_c0_g1_i3.p1	Alkaline/neutral invertase (EC 3.2.1.26)	sucrose catabolic process [GO:0005987]	glycopeptide alpha-N-acetylgalactosaminidase activity [GO:0033926]; sucrose alpha-glucosidase activity [GO:0004575]
Mcon_680_c0_g1_i4.p1	Alkaline/neutral invertase (EC 3.2.1.26)	sucrose catabolic process [GO:0005987]	glycopeptide alpha-N-acetylgalactosaminidase activity [GO:0033926]; sucrose alpha-glucosidase activity [GO:0004575]
Mcon_1719_c26_g1_i3.p1	General transcription and DNA repair factor IIH helicase subunit XPD (EC 3.6.4.12)	nucleotide-excision repair [GO:0006289]	ATP binding [GO:0005524]; ATP hydrolysis activity [GO:0016887]; DNA binding [GO:0003677]; DNA helicase activity [GO:0003678]	nucleus [GO:0005634]
Mcon_3009_c8_g1_i2.p1	Fructose-bisphosphatase (EC 3.1.3.11) (D-fructose-1,6-bisphosphate 1-phosphohydrolase)	carbohydrate metabolic process [GO:0005975]	fructose 1,6-bisphosphate 1-phosphatase activity [GO:0042132]; metal ion binding [GO:0046872]
Mcon_1841_c133_g1_i1.p1	Vacuolar protein sorting-associated protein	multivesicular body sorting pathway [GO:0071985]; protein transport [GO:0015031]	methyltransferase activity [GO:0008168]	ESCRT II complex [GO:0000814]
Mcon_120_c190_g1_i1.p1	Inorganic diphosphatase (EC 3.6.1.1)	phosphate-containing compound metabolic process [GO:0006796]	inorganic diphosphatase activity [GO:0004427]; magnesium ion binding [GO:0000287]	cytosol [GO:0005829]
Mcon_2721_c19_g1_i2.p2	Hydrolase_4 domain-containing protein
Mcon_2721_c19_g1_i3.p2	Hydrolase_4 domain-containing protein
Mcon_2979_c16_g1_i2.p1	Sedoheptulose-1,7-bisphosphatase	carbohydrate metabolic process [GO:0005975]	metal ion binding [GO:0046872]; phosphatase activity [GO:0016791]
Mcon_703_c0_g1_i2.p1	Glutamate--cysteine ligase, chloroplastic (EC 6.3.2.2) (Gamma-ECS) (Gamma-glutamylcysteine synthetase)	glutathione biosynthetic process [GO:0006750]	glutamate-cysteine ligase activity [GO:0004357]
Mcon_4980_c15_g1_i1.p1	Proteasome subunit alpha type	ubiquitin-dependent protein catabolic process [GO:0006511]		cytoplasm [GO:0005737]; nucleus [GO:0005634]; proteasome core complex, alpha-subunit complex [GO:0019773]
Mcon_2190_c5_g1_i1.p1	p-loop containing nucleoside triphosphate hydrolases superfamily protein isoform 2		ATP binding [GO:0005524]; ATP hydrolysis activity [GO:0016887]
Mcon_2356_c242_g1_i1.p1	SWIM-type domain-containing protein		zinc ion binding [GO:0008270]
Mcon_3602_c32_g1_i1.p1	Uncharacterized protein			integral component of membrane [GO:0016021]
Mcon_891_c89_g1_i1.p1	Isocitrate and isopropylmalate dehydrogenases family	tricarboxylic acid cycle [GO:0006099]	isocitrate dehydrogenase (NAD+) activity [GO:0004449]	intracellular organelle [GO:0043229]
Mcon_891_c89_g1_i2.p1	Isocitrate and isopropylmalate dehydrogenases family	tricarboxylic acid cycle [GO:0006099]	isocitrate dehydrogenase (NAD+) activity [GO:0004449]	intracellular organelle [GO:0043229]
Mcon_891_c89_g1_i4.p1	Isocitrate and isopropylmalate dehydrogenases family	tricarboxylic acid cycle [GO:0006099]	isocitrate dehydrogenase (NAD+) activity [GO:0004449]	intracellular organelle [GO:0043229]
Mcon_78_c24_g1_i1.p1	UBC core domain-containing protein		ATP binding [GO:0005524]; transferase activity [GO:0016740]
Mcon_456_c5_g1_i1.p1	H(+)-exporting diphosphatase (EC 7.1.3.1)		inorganic diphosphatase activity [GO:0004427]; pyrophosphate hydrolysis-driven proton transmembrane transporter activity [GO:0009678]	integral component of membrane [GO:0016021]
Mcon_2880_c14_g1_i3.p1	Nucleobase-ascorbate transporter		transmembrane transporter activity [GO:0022857]	integral component of membrane [GO:0016021]
Mcon_2880_c14_g1_i6.p1	Nucleobase-ascorbate transporter		transmembrane transporter activity [GO:0022857]	integral component of membrane [GO:0016021]
Mcon_2880_c14_g1_i5.p1	Nucleobase-ascorbate transporter		transmembrane transporter activity [GO:0022857]	integral component of membrane [GO:0016021]
Mcon_2356_c97_g1_i1.p1	Translationally controlled tumor-like protein			cytoplasm [GO:0005737]
Mcon_489_c380_g1_i1.p1	ABC transporter domain-containing protein	cytochrome complex assembly [GO:0017004]	ATP binding [GO:0005524]; transmembrane transporter activity [GO:0022857]
Mcon_222_c1275_g1_i1.p1	Uncharacterized protein	ATP synthesis coupled proton transport [GO:0015986]	proton transmembrane transporter activity [GO:0015078]	mitochondrial proton-transporting ATP synthase complex, coupling factor F(o) [GO:0000276]
Mcon_5808_c24_g1_i1.p1	Dynamin_N domain-containing protein/Dynamin_M domain-containing protein/GED domain-containing protein		GTPase activity [GO:0003924]; GTP binding [GO:0005525]	cytoplasm [GO:0005737]
Mcon_232_c96_g1_i4.p1	Pyrabaction resistance-like protein 8	abscisic acid-activated signaling pathway [GO:0009738]	protein phosphatase inhibitor activity [GO:0004864]	cytoplasm [GO:0005737]; plasma membrane [GO:0005886]
Mcon_1452_c1099_g1_i1.p1	CVP2 like 1 isoform 1	inositol phosphate dephosphorylation [GO:0046855]; phosphatidylinositol dephosphorylation [GO:0046856]	inositol-polyphosphate 5-phosphatase activity [GO:0004445]; phosphatidylinositol-3,4,5-trisphosphate 5-phosphatase activity [GO:0034485]; phosphatidylinositol-4,5-bisphosphate 5-phosphatase activity [GO:0004439]
Mcon_1452_c1099_g1_i2.p1	CVP2 like 1 isoform 1	inositol phosphate dephosphorylation [GO:0046855]; phosphatidylinositol dephosphorylation [GO:0046856]	inositol-polyphosphate 5-phosphatase activity [GO:0004445]; phosphatidylinositol-3,4,5-trisphosphate 5-phosphatase activity [GO:0034485]; phosphatidylinositol-4,5-bisphosphate 5-phosphatase activity [GO:0004439]
Mcon_3445_c40_g1_i1.p1	Uncharacterized protein		ATP binding [GO:0005524]; hydrolase activity [GO:0016787]; nucleic acid binding [GO:0003676]; RNA helicase activity [GO:0003724]
Mcon_3295_c10_g1_i1.p1	Ankyrin repeat-containing protein, putative			integral component of membrane [GO:0016021]; membrane [GO:0016020]
Mcon_4839_c52_g1_i1.p1	Ubiquitin-specific protease family C19-related protein		peptidase activity [GO:0008233]	integral component of membrane [GO:0016021]
Mcon_4459_c0_g1_i2.p1	MADS-box protein 5 (Sepallata 3-like MADS-box protein)	positive regulation of transcription by RNA polymerase II [GO:0045944]	DNA-binding transcription factor activity [GO:0003700]; protein dimerization activity [GO:0046983]; RNA polymerase II transcription regulatory region sequence-specific DNA binding [GO:0000977]	nucleus [GO:0005634]
Mcon_1330_c0_g1_i1.p1	Coatomer subunit epsilon	endoplasmic reticulum to Golgi vesicle-mediated transport [GO:0006888]; intra-Golgi vesicle-mediated transport [GO:0006891]; protein transport [GO:0015031]; retrograde vesicle-mediated transport, Golgi to endoplasmic reticulum [GO:0006890]	structural molecule activity [GO:0005198]	COPI vesicle coat [GO:0030126]; Golgi membrane [GO:0000139]
Mcon_120_c493_g1_i1.p1	BTB domain-containing protein/DUF3420 domain-containing protein/Ank_2 domain-containing protein	plant organ development [GO:0099402]
Mcon_120_c493_g1_i2.p1	BTB domain-containing protein/DUF3420 domain-containing protein/Ank_2 domain-containing protein	plant organ development [GO:0099402]
Mcon_1452_c95_g1_i1.p1	Importin subunit alpha	NLS-bearing protein import into nucleus [GO:0006607]	nuclear import signal receptor activity [GO:0061608]; nuclear localization sequence binding [GO:0008139]	cytoplasm [GO:0005737]; nucleus [GO:0005634]
Mcon_3602_c37_g1_i1.p1	Succinate dehydrogenase [ubiquinone] flavoprotein subunit, mitochondrial (EC 1.3.5.1)	mitochondrial electron transport, succinate to ubiquinone [GO:0006121]; tricarboxylic acid cycle [GO:0006099]	electron transfer activity [GO:0009055]; flavin adenine dinucleotide binding [GO:0050660]; succinate dehydrogenase (ubiquinone) activity [GO:0008177]; succinate dehydrogenase activity [GO:0000104]	mitochondrial respiratory chain complex II, succinate dehydrogenase complex (ubiquinone) [GO:0005749]
Mcon_3096_c2_g1_i3.p1	J domain-containing protein
Mcon_3096_c2_g1_i6.p1	J domain-containing protein
Mcon_2115_c56_g1_i5.p1	Coatomer subunit alpha	intracellular protein transport [GO:0006886]; vesicle-mediated transport [GO:0016192]	structural molecule activity [GO:0005198]	COPI vesicle coat [GO:0030126]; Golgi membrane [GO:0000139]
Mcon_489_c429_g1_i4.p1	Auxin response factor	auxin-activated signaling pathway [GO:0009734]; regulation of transcription, DNA-templated [GO:0006355]	DNA binding [GO:0003677]	nucleus [GO:0005634]
Mcon_120_c310_g1_i1.p1	Putative ribosomal RNA methyltransferase 1	methylation [GO:0032259]	methyltransferase activity [GO:0008168]
Mcon_1282_c279_g1_i1.p1	2-oxoisovalerate dehydrogenase subunit beta		catalytic activity [GO:0003824]
Mcon_1282_c279_g1_i3.p1	2-oxoisovalerate dehydrogenase subunit beta		catalytic activity [GO:0003824]
Mcon_1710_c14_g1_i2.p1	Uncharacterized protein	iron-sulfur cluster assembly [GO:0016226]	iron ion binding [GO:0005506]; iron-sulfur cluster binding [GO:0051536]	cytoplasm [GO:0005737]
Mcon_2574_c110_g1_i1.p1	Methyltransferase (EC 2.1.1.-)	methylation [GO:0032259]; sterol biosynthetic process [GO:0016126]	methyltransferase activity [GO:0008168]
Mcon_3445_c403_g1_i1.p1	Actin-related protein 2/3 complex subunit 5	Arp2/3 complex-mediated actin nucleation [GO:0034314]; regulation of actin filament polymerization [GO:0030833]		Arp2/3 protein complex [GO:0005885]; cytoplasm [GO:0005737]
Mcon_257_c60_g2_i3.p1	DsbD domain-containing protein	cytochrome complex assembly [GO:0017004]		integral component of membrane [GO:0016021]
Mcon_232_c69_g1_i3.p1	Uncharacterized protein		metal ion binding [GO:0046872]
Mcon_1841_c48_g1_i1.p1	Transcription initiation factor TFIID subunit 9	DNA-templated transcription, initiation [GO:0006352]	protein heterodimerization activity [GO:0046982]; translation initiation factor activity [GO:0003743]	nucleus [GO:0005634]
Mcon_2979_c23_g1_i1.p1	Oxoglutarate dehydrogenase (succinyl-transferring) (EC 1.2.4.2)	tricarboxylic acid cycle [GO:0006099]	oxoglutarate dehydrogenase (succinyl-transferring) activity [GO:0004591]; thiamine pyrophosphate binding [GO:0030976]	mitochondrion [GO:0005739]; oxoglutarate dehydrogenase complex [GO:0045252]
Mcon_2979_c23_g1_i2.p1	Oxoglutarate dehydrogenase (succinyl-transferring) (EC 1.2.4.2)	tricarboxylic acid cycle [GO:0006099]	oxoglutarate dehydrogenase (succinyl-transferring) activity [GO:0004591]; thiamine pyrophosphate binding [GO:0030976]	mitochondrion [GO:0005739]; oxoglutarate dehydrogenase complex [GO:0045252]
Mcon_3445_c77_g1_i1.p1	Ribose-phosphate diphosphokinase (EC 2.7.6.1)	nucleotide biosynthetic process [GO:0009165]; ribonucleoside monophosphate biosynthetic process [GO:0009156]	ATP binding [GO:0005524]; kinase activity [GO:0016301]; magnesium ion binding [GO:0000287]; ribose phosphate diphosphokinase activity [GO:0004749]; transmembrane transporter activity [GO:0022857]	integral component of membrane [GO:0016021]
Mcon_3445_c77_g1_i3.p1	Ribose-phosphate diphosphokinase (EC 2.7.6.1)	nucleotide biosynthetic process [GO:0009165]; ribonucleoside monophosphate biosynthetic process [GO:0009156]	ATP binding [GO:0005524]; kinase activity [GO:0016301]; magnesium ion binding [GO:0000287]; ribose phosphate diphosphokinase activity [GO:0004749]; transmembrane transporter activity [GO:0022857]	integral component of membrane [GO:0016021]
Mcon_5683_c144_g1_i1.p1	Uncharacterized protein	endoplasmic reticulum to Golgi vesicle-mediated transport [GO:0006888]; protein transport [GO:0015031]		COPII-coated ER to Golgi transport vesicle [GO:0030134]; endoplasmic reticulum-Golgi intermediate compartment [GO:0005793]; endoplasmic reticulum membrane [GO:0005789]; integral component of Golgi membrane [GO:0030173]
Mcon_5683_c144_g1_i2.p1	Uncharacterized protein	endoplasmic reticulum to Golgi vesicle-mediated transport [GO:0006888]; protein transport [GO:0015031]		COPII-coated ER to Golgi transport vesicle [GO:0030134]; endoplasmic reticulum-Golgi intermediate compartment [GO:0005793]; endoplasmic reticulum membrane [GO:0005789]; integral component of Golgi membrane [GO:0030173]
Mcon_1452_c378_g1_i2.p2	Glucose-1-phosphate adenylyltransferase (EC 2.7.7.27) (ADP-glucose pyrophosphorylase)	glycogen biosynthetic process [GO:0005978]; starch biosynthetic process [GO:0019252]	ATP binding [GO:0005524]; glucose-1-phosphate adenylyltransferase activity [GO:0008878]	chloroplast [GO:0009507]
Mcon_1833_c44_g1_i1.p1	UNC-50 family protein			integral component of membrane [GO:0016021]
Mcon_1452_c222_g1_i1.p1	Sugar phosphate transporter domain containing protein			integral component of membrane [GO:0016021]
Mcon_1452_c222_g1_i2.p1	Sugar phosphate transporter domain containing protein			integral component of membrane [GO:0016021]
Mcon_120_c3_g1_i1.p1	Fructose-bisphosphate aldolase (EC 4.1.2.13)	glycolytic process [GO:0006096]	fructose-bisphosphate aldolase activity [GO:0004332]
Mcon_3602_c35_g1_i1.p1	Malate dehydrogenase (EC 1.1.1.37)	malate metabolic process [GO:0006108]; tricarboxylic acid cycle [GO:0006099]	L-malate dehydrogenase activity [GO:0030060]
Mcon_1710_c2_g1_i1.p1	Plasma membrane ATPase (EC 7.1.2.1)	proton export across plasma membrane [GO:0120029]	ATP binding [GO:0005524]; ATP hydrolysis activity [GO:0016887]; P-type proton-exporting transporter activity [GO:0008553]	integral component of membrane [GO:0016021]; plasma membrane [GO:0005886]
Mcon_1452_c1257_g1_i1.p1	Protein binding protein, putative	protein ubiquitination [GO:0016567]
Mcon_222_c88_g1_i1.p1	Uncharacterized protein
Mcon_1833_c44_g1_i2.p1	UNC-50 family protein			integral component of membrane [GO:0016021]
Mcon_2979_c149_g1_i1.p1	Expansin	plant-type cell wall organization [GO:0009664]		extracellular region [GO:0005576]; membrane [GO:0016020]
Mcon_489_c3619_g1_i1.p1	Uncharacterized protein	vacuolar transport [GO:0007034]		endosome [GO:0005768]
Mcon_3414_c0_g1_i1.p1	Uncharacterized protein	mRNA cis splicing, via spliceosome [GO:0045292]; mRNA splicing, via spliceosome [GO:0000398]; regulation of RNA splicing [GO:0043484]	RNA binding [GO:0003723]	chloroplast [GO:0009507]
Mcon_1215_c38_g1_i3.p1	Deleted.
Mcon_4770_c8_g1_i1.p1	Protein-serine/threonine phosphatase (EC 3.1.3.16)	mRNA processing [GO:0006397]	protein serine/threonine phosphatase activity [GO:0004722]	nucleus [GO:0005634]
Mcon_120_c155_g1_i1.p1	Uncharacterized protein	transmembrane transport [GO:0055085]	ABC-type transporter activity [GO:0140359]; ATPase-coupled transmembrane transporter activity [GO:0042626]; ATP binding [GO:0005524]	integral component of membrane [GO:0016021]
Mcon_78_c31_g1_i1.p1	Beta-adaptin-like protein	intracellular protein transport [GO:0006886]; vesicle-mediated transport [GO:0016192]	clathrin binding [GO:0030276]	clathrin adaptor complex [GO:0030131]
Mcon_2510_c18_g1_i1.p1	Somatic embryogenesis receptor kinase		ATP binding [GO:0005524]; signaling receptor binding [GO:0005102]; transmembrane receptor protein serine/threonine kinase activity [GO:0004675]	integral component of membrane [GO:0016021]
Mcon_1397_c3_g1_i1.p1	Cytochrome b5 heme-binding domain-containing protein		heme binding [GO:0020037]; metal ion binding [GO:0046872]	integral component of membrane [GO:0016021]
Mcon_222_c121_g1_i1.p1	Profilin	sequestering of actin monomers [GO:0042989]	actin monomer binding [GO:0003785]	cell cortex [GO:0005938]; cytoskeleton [GO:0005856]
Mcon_5690_c57_g1_i1.p1	Golgi SNAP receptor complex member 1	endoplasmic reticulum to Golgi vesicle-mediated transport [GO:0006888]; protein transport [GO:0015031]		cis-Golgi network [GO:0005801]; Golgi membrane [GO:0000139]; integral component of membrane [GO:0016021]
Mcon_2898_c24_g1_i1.p1	ANAPC4_WD40 domain-containing protein
Mcon_1719_c66_g1_i1.p1	IPPc domain-containing protein	inositol phosphate dephosphorylation [GO:0046855]; phosphatidylinositol dephosphorylation [GO:0046856]	inositol-polyphosphate 5-phosphatase activity [GO:0004445]; phosphatidylinositol-3,4,5-trisphosphate 5-phosphatase activity [GO:0034485]; phosphatidylinositol-4,5-bisphosphate 5-phosphatase activity [GO:0004439]
Mcon_891_c1791_g2_i1.p1	Autophagy-related protein	autophagy [GO:0006914]		membrane [GO:0016020]; microtubule [GO:0005874]
Mcon_469_c28_g1_i1.p1	DNA polymerase (EC 2.7.7.7)	base-excision repair, gap-filling [GO:0006287]; DNA-dependent DNA replication [GO:0006261]; DNA replication proofreading [GO:0045004]; nucleotide-excision repair, DNA gap filling [GO:0006297]	3'-5'-exodeoxyribonuclease activity [GO:0008296]; 4 iron, 4 sulfur cluster binding [GO:0051539]; DNA binding [GO:0003677]; DNA-directed DNA polymerase activity [GO:0003887]; metal ion binding [GO:0046872]; nucleotide binding [GO:0000166]	delta DNA polymerase complex [GO:0043625]
Mcon_469_c28_g1_i2.p1	DNA polymerase (EC 2.7.7.7)	base-excision repair, gap-filling [GO:0006287]; DNA-dependent DNA replication [GO:0006261]; DNA replication proofreading [GO:0045004]; nucleotide-excision repair, DNA gap filling [GO:0006297]	3'-5'-exodeoxyribonuclease activity [GO:0008296]; 4 iron, 4 sulfur cluster binding [GO:0051539]; DNA binding [GO:0003677]; DNA-directed DNA polymerase activity [GO:0003887]; metal ion binding [GO:0046872]; nucleotide binding [GO:0000166]	delta DNA polymerase complex [GO:0043625]
Mcon_469_c28_g1_i3.p1	DNA polymerase (EC 2.7.7.7)	base-excision repair, gap-filling [GO:0006287]; DNA-dependent DNA replication [GO:0006261]; DNA replication proofreading [GO:0045004]; nucleotide-excision repair, DNA gap filling [GO:0006297]	3'-5'-exodeoxyribonuclease activity [GO:0008296]; 4 iron, 4 sulfur cluster binding [GO:0051539]; DNA binding [GO:0003677]; DNA-directed DNA polymerase activity [GO:0003887]; metal ion binding [GO:0046872]; nucleotide binding [GO:0000166]	delta DNA polymerase complex [GO:0043625]
Mcon_469_c28_g1_i4.p1	DNA polymerase (EC 2.7.7.7)	base-excision repair, gap-filling [GO:0006287]; DNA-dependent DNA replication [GO:0006261]; DNA replication proofreading [GO:0045004]; nucleotide-excision repair, DNA gap filling [GO:0006297]	3'-5'-exodeoxyribonuclease activity [GO:0008296]; 4 iron, 4 sulfur cluster binding [GO:0051539]; DNA binding [GO:0003677]; DNA-directed DNA polymerase activity [GO:0003887]; metal ion binding [GO:0046872]; nucleotide binding [GO:0000166]	delta DNA polymerase complex [GO:0043625]
Mcon_469_c28_g1_i5.p1	DNA polymerase (EC 2.7.7.7)	base-excision repair, gap-filling [GO:0006287]; DNA-dependent DNA replication [GO:0006261]; DNA replication proofreading [GO:0045004]; nucleotide-excision repair, DNA gap filling [GO:0006297]	3'-5'-exodeoxyribonuclease activity [GO:0008296]; 4 iron, 4 sulfur cluster binding [GO:0051539]; DNA binding [GO:0003677]; DNA-directed DNA polymerase activity [GO:0003887]; metal ion binding [GO:0046872]; nucleotide binding [GO:0000166]	delta DNA polymerase complex [GO:0043625]
Mcon_469_c28_g1_i6.p1	DNA polymerase (EC 2.7.7.7)	base-excision repair, gap-filling [GO:0006287]; DNA-dependent DNA replication [GO:0006261]; DNA replication proofreading [GO:0045004]; nucleotide-excision repair, DNA gap filling [GO:0006297]	3'-5'-exodeoxyribonuclease activity [GO:0008296]; 4 iron, 4 sulfur cluster binding [GO:0051539]; DNA binding [GO:0003677]; DNA-directed DNA polymerase activity [GO:0003887]; metal ion binding [GO:0046872]; nucleotide binding [GO:0000166]	delta DNA polymerase complex [GO:0043625]
Mcon_469_c28_g1_i7.p1	DNA polymerase (EC 2.7.7.7)	base-excision repair, gap-filling [GO:0006287]; DNA-dependent DNA replication [GO:0006261]; DNA replication proofreading [GO:0045004]; nucleotide-excision repair, DNA gap filling [GO:0006297]	3'-5'-exodeoxyribonuclease activity [GO:0008296]; 4 iron, 4 sulfur cluster binding [GO:0051539]; DNA binding [GO:0003677]; DNA-directed DNA polymerase activity [GO:0003887]; metal ion binding [GO:0046872]; nucleotide binding [GO:0000166]	delta DNA polymerase complex [GO:0043625]
Mcon_469_c28_g1_i8.p1	DNA polymerase (EC 2.7.7.7)	base-excision repair, gap-filling [GO:0006287]; DNA-dependent DNA replication [GO:0006261]; DNA replication proofreading [GO:0045004]; nucleotide-excision repair, DNA gap filling [GO:0006297]	3'-5'-exodeoxyribonuclease activity [GO:0008296]; 4 iron, 4 sulfur cluster binding [GO:0051539]; DNA binding [GO:0003677]; DNA-directed DNA polymerase activity [GO:0003887]; metal ion binding [GO:0046872]; nucleotide binding [GO:0000166]	delta DNA polymerase complex [GO:0043625]
Mcon_1452_c550_g1_i2.p1	Rab-GAP TBC domain-containing protein
Mcon_4092_c4_g1_i1.p1	Uncharacterized protein		GTPase activity [GO:0003924]; GTP binding [GO:0005525]
Mcon_489_c48_g1_i1.p2	GTP-binding nuclear protein	nucleocytoplasmic transport [GO:0006913]; protein transport [GO:0015031]	GTPase activity [GO:0003924]; GTP binding [GO:0005525]	nucleus [GO:0005634]
Mcon_489_c48_g1_i2.p2	GTP-binding nuclear protein	nucleocytoplasmic transport [GO:0006913]; protein transport [GO:0015031]	GTPase activity [GO:0003924]; GTP binding [GO:0005525]	nucleus [GO:0005634]
Mcon_1841_c8_g1_i5.p1	Uncharacterized protein		mRNA binding [GO:0003729]	cytoplasm [GO:0005737]; nucleus [GO:0005634]
Mcon_3065_c5_g1_i2.p1	Ubiquitin carrier protein	protein polyubiquitination [GO:0000209]; ubiquitin-dependent protein catabolic process [GO:0006511]	ATP binding [GO:0005524]; ubiquitin conjugating enzyme activity [GO:0061631]	nucleus [GO:0005634]
Mcon_3803_c57_g1_i2.p1	No apical meristem (NAM) protein	regulation of transcription, DNA-templated [GO:0006355]	DNA binding [GO:0003677]
Mcon_3803_c57_g1_i3.p1	No apical meristem (NAM) protein	regulation of transcription, DNA-templated [GO:0006355]	DNA binding [GO:0003677]
Mcon_5794_c22_g1_i1.p1	Inositol-tetrakisphosphate 1-kinase (EC 2.7.1.134)	inositol trisphosphate metabolic process [GO:0032957]	ATP binding [GO:0005524]; inositol-1,3,4-trisphosphate 5-kinase activity [GO:0052726]; inositol-1,3,4-trisphosphate 6-kinase activity [GO:0052725]; inositol tetrakisphosphate 1-kinase activity [GO:0047325]; magnesium ion binding [GO:0000287]
Mcon_5794_c22_g1_i5.p1	Inositol-tetrakisphosphate 1-kinase (EC 2.7.1.134)	inositol trisphosphate metabolic process [GO:0032957]	ATP binding [GO:0005524]; inositol-1,3,4-trisphosphate 5-kinase activity [GO:0052726]; inositol-1,3,4-trisphosphate 6-kinase activity [GO:0052725]; inositol tetrakisphosphate 1-kinase activity [GO:0047325]; magnesium ion binding [GO:0000287]
Mcon_5794_c22_g1_i7.p1	Inositol-tetrakisphosphate 1-kinase (EC 2.7.1.134)	inositol trisphosphate metabolic process [GO:0032957]	ATP binding [GO:0005524]; inositol-1,3,4-trisphosphate 5-kinase activity [GO:0052726]; inositol-1,3,4-trisphosphate 6-kinase activity [GO:0052725]; inositol tetrakisphosphate 1-kinase activity [GO:0047325]; magnesium ion binding [GO:0000287]
Mcon_4109_c0_g1_i1.p2	Uncharacterized protein		ATP binding [GO:0005524]; ATP hydrolysis activity [GO:0016887]	chloroplast stroma [GO:0009570]
Mcon_4109_c0_g1_i2.p2	Uncharacterized protein		ATP binding [GO:0005524]; ATP hydrolysis activity [GO:0016887]	chloroplast stroma [GO:0009570]
Mcon_2515_c0_g1_i1.p1	Fructose-bisphosphate aldolase (EC 4.1.2.13)	glycolytic process [GO:0006096]	fructose-bisphosphate aldolase activity [GO:0004332]
Mcon_1452_c164_g1_i1.p1	3-isopropylmalate dehydratase (EC 4.2.1.33)	leucine biosynthetic process [GO:0009098]	3-isopropylmalate dehydratase activity [GO:0003861]; 4 iron, 4 sulfur cluster binding [GO:0051539]; isomerase activity [GO:0016853]; metal ion binding [GO:0046872]
Mcon_5883_c55_g1_i1.p1	AAA domain-containing protein/CDC48_N domain-containing protein/CDC48_2 domain-containing protein	cell cycle [GO:0007049]	ATP binding [GO:0005524]; ATP hydrolysis activity [GO:0016887]
Mcon_489_c383_g1_i2.p1	Uncharacterized protein		ATP binding [GO:0005524]; protein serine/threonine kinase activity [GO:0004674]
Mcon_489_c383_g1_i4.p1	Uncharacterized protein		ATP binding [GO:0005524]; protein serine/threonine kinase activity [GO:0004674]
Mcon_585_c0_g1_i1.p1	Pyruvate kinase (EC 2.7.1.40)		ATP binding [GO:0005524]; kinase activity [GO:0016301]; magnesium ion binding [GO:0000287]; potassium ion binding [GO:0030955]; pyruvate kinase activity [GO:0004743]
Mcon_2013_c0_g1_i1.p1	FerredoxinNADP reductase		oxidoreductase activity [GO:0016491]
Mcon_891_c1467_g1_i1.p1	Rac gtpase, putative (EC 3.1.4.12)	actin filament organization [GO:0007015]; cortical cytoskeleton organization [GO:0030865]; establishment or maintenance of cell polarity [GO:0007163]; regulation of actin cytoskeleton organization [GO:0032956]; regulation of cell shape [GO:0008360]; small GTPase mediated signal transduction [GO:0007264]	GTPase activity [GO:0003924]; GTP binding [GO:0005525]; protein kinase binding [GO:0019901]; sphingomyelin phosphodiesterase activity [GO:0004767]	cell cortex [GO:0005938]; cell projection [GO:0042995]; cytoplasmic vesicle [GO:0031410]; cytoskeleton [GO:0005856]; nucleus [GO:0005634]; plasma membrane [GO:0005886]
Mcon_4794_c32_g1_i1.p1	Elongation factor Tu	mitochondrial translational elongation [GO:0070125]; translational elongation [GO:0006414]	GTPase activity [GO:0003924]; GTP binding [GO:0005525]; translation elongation factor activity [GO:0003746]	mitochondrion [GO:0005739]
Mcon_3026_c1_g1_i3.p1	C-class floral identity	positive regulation of transcription by RNA polymerase II [GO:0045944]	DNA-binding transcription factor activity [GO:0003700]; protein dimerization activity [GO:0046983]; RNA polymerase II transcription regulatory region sequence-specific DNA binding [GO:0000977]	nucleus [GO:0005634]
Mcon_3_c7_g1_i1.p1	Calcium-dependent calmodulin-binding protein		delta24-sterol reductase activity [GO:0050614]; FAD binding [GO:0071949]	integral component of membrane [GO:0016021]
Mcon_2115_c198_g1_i1.p1	Amino acid transporter, transmembrane	amino acid transport [GO:0006865]		integral component of membrane [GO:0016021]
Mcon_1452_c154_g1_i3.p1	Deleted.
Mcon_5180_c31_g1_i1.p1	Tr-type G domain-containing protein		GTPase activity [GO:0003924]; GTP binding [GO:0005525]
Mcon_3976_c29_g1_i1.p1	Auxin efflux carrier component	auxin-activated signaling pathway [GO:0009734]; auxin transport [GO:0060918]; transmembrane transport [GO:0055085]		integral component of membrane [GO:0016021]
Mcon_2115_c56_g1_i3.p1	Coatomer subunit alpha	intracellular protein transport [GO:0006886]; vesicle-mediated transport [GO:0016192]	structural molecule activity [GO:0005198]	COPI vesicle coat [GO:0030126]; Golgi membrane [GO:0000139]
Mcon_2143_c8_g1_i1.p1	Origin recognition complex subunit 3	DNA replication [GO:0006260]	DNA binding [GO:0003677]	nuclear origin of replication recognition complex [GO:0005664]
Mcon_2217_c18_g1_i2.p1	Uncharacterized protein
Mcon_2217_c18_g1_i3.p1	Uncharacterized protein
Mcon_3096_c2_g1_i4.p1	J domain-containing protein
Mcon_3096_c2_g1_i5.p1	J domain-containing protein
Mcon_3602_c102_g1_i2.p1	ubiquitin-conjugating enzyme E2 1-like
Mcon_2979_c80_g1_i2.p1	Glycerol-3-phosphate dehydrogenase [NAD(+)] (EC 1.1.1.8)	carbohydrate metabolic process [GO:0005975]; glycerol-3-phosphate catabolic process [GO:0046168]; glycerol-3-phosphate metabolic process [GO:0006072]; NADH oxidation [GO:0006116]	glycerol-3-phosphate dehydrogenase [NAD+] activity [GO:0004367]; NAD binding [GO:0051287]	cytosol [GO:0005829]; glycerol-3-phosphate dehydrogenase complex [GO:0009331]
Mcon_2326_c10_g1_i9.p3	Kinase superfamily protein		ATP binding [GO:0005524]; protein serine/threonine kinase activity [GO:0004674]	integral component of membrane [GO:0016021]
Mcon_2356_c103_g1_i1.p1	Importin subunit alpha	protein import into nucleus [GO:0006606]	nuclear import signal receptor activity [GO:0061608]	cytoplasm [GO:0005737]
Mcon_2356_c103_g1_i4.p1	Importin subunit alpha	protein import into nucleus [GO:0006606]	nuclear import signal receptor activity [GO:0061608]	cytoplasm [GO:0005737]
Mcon_2356_c103_g1_i5.p2	Importin subunit alpha	protein import into nucleus [GO:0006606]	nuclear import signal receptor activity [GO:0061608]	cytoplasm [GO:0005737]
Mcon_2356_c103_g1_i6.p1	Importin subunit alpha	protein import into nucleus [GO:0006606]	nuclear import signal receptor activity [GO:0061608]	cytoplasm [GO:0005737]
Mcon_3445_c397_g1_i1.p1	ATP citrate synthase (EC 2.3.3.8)	lipid metabolic process [GO:0006629]	ATP citrate synthase activity [GO:0003878]; nucleotide binding [GO:0000166]	cytoplasm [GO:0005737]
Mcon_5683_c2628_g1_i1.p1	ER membrane protein complex subunit 3			integral component of membrane [GO:0016021]
Mcon_2326_c126_g1_i1.p1	Glyceraldehyde-3-phosphate dehydrogenase (EC 1.2.1.-)	glucose metabolic process [GO:0006006]	NAD binding [GO:0051287]; NADP binding [GO:0050661]; oxidoreductase activity, acting on the aldehyde or oxo group of donors, NAD or NADP as acceptor [GO:0016620]	plastid [GO:0009536]
Mcon_489_c135_g1_i1.p1	Plasma membrane ATPase (EC 7.1.2.1)	ion transmembrane transport [GO:0034220]; proton export across plasma membrane [GO:0120029]; proton transmembrane transport [GO:1902600]; regulation of intracellular pH [GO:0051453]	ATP binding [GO:0005524]; ATP hydrolysis activity [GO:0016887]; P-type ion transporter activity [GO:0015662]; P-type proton-exporting transporter activity [GO:0008553]	integral component of membrane [GO:0016021]; plasma membrane [GO:0005886]
Mcon_1452_c382_g1_i8.p1	Aldedh domain-containing protein		oxidoreductase activity, acting on the aldehyde or oxo group of donors, NAD or NADP as acceptor [GO:0016620]	integral component of membrane [GO:0016021]
Mcon_2574_c166_g1_i3.p1	Hedgehog receptor			integral component of membrane [GO:0016021]
Mcon_222_c160_g1_i2.p1	Uncharacterized protein	stem vascular tissue pattern formation [GO:0010222]		integral component of membrane [GO:0016021]
Mcon_222_c160_g1_i3.p1	Uncharacterized protein	stem vascular tissue pattern formation [GO:0010222]		integral component of membrane [GO:0016021]
Mcon_1452_c192_g1_i3.p2	Small ubiquitin-related modifier (SUMO)			nucleus [GO:0005634]
Mcon_1452_c192_g1_i4.p3	Small ubiquitin-related modifier (SUMO)			nucleus [GO:0005634]
Mcon_232_c60_g1_i1.p1	Pyruvate kinase (EC 2.7.1.40)		ATP binding [GO:0005524]; kinase activity [GO:0016301]; magnesium ion binding [GO:0000287]; potassium ion binding [GO:0030955]; pyruvate kinase activity [GO:0004743]
Mcon_120_c494_g1_i1.p1	Afadin-and alpha-actinin-binding protein isoform 1			cellular anatomical entity [GO:0110165]
Mcon_1452_c399_g1_i1.p1	Stabilizer of iron transporter SufD / Polynucleotidyl transferase isoform 1	defense response to virus [GO:0051607]; immune response [GO:0006955]; post-transcriptional gene silencing by RNA [GO:0035194]	RNA binding [GO:0003723]; transferase activity [GO:0016740]	cytoplasm [GO:0005737]
Mcon_4459_c47_g1_i6.p1	ELMO/CED-12 family protein isoform 2
Mcon_5683_c206_g1_i1.p1	Uncharacterized protein	ribosomal large subunit assembly [GO:0000027]; translation [GO:0006412]	RNA binding [GO:0003723]; structural constituent of ribosome [GO:0003735]	cytosolic large ribosomal subunit [GO:0022625]
Mcon_1074_c0_g1_i1.p1	Coatomer subunit zeta	protein transport [GO:0015031]; retrograde vesicle-mediated transport, Golgi to endoplasmic reticulum [GO:0006890]		COPI vesicle coat [GO:0030126]; Golgi membrane [GO:0000139]
Mcon_1247_c5_g1_i1.p1	Small GTPase superfamily		GTPase activity [GO:0003924]; GTP binding [GO:0005525]
Mcon_891_c129_g1_i1.p1	cobW domain-containing protein	nitrogen compound metabolic process [GO:0006807]	GTPase activity [GO:0003924]; nickel cation binding [GO:0016151]; nucleotide binding [GO:0000166]
Mcon_1282_c85_g1_i1.p1	Serine C-palmitoyltransferase (EC 2.3.1.50)	ceramide biosynthetic process [GO:0046513]; sphingosine biosynthetic process [GO:0046512]	pyridoxal phosphate binding [GO:0030170]; serine C-palmitoyltransferase activity [GO:0004758]	serine C-palmitoyltransferase complex [GO:0017059]
Mcon_4196_c23_g1_i1.p1	MIF domain-containing protein
Mcon_5424_c0_g1_i1.p1	Deleted.
Mcon_5424_c0_g1_i2.p1	Deleted.
Mcon_4959_c34_g2_i1.p1	Choline transporter-like protein		transmembrane transporter activity [GO:0022857]	integral component of membrane [GO:0016021]
Mcon_1282_c18_g1_i1.p1	Proteasome subunit beta	proteasomal protein catabolic process [GO:0010498]	threonine-type endopeptidase activity [GO:0004298]	cytoplasm [GO:0005737]; nucleus [GO:0005634]; proteasome core complex [GO:0005839]; proteasome core complex, beta-subunit complex [GO:0019774]
Mcon_257_c60_g2_i4.p1	DsbD domain-containing protein	cytochrome complex assembly [GO:0017004]		integral component of membrane [GO:0016021]
Mcon_1215_c22_g1_i1.p1	Uncharacterized protein	cell differentiation [GO:0030154]	DNA binding [GO:0003677]; DNA-binding transcription factor activity [GO:0003700]; lipid binding [GO:0008289]	nucleus [GO:0005634]
Mcon_1282_c185_g1_i1.p1	Deleted.
Mcon_1282_c337_g1_i2.p1	Uncharacterized protein	aromatic amino acid family biosynthetic process [GO:0009073]; cellular amino acid biosynthetic process [GO:0008652]	3-dehydroquinate synthase activity [GO:0003856]; oxidoreductase activity [GO:0016491]
Mcon_120_c424_g1_i2.p1	Uncharacterized protein			integral component of membrane [GO:0016021]
Mcon_2115_c0_g1_i1.p1	Peptidyl-prolyl cis-trans isomerase (PPIase) (EC 5.2.1.8)	protein folding [GO:0006457]	peptidyl-prolyl cis-trans isomerase activity [GO:0003755]	cellular anatomical entity [GO:0110165]
Mcon_2979_c22_g1_i1.p1	Pleckstrin (PH) domain superfamily protein
Mcon_1452_c3895_g1_i1.p1	Receptor protein kinase CLAVATA1		ATP binding [GO:0005524]; protein serine/threonine kinase activity [GO:0004674]
Mcon_489_c240_g1_i3.p1	CpSecY	protein transport [GO:0015031]		chloroplast thylakoid membrane [GO:0009535]; integral component of membrane [GO:0016021]
Mcon_1282_c351_g1_i4.p1	POTRA domain-containing protein			plastid outer membrane [GO:0009527]
Mcon_5883_c56_g1_i1.p1	Hydrolase_4 domain-containing protein
Mcon_3998_c14_g1_i15.p1	RING/U-box superfamily protein isoform 5
Mcon_3096_c1_g1_i1.p1	Phosphatase 2C family protein		phosphatase activity [GO:0016791]
Mcon_1397_c25_g1_i4.p1	Non-lysosomal glucosylceramidase (NLGase) (EC 3.2.1.45)	carbohydrate metabolic process [GO:0005975]; glucosylceramide catabolic process [GO:0006680]	glucosylceramidase activity [GO:0004348]	membrane [GO:0016020]
Mcon_1282_c351_g1_i3.p1	POTRA domain-containing protein			plastid outer membrane [GO:0009527]
Mcon_4459_c0_g1_i1.p1	K-box region and MADS-box transcription factor family protein isoform 1	positive regulation of transcription by RNA polymerase II [GO:0045944]	DNA-binding transcription factor activity [GO:0003700]; protein dimerization activity [GO:0046983]; RNA polymerase II transcription regulatory region sequence-specific DNA binding [GO:0000977]	nucleus [GO:0005634]
Mcon_1149_c34_g1_i1.p1	protein PIR isoform X1	cell morphogenesis [GO:0000902]; regulation of actin filament polymerization [GO:0030833]; regulation of translation [GO:0006417]	RNA 7-methylguanosine cap binding [GO:0000340]; small GTPase binding [GO:0031267]	SCAR complex [GO:0031209]
Mcon_3213_c11_g1_i2.p1	Citrate synthase	carbohydrate metabolic process [GO:0005975]; citrate metabolic process [GO:0006101]; tricarboxylic acid cycle [GO:0006099]	citrate (Si)-synthase activity [GO:0004108]	mitochondrial matrix [GO:0005759]
Mcon_1282_c78_g1_i1.p1	Non-specific serine/threonine protein kinase (EC 2.7.11.1)		ATP binding [GO:0005524]; protein serine/threonine/tyrosine kinase activity [GO:0004712]; protein serine/threonine kinase activity [GO:0004674]; protein serine kinase activity [GO:0106310]
Mcon_1452_c23_g1_i1.p1	Actin depolymerizing factor 6	actin filament depolymerization [GO:0030042]	actin filament binding [GO:0051015]	actin cytoskeleton [GO:0015629]; cytoplasm [GO:0005737]
Mcon_1567_c10_g1_i1.p1	Fumarate hydratase (EC 4.2.1.2)	fumarate metabolic process [GO:0006106]; tricarboxylic acid cycle [GO:0006099]	fumarate hydratase activity [GO:0004333]	tricarboxylic acid cycle enzyme complex [GO:0045239]
Mcon_1691_c1_g1_i2.p2	Uncharacterized protein
Mcon_1691_c1_g1_i3.p2	Uncharacterized protein
Mcon_4839_c3_g1_i1.p1	(S)-2-hydroxy-acid oxidase (EC 1.1.3.15)	oxidative photosynthetic carbon pathway [GO:0009854]	(S)-2-hydroxy-acid oxidase activity [GO:0003973]; FMN binding [GO:0010181]	peroxisome [GO:0005777]
Mcon_4109_c49_g1_i1.p1	Glutamate dehydrogenase	cellular amino acid metabolic process [GO:0006520]	nucleotide binding [GO:0000166]; oxidoreductase activity, acting on the CH-NH2 group of donors, NAD or NADP as acceptor [GO:0016639]
Mcon_2574_c8_g1_i1.p1	AAA domain-containing protein		ATP binding [GO:0005524]; ATP-dependent peptidase activity [GO:0004176]; ATP hydrolysis activity [GO:0016887]; metalloendopeptidase activity [GO:0004222]	membrane [GO:0016020]; plastid [GO:0009536]
Mcon_3002_c12_g1_i1.p1	Nodulin MtN21 /EamA-like transporter family protein isoform 1		antiporter activity [GO:0015297]; nucleotide-sugar transmembrane transporter activity [GO:0005338]; UDP-xylose transmembrane transporter activity [GO:0005464]	Golgi apparatus [GO:0005794]; integral component of membrane [GO:0016021]
Mcon_2115_c102_g1_i1.p1	damage-control phosphatase At2g17340-like	coenzyme A biosynthetic process [GO:0015937]	ATP binding [GO:0005524]; pantothenate kinase activity [GO:0004594]	cytosol [GO:0005829]; nucleus [GO:0005634]
Mcon_1282_c515_g1_i2.p2	Abhydrolase_3 domain-containing protein		hydrolase activity [GO:0016787]
Mcon_3602_c164_g1_i1.p1	Ubiquitin-conjugating enzyme m, putative (EC 6.3.2.19)	protein neddylation [GO:0045116]	ATP binding [GO:0005524]; ligase activity [GO:0016874]; NEDD8 transferase activity [GO:0019788]	nucleus [GO:0005634]
Mcon_3602_c164_g1_i4.p1	Ubiquitin-conjugating enzyme m, putative (EC 6.3.2.19)	protein neddylation [GO:0045116]	ATP binding [GO:0005524]; ligase activity [GO:0016874]; NEDD8 transferase activity [GO:0019788]	nucleus [GO:0005634]
Mcon_3602_c164_g1_i5.p1	Ubiquitin-conjugating enzyme m, putative (EC 6.3.2.19)	protein neddylation [GO:0045116]	ATP binding [GO:0005524]; ligase activity [GO:0016874]; NEDD8 transferase activity [GO:0019788]	nucleus [GO:0005634]
Mcon_3602_c164_g1_i6.p1	Ubiquitin-conjugating enzyme m, putative (EC 6.3.2.19)	protein neddylation [GO:0045116]	ATP binding [GO:0005524]; ligase activity [GO:0016874]; NEDD8 transferase activity [GO:0019788]	nucleus [GO:0005634]
Mcon_3602_c164_g1_i7.p1	Ubiquitin-conjugating enzyme m, putative (EC 6.3.2.19)	protein neddylation [GO:0045116]	ATP binding [GO:0005524]; ligase activity [GO:0016874]; NEDD8 transferase activity [GO:0019788]	nucleus [GO:0005634]
Mcon_2574_c109_g1_i1.p1	Mitogen-activated protein kinase (EC 2.7.11.24)		ATP binding [GO:0005524]; MAP kinase activity [GO:0004707]; protein serine/threonine/tyrosine kinase activity [GO:0004712]
Mcon_3803_c75_g1_i1.p1	AP-4 complex subunit mu	Golgi to lysosome transport [GO:0090160]; protein targeting [GO:0006605]; vesicle-mediated transport [GO:0016192]		clathrin adaptor complex [GO:0030131]; cytoplasmic vesicle [GO:0031410]; cytosol [GO:0005829]; trans-Golgi network [GO:0005802]
Mcon_3803_c75_g1_i12.p1	AP-4 complex subunit mu	Golgi to lysosome transport [GO:0090160]; protein targeting [GO:0006605]; vesicle-mediated transport [GO:0016192]		clathrin adaptor complex [GO:0030131]; cytoplasmic vesicle [GO:0031410]; cytosol [GO:0005829]; trans-Golgi network [GO:0005802]
Mcon_3803_c75_g1_i15.p1	AP-4 complex subunit mu	Golgi to lysosome transport [GO:0090160]; protein targeting [GO:0006605]; vesicle-mediated transport [GO:0016192]		clathrin adaptor complex [GO:0030131]; cytoplasmic vesicle [GO:0031410]; cytosol [GO:0005829]; trans-Golgi network [GO:0005802]
Mcon_3803_c75_g1_i17.p1	AP-4 complex subunit mu	Golgi to lysosome transport [GO:0090160]; protein targeting [GO:0006605]; vesicle-mediated transport [GO:0016192]		clathrin adaptor complex [GO:0030131]; cytoplasmic vesicle [GO:0031410]; cytosol [GO:0005829]; trans-Golgi network [GO:0005802]
Mcon_3803_c75_g1_i19.p1	AP-4 complex subunit mu	Golgi to lysosome transport [GO:0090160]; protein targeting [GO:0006605]; vesicle-mediated transport [GO:0016192]		clathrin adaptor complex [GO:0030131]; cytoplasmic vesicle [GO:0031410]; cytosol [GO:0005829]; trans-Golgi network [GO:0005802]
Mcon_3803_c75_g1_i3.p1	AP-4 complex subunit mu	Golgi to lysosome transport [GO:0090160]; protein targeting [GO:0006605]; vesicle-mediated transport [GO:0016192]		clathrin adaptor complex [GO:0030131]; cytoplasmic vesicle [GO:0031410]; cytosol [GO:0005829]; trans-Golgi network [GO:0005802]
Mcon_3803_c75_g1_i8.p1	AP-4 complex subunit mu	Golgi to lysosome transport [GO:0090160]; protein targeting [GO:0006605]; vesicle-mediated transport [GO:0016192]		clathrin adaptor complex [GO:0030131]; cytoplasmic vesicle [GO:0031410]; cytosol [GO:0005829]; trans-Golgi network [GO:0005802]
Mcon_3445_c80_g1_i3.p1	RNA helicase (EC 3.6.4.13)	RNA splicing [GO:0008380]	ATP binding [GO:0005524]; ATP hydrolysis activity [GO:0016887]; RNA helicase activity [GO:0003724]	spliceosomal complex [GO:0005681]
Mcon_936_c3_g1_i1.p1	Eukaryotic translation initiation factor 3 subunit H (eIF3h)	formation of cytoplasmic translation initiation complex [GO:0001732]	isopeptidase activity [GO:0070122]; metal-dependent deubiquitinase activity [GO:0140492]; metallopeptidase activity [GO:0008237]; translation initiation factor activity [GO:0003743]	eukaryotic 43S preinitiation complex [GO:0016282]; eukaryotic 48S preinitiation complex [GO:0033290]; eukaryotic translation initiation factor 3 complex [GO:0005852]; polysomal ribosome [GO:0042788]
Mcon_1452_c154_g1_i2.p1	Uncharacterized protein	cortical cytoskeleton organization [GO:0030865]; microtubule cytoskeleton organization [GO:0000226]; regulation of dephosphorylation [GO:0035303]	calcium ion binding [GO:0005509]	cytoplasm [GO:0005737]
Mcon_1452_c154_g1_i5.p1	Uncharacterized protein	cortical cytoskeleton organization [GO:0030865]; microtubule cytoskeleton organization [GO:0000226]; regulation of dephosphorylation [GO:0035303]	calcium ion binding [GO:0005509]	cytoplasm [GO:0005737]
Mcon_1841_c52_g1_i1.p1	DEAD-box ATP-dependent RNA helicase 20-like protein		ATP binding [GO:0005524]; hydrolase activity [GO:0016787]; nucleic acid binding [GO:0003676]; RNA helicase activity [GO:0003724]
Mcon_5098_c0_g1_i1.p1	Myo-inositol-1-phosphate synthase	inositol biosynthetic process [GO:0006021]; phospholipid biosynthetic process [GO:0008654]	inositol-3-phosphate synthase activity [GO:0004512]
Mcon_2510_c16_g1_i1.p1	Sec6 domain-containing protein	exocytosis [GO:0006887]		exocyst [GO:0000145]
Mcon_394_c47_g1_i1.p1	Small GTPase superfamily	small GTPase mediated signal transduction [GO:0007264]	GTPase activity [GO:0003924]; GTP binding [GO:0005525]
Mcon_450_c0_g1_i1.p1	Protein-serine/threonine phosphatase (EC 3.1.3.16)		kinase activity [GO:0016301]; metal ion binding [GO:0046872]; protein serine/threonine phosphatase activity [GO:0004722]
Mcon_489_c220_g1_i1.p1	Glycylpeptide N-tetradecanoyltransferase (EC 2.3.1.97)	N-terminal protein myristoylation [GO:0006499]	glycylpeptide N-tetradecanoyltransferase activity [GO:0004379]
Mcon_5092_c0_g1_i1.p1	DNA polymerase (EC 2.7.7.7)	mitotic DNA replication initiation [GO:1902975]	4 iron, 4 sulfur cluster binding [GO:0051539]; DNA binding [GO:0003677]; DNA-directed DNA polymerase activity [GO:0003887]; metal ion binding [GO:0046872]; nucleotide binding [GO:0000166]	nucleus [GO:0005634]
Mcon_3602_c247_g1_i3.p3	tRNA-dihydrouridine(20) synthase [NAD(P)+]-like	tRNA dihydrouridine synthesis [GO:0002943]	flavin adenine dinucleotide binding [GO:0050660]; tRNA dihydrouridine synthase activity [GO:0017150]	cytoplasm [GO:0005737]
Mcon_3602_c247_g1_i6.p2	tRNA-dihydrouridine(20) synthase [NAD(P)+]-like	tRNA dihydrouridine synthesis [GO:0002943]	flavin adenine dinucleotide binding [GO:0050660]; tRNA dihydrouridine synthase activity [GO:0017150]	cytoplasm [GO:0005737]
Mcon_4093_c81_g1_i11.p2	Pre-mRNA-splicing factor 38 (Fragment)	mRNA splicing, via spliceosome [GO:0000398]		precatalytic spliceosome [GO:0071011]
Mcon_4093_c81_g1_i8.p2	Pre-mRNA-splicing factor 38 (Fragment)	mRNA splicing, via spliceosome [GO:0000398]		precatalytic spliceosome [GO:0071011]
Mcon_1282_c32_g1_i2.p1	Peptidase A22, presenilin signal peptide		aspartic-type endopeptidase activity [GO:0004190]	integral component of membrane [GO:0016021]
Mcon_120_c155_g1_i2.p1	Uncharacterized protein	transmembrane transport [GO:0055085]	ABC-type transporter activity [GO:0140359]; ATPase-coupled transmembrane transporter activity [GO:0042626]; ATP binding [GO:0005524]	integral component of membrane [GO:0016021]
Mcon_489_c487_g1_i1.p1	NADP-dependent glyceraldehyde-3-phosphate dehydrogenase		lactaldehyde dehydrogenase activity [GO:0008911]
Mcon_232_c145_g1_i3.p1	XB3 in isoform 1	cellular protein modification process [GO:0006464]	catalytic activity, acting on a protein [GO:0140096]; metal ion binding [GO:0046872]; transferase activity [GO:0016740]
Mcon_232_c145_g1_i8.p1	XB3 in isoform 1	cellular protein modification process [GO:0006464]	catalytic activity, acting on a protein [GO:0140096]; metal ion binding [GO:0046872]; transferase activity [GO:0016740]
Mcon_3803_c73_g1_i1.p1	Uncharacterized protein		GTPase activity [GO:0003924]; GTP binding [GO:0005525]
Mcon_3803_c73_g1_i3.p1	Uncharacterized protein		GTPase activity [GO:0003924]; GTP binding [GO:0005525]
Mcon_1282_c75_g1_i1.p1	Non-specific serine/threonine protein kinase (EC 2.7.11.1)		ATP binding [GO:0005524]; protein serine/threonine/tyrosine kinase activity [GO:0004712]; protein serine/threonine kinase activity [GO:0004674]; protein serine kinase activity [GO:0106310]
Mcon_1802_c14_g1_i2.p1	Tr-type G domain-containing protein	mRNA splicing, via spliceosome [GO:0000398]	GTPase activity [GO:0003924]; GTP binding [GO:0005525]; U5 snRNA binding [GO:0030623]	ribonucleoprotein complex [GO:1990904]; U2-type catalytic step 2 spliceosome [GO:0071007]; U4/U6 x U5 tri-snRNP complex [GO:0046540]
Mcon_1802_c14_g1_i3.p1	Tr-type G domain-containing protein	mRNA splicing, via spliceosome [GO:0000398]	GTPase activity [GO:0003924]; GTP binding [GO:0005525]; U5 snRNA binding [GO:0030623]	ribonucleoprotein complex [GO:1990904]; U2-type catalytic step 2 spliceosome [GO:0071007]; U4/U6 x U5 tri-snRNP complex [GO:0046540]
Mcon_1802_c14_g1_i4.p1	Tr-type G domain-containing protein	mRNA splicing, via spliceosome [GO:0000398]	GTPase activity [GO:0003924]; GTP binding [GO:0005525]; U5 snRNA binding [GO:0030623]	ribonucleoprotein complex [GO:1990904]; U2-type catalytic step 2 spliceosome [GO:0071007]; U4/U6 x U5 tri-snRNP complex [GO:0046540]
Mcon_1802_c14_g1_i6.p1	Tr-type G domain-containing protein	mRNA splicing, via spliceosome [GO:0000398]	GTPase activity [GO:0003924]; GTP binding [GO:0005525]; U5 snRNA binding [GO:0030623]	ribonucleoprotein complex [GO:1990904]; U2-type catalytic step 2 spliceosome [GO:0071007]; U4/U6 x U5 tri-snRNP complex [GO:0046540]
Mcon_5683_c386_g1_i10.p2	CAAX amino terminal protease	CAAX-box protein processing [GO:0071586]	metalloendopeptidase activity [GO:0004222]	integral component of membrane [GO:0016021]
Mcon_5683_c386_g1_i9.p2	CAAX amino terminal protease	CAAX-box protein processing [GO:0071586]	metalloendopeptidase activity [GO:0004222]	integral component of membrane [GO:0016021]
Mcon_3069_c11_g1_i1.p1	Deleted.
Mcon_3445_c323_g1_i1.p1	Pto-interacting protein 1		ATP binding [GO:0005524]; protein serine/threonine kinase activity [GO:0004674]	integral component of membrane [GO:0016021]
Mcon_3445_c323_g1_i2.p1	Pto-interacting protein 1		ATP binding [GO:0005524]; protein serine/threonine kinase activity [GO:0004674]	integral component of membrane [GO:0016021]
Mcon_3445_c323_g1_i3.p1	Pto-interacting protein 1		ATP binding [GO:0005524]; protein serine/threonine kinase activity [GO:0004674]	integral component of membrane [GO:0016021]
Mcon_3445_c323_g1_i4.p1	Pto-interacting protein 1		ATP binding [GO:0005524]; protein serine/threonine kinase activity [GO:0004674]	integral component of membrane [GO:0016021]
Mcon_3445_c323_g1_i5.p1	Pto-interacting protein 1		ATP binding [GO:0005524]; protein serine/threonine kinase activity [GO:0004674]	integral component of membrane [GO:0016021]
Mcon_2115_c56_g1_i4.p1	Coatomer subunit alpha	intracellular protein transport [GO:0006886]; vesicle-mediated transport [GO:0016192]	structural molecule activity [GO:0005198]	COPI vesicle coat [GO:0030126]; Golgi membrane [GO:0000139]
Mcon_997_c18_g1_i1.p1	26S proteasome non-ATPase regulatory subunit 12 homolog A		methyltransferase activity [GO:0008168]	cytoplasm [GO:0005737]; nuclear proteasome complex [GO:0031595]; proteasome regulatory particle, lid subcomplex [GO:0008541]
Mcon_222_c132_g1_i2.p1	Protein kinase domain-containing protein		ATP binding [GO:0005524]; protein serine/threonine kinase activity [GO:0004674]
Mcon_3065_c74_g1_i1.p1	Uncharacterized protein			Set1C/COMPASS complex [GO:0048188]
Mcon_5750_c84_g1_i1.p1	Uncharacterized protein isoform 3		S-adenosylmethionine-dependent methyltransferase activity [GO:0008757]
Mcon_5750_c84_g1_i4.p1	Uncharacterized protein isoform 3		S-adenosylmethionine-dependent methyltransferase activity [GO:0008757]
Mcon_5301_c31_g1_i2.p1	Isocitrate dehydrogenase (NADP(+)) (EC 1.1.1.42)	isocitrate metabolic process [GO:0006102]	isocitrate dehydrogenase (NADP+) activity [GO:0004450]; magnesium ion binding [GO:0000287]; NAD binding [GO:0051287]	intracellular organelle [GO:0043229]
Mcon_5794_c22_g1_i4.p1	Inositol-tetrakisphosphate 1-kinase (EC 2.7.1.134)	inositol phosphorylation [GO:0052746]; inositol trisphosphate metabolic process [GO:0032957]; response to wounding [GO:0009611]	ATP binding [GO:0005524]; inositol-1,3,4-trisphosphate 5-kinase activity [GO:0052726]; inositol-1,3,4-trisphosphate 6-kinase activity [GO:0052725]; inositol tetrakisphosphate 1-kinase activity [GO:0047325]; magnesium ion binding [GO:0000287]
Mcon_1452_c319_g1_i1.p1	peter Pan-like protein	ribosomal large subunit assembly [GO:0000027]; rRNA processing [GO:0006364]	rRNA binding [GO:0019843]	preribosome, large subunit precursor [GO:0030687]
Mcon_1452_c319_g1_i4.p1	peter Pan-like protein	ribosomal large subunit assembly [GO:0000027]; rRNA processing [GO:0006364]	rRNA binding [GO:0019843]	preribosome, large subunit precursor [GO:0030687]
Mcon_1482_c20_g1_i1.p1	Exostosin domain-containing protein	protein glycosylation [GO:0006486]	glycosyltransferase activity [GO:0016757]	Golgi membrane [GO:0000139]; integral component of membrane [GO:0016021]
Mcon_4794_c5_g2_i1.p1	Alpha/beta-hydrolase superfamily protein		hydrolase activity [GO:0016787]	plastid [GO:0009536]
Mcon_120_c14_g1_i1.p1	60S ribosomal protein L36	cytoplasmic translation [GO:0002181]	structural constituent of ribosome [GO:0003735]	cytosolic large ribosomal subunit [GO:0022625]
Mcon_3673_c0_g1_i1.p1	ACT domain-containing protein
Mcon_891_c123_g1_i2.p1	NAC domain containing protein 25	regulation of transcription, DNA-templated [GO:0006355]; system development [GO:0048731]	DNA binding [GO:0003677]
Mcon_5683_c24_g1_i1.p1	Alanine transaminase (EC 2.6.1.2)	biosynthetic process [GO:0009058]	pyridoxal phosphate binding [GO:0030170]; transaminase activity [GO:0008483]
Mcon_1397_c2_g1_i1.p1	60S ribosomal protein L13a	translation [GO:0006412]	structural constituent of ribosome [GO:0003735]	cytosol [GO:0005829]; large ribosomal subunit [GO:0015934]
Mcon_1247_c15_g1_i10.p1	Oxoglutarate/iron-dependent dioxygenase		dioxygenase activity [GO:0051213]; iron ion binding [GO:0005506]; L-ascorbic acid binding [GO:0031418]; oxidoreductase activity, acting on paired donors, with incorporation or reduction of molecular oxygen [GO:0016705]	integral component of membrane [GO:0016021]
Mcon_1247_c15_g1_i5.p1	Oxoglutarate/iron-dependent dioxygenase		dioxygenase activity [GO:0051213]; iron ion binding [GO:0005506]; L-ascorbic acid binding [GO:0031418]; oxidoreductase activity, acting on paired donors, with incorporation or reduction of molecular oxygen [GO:0016705]	integral component of membrane [GO:0016021]
Mcon_3281_c11_g1_i1.p1	Choline-phosphate cytidylyltransferase (EC 2.7.7.15)		choline-phosphate cytidylyltransferase activity [GO:0004105]; phosphatidylcholine binding [GO:0031210]
Mcon_1715_c11_g1_i8.p1	Uncharacterized protein	negative regulation of transcription by RNA polymerase III [GO:0016480]
Mcon_1715_c11_g1_i5.p1	Uncharacterized protein	negative regulation of transcription by RNA polymerase III [GO:0016480]
Mcon_2115_c165_g1_i1.p1	Cytokinin riboside 5'-monophosphate phosphoribohydrolase (EC 3.2.2.n1)	cytokinin biosynthetic process [GO:0009691]	N6-(Delta2-isopentenyl)-adenosine 5'-monophosphate phosphoribohydrolase activity [GO:0102682]	cytosol [GO:0005829]; nucleus [GO:0005634]
Mcon_1452_c330_g1_i1.p1	Gb:AAB97010.1 isoform 2	cell division [GO:0051301]; spindle assembly [GO:0051225]		cytoplasm [GO:0005737]; HAUS complex [GO:0070652]; microtubule [GO:0005874]; spindle [GO:0005819]
Mcon_1452_c330_g1_i2.p1	Gb:AAB97010.1 isoform 2	cell division [GO:0051301]; spindle assembly [GO:0051225]		cytoplasm [GO:0005737]; HAUS complex [GO:0070652]; microtubule [GO:0005874]; spindle [GO:0005819]
Mcon_1452_c330_g1_i3.p1	Gb:AAB97010.1 isoform 2	cell division [GO:0051301]; spindle assembly [GO:0051225]		cytoplasm [GO:0005737]; HAUS complex [GO:0070652]; microtubule [GO:0005874]; spindle [GO:0005819]
Mcon_594_c2_g1_i2.p1	Uncharacterized protein
Mcon_3602_c352_g1_i1.p1	NAC domain-containing protein	regulation of transcription, DNA-templated [GO:0006355]	DNA binding [GO:0003677]
Mcon_4794_c0_g1_i2.p1	Cullin 1	protein ubiquitination [GO:0016567]; ubiquitin-dependent protein catabolic process [GO:0006511]	ubiquitin protein ligase binding [GO:0031625]	cullin-RING ubiquitin ligase complex [GO:0031461]
Mcon_3002_c32_g1_i1.p1	Eukaryotic translation initiation factor 3 subunit G (eIF3g) (Eukaryotic translation initiation factor 3 RNA-binding subunit) (eIF-3 RNA-binding subunit) (Eukaryotic translation initiation factor 3 subunit 4)	formation of cytoplasmic translation initiation complex [GO:0001732]	translation initiation factor activity [GO:0003743]	eukaryotic 43S preinitiation complex [GO:0016282]; eukaryotic 48S preinitiation complex [GO:0033290]; eukaryotic translation initiation factor 3 complex [GO:0005852]
Mcon_2115_c1172_g1_i1.p1	Fructose-bisphosphate aldolase (EC 4.1.2.13)	glycolytic process [GO:0006096]	fructose-bisphosphate aldolase activity [GO:0004332]
Mcon_5683_c2626_g1_i1.p1	Acyl-[acyl-carrier-protein] desaturase (EC 1.14.19.-)	fatty acid biosynthetic process [GO:0006633]	acyl-[acyl-carrier-protein] desaturase activity [GO:0045300]; metal ion binding [GO:0046872]	chloroplast [GO:0009507]
Mcon_5683_c29_g1_i1.p1	Transmembrane 9 superfamily member			endosome membrane [GO:0010008]; Golgi membrane [GO:0000139]; integral component of membrane [GO:0016021]
Mcon_2802_c0_g1_i1.p1	Methyltransferase (EC 2.1.1.-) (Fragment)	methylation [GO:0032259]	methyltransferase activity [GO:0008168]	cytoplasm [GO:0005737]; integral component of membrane [GO:0016021]; intracellular membrane-bounded organelle [GO:0043231]
Mcon_1282_c132_g1_i2.p1	Uncharacterized protein		oligopeptide transmembrane transporter activity [GO:0035673]	integral component of membrane [GO:0016021]; membrane [GO:0016020]; vacuolar membrane [GO:0005774]
Mcon_3065_c7_g1_i1.p1	Aconitate hydratase (Aconitase) (EC 4.2.1.3)	citrate metabolic process [GO:0006101]; tricarboxylic acid cycle [GO:0006099]	4 iron, 4 sulfur cluster binding [GO:0051539]; aconitate hydratase activity [GO:0003994]; citrate dehydratase activity [GO:0047780]; metal ion binding [GO:0046872]	cytosol [GO:0005829]; mitochondrion [GO:0005739]
Mcon_1282_c425_g1_i7.p1	tRNA (adenine(58)-N(1))-methyltransferase (EC 2.1.1.220)		tRNA (adenine-N1-)-methyltransferase activity [GO:0016429]	tRNA (m1A) methyltransferase complex [GO:0031515]
Mcon_489_c306_g1_i13.p1	1-acyl-sn-glycerol-3-phosphate acyltransferase 1, chloroplastic		acyltransferase activity [GO:0016746]	integral component of membrane [GO:0016021]
Mcon_489_c306_g1_i3.p1	1-acyl-sn-glycerol-3-phosphate acyltransferase 1, chloroplastic		acyltransferase activity [GO:0016746]	integral component of membrane [GO:0016021]
Mcon_3803_c1394_g1_i1.p1	14_3_3 domain-containing protein
Mcon_78_c3_g1_i1.p1	Aquaporin PIP1-3		channel activity [GO:0015267]	integral component of membrane [GO:0016021]
Mcon_489_c221_g1_i1.p1	Casein kinase, putative	endocytosis [GO:0006897]; peptidyl-serine phosphorylation [GO:0018105]; signal transduction [GO:0007165]	ATP binding [GO:0005524]; protein serine/threonine kinase activity [GO:0004674]	cytoplasm [GO:0005737]; nucleus [GO:0005634]
Mcon_6169_c19_g1_i1.p1	ATPase family associated with various cellular activities (AAA) isoform 1	DNA-dependent DNA replication [GO:0006261]; DNA repair [GO:0006281]	DNA binding [GO:0003677]	DNA replication factor C complex [GO:0005663]; nucleus [GO:0005634]
Mcon_5750_c40_g1_i1.p1	PCI domain-containing protein	ubiquitin-dependent protein catabolic process [GO:0006511]	structural molecule activity [GO:0005198]	cytoplasm [GO:0005737]; proteasome regulatory particle, lid subcomplex [GO:0008541]
Mcon_5750_c40_g1_i2.p1	PCI domain-containing protein	ubiquitin-dependent protein catabolic process [GO:0006511]	structural molecule activity [GO:0005198]	cytoplasm [GO:0005737]; proteasome regulatory particle, lid subcomplex [GO:0008541]
Mcon_4784_c0_g1_i1.p1	Uncharacterized protein
Mcon_1282_c358_g1_i1.p1	tRNA (guanine(26)-N(2))-dimethyltransferase (EC 2.1.1.216)	tRNA N2-guanine methylation [GO:0002940]	tRNA (guanine-N2-)-methyltransferase activity [GO:0004809]; tRNA binding [GO:0000049]	nucleus [GO:0005634]
Mcon_3602_c84_g1_i1.p2	Mediator of RNA polymerase II transcription subunit like	regulation of transcription by RNA polymerase II [GO:0006357]	transcription coregulator activity [GO:0003712]	mediator complex [GO:0016592]
Mcon_1452_c262_g1_i6.p2	Electron transfer flavoprotein subunit beta (Beta-ETF)		electron transfer activity [GO:0009055]	mitochondrial matrix [GO:0005759]
Mcon_3803_c73_g1_i2.p1	Uncharacterized protein		GTPase activity [GO:0003924]; GTP binding [GO:0005525]
Mcon_489_c384_g1_i1.p1	JAB1/Mov34/MPN/PAD-1		isopeptidase activity [GO:0070122]; metal-dependent deubiquitinase activity [GO:0140492]; metal ion binding [GO:0046872]; metalloendopeptidase activity [GO:0004222]	COP9 signalosome [GO:0008180]
Mcon_2898_c23_g1_i1.p1	Cell number regulator 6 isoform 1			integral component of membrane [GO:0016021]
Mcon_2898_c23_g1_i2.p1	Cell number regulator 6 isoform 1			integral component of membrane [GO:0016021]
Mcon_489_c101_g1_i2.p1	AAA domain-containing protein	proteolysis [GO:0006508]	ATP binding [GO:0005524]; ATP-dependent peptidase activity [GO:0004176]; ATP hydrolysis activity [GO:0016887]; metalloendopeptidase activity [GO:0004222]	chloroplast thylakoid [GO:0009534]; membrane [GO:0016020]
Mcon_2956_c14_g1_i5.p1	ATPase_AAA_core domain-containing protein		ATP binding [GO:0005524]; ATP hydrolysis activity [GO:0016887]
Mcon_489_c501_g1_i1.p1	Guanine nucleotide-binding protein alpha subunit (GP-alpha)	adenylate cyclase-modulating G protein-coupled receptor signaling pathway [GO:0007188]	G-protein beta/gamma-subunit complex binding [GO:0031683]; G protein-coupled receptor binding [GO:0001664]; GTPase activity [GO:0003924]; guanyl nucleotide binding [GO:0019001]	heterotrimeric G-protein complex [GO:0005834]
Mcon_78_c118_g1_i1.p1	DNA helicase (EC 3.6.4.12)	nucleotide-excision repair, DNA incision [GO:0033683]; transcription initiation from RNA polymerase II promoter [GO:0006367]	3'-5' DNA helicase activity [GO:0043138]; ATP binding [GO:0005524]; ATP hydrolysis activity [GO:0016887]; DNA binding [GO:0003677]	nucleotide-excision repair factor 3 complex [GO:0000112]; transcription factor TFIIH holo complex [GO:0005675]; transcription preinitiation complex [GO:0097550]
Mcon_2115_c170_g1_i2.p1	Uncharacterized protein			integral component of membrane [GO:0016021]; mitochondrion [GO:0005739]
Mcon_1452_c293_g1_i11.p1	Protein kinase domain-containing protein		ATP binding [GO:0005524]; protein kinase activity [GO:0004672]
Mcon_2356_c111_g1_i2.p1	C2H2 and C2HC zinc fingers superfamily protein isoform 1	mRNA splicing, via spliceosome [GO:0000398]	nucleic acid binding [GO:0003676]; zinc ion binding [GO:0008270]	spliceosomal complex [GO:0005681]; U4/U6 x U5 tri-snRNP complex [GO:0046540]
Mcon_1452_c496_g1_i1.p1	Nuclear cap-binding protein subunit 2 (20 kDa nuclear cap-binding protein)	mRNA cis splicing, via spliceosome [GO:0045292]	RNA cap binding [GO:0000339]	nuclear cap binding complex [GO:0005846]; nucleus [GO:0005634]
Mcon_1452_c496_g1_i2.p1	Nuclear cap-binding protein subunit 2 (20 kDa nuclear cap-binding protein)	mRNA cis splicing, via spliceosome [GO:0045292]	RNA cap binding [GO:0000339]	nuclear cap binding complex [GO:0005846]; nucleus [GO:0005634]
Mcon_1452_c496_g1_i3.p1	Nuclear cap-binding protein subunit 2 (20 kDa nuclear cap-binding protein)	mRNA cis splicing, via spliceosome [GO:0045292]	RNA cap binding [GO:0000339]	nuclear cap binding complex [GO:0005846]; nucleus [GO:0005634]
Mcon_3065_c5_g1_i1.p1	Ubiquitin-conjugating enzyme, E2		ATP binding [GO:0005524]; transferase activity [GO:0016740]
Mcon_3445_c8_g1_i1.p1	Nucleoside diphosphate kinase (EC 2.7.4.6)	CTP biosynthetic process [GO:0006241]; GTP biosynthetic process [GO:0006183]; UTP biosynthetic process [GO:0006228]	ATP binding [GO:0005524]; nucleoside diphosphate kinase activity [GO:0004550]
Mcon_5195_c11_g1_i1.p1	Serine/threonine-protein kinase TOR (EC 2.7.11.1)	negative regulation of macroautophagy [GO:0016242]; TOR signaling [GO:0031929]	ATP binding [GO:0005524]; protein-containing complex binding [GO:0044877]; protein serine/threonine/tyrosine kinase activity [GO:0004712]; protein serine/threonine kinase activity [GO:0004674]; protein serine kinase activity [GO:0106310]	nucleus [GO:0005634]; TORC1 complex [GO:0031931]; TORC2 complex [GO:0031932]
Mcon_3445_c83_g1_i9.p2	Protein transport protein SEC23	COPII-coated vesicle cargo loading [GO:0090110]; intracellular protein transport [GO:0006886]	GTPase activator activity [GO:0005096]; zinc ion binding [GO:0008270]	COPII vesicle coat [GO:0030127]; endoplasmic reticulum exit site [GO:0070971]; endoplasmic reticulum membrane [GO:0005789]
Mcon_4459_c47_g1_i4.p1	ELMO/CED-12 family protein isoform 2
Mcon_1452_c82_g1_i1.p1	Protein-serine/threonine kinase (EC 2.7.11.-)	protein autophosphorylation [GO:0046777]; protein phosphorylation [GO:0006468]; regulation of glucose metabolic process [GO:0010906]	ATP binding [GO:0005524]; histidine phosphotransfer kinase activity [GO:0009927]; protein homodimerization activity [GO:0042803]; pyruvate dehydrogenase (acetyl-transferring) kinase activity [GO:0004740]	mitochondrial matrix [GO:0005759]; mitochondrion [GO:0005739]
Mcon_4839_c90_g1_i1.p1	Deacetylase sirtuin-type domain-containing protein		NAD+ binding [GO:0070403]; transferase activity [GO:0016740]
Mcon_3445_c418_g1_i2.p1	DNA replication licensing factor MCM7 (EC 3.6.4.12)	cell cycle [GO:0007049]; DNA replication initiation [GO:0006270]	ATP binding [GO:0005524]; ATP hydrolysis activity [GO:0016887]; DNA binding [GO:0003677]; DNA helicase activity [GO:0003678]	MCM complex [GO:0042555]; THO complex [GO:0000347]
Mcon_4770_c24_g1_i1.p1	DDE Tnp4 domain-containing protein		metal ion binding [GO:0046872]; nuclease activity [GO:0004518]
Mcon_489_c193_g1_i2.p1	Cellulose synthase (EC 2.4.1.12)	cellulose biosynthetic process [GO:0030244]; cell wall organization [GO:0071555]	cellulose synthase (UDP-forming) activity [GO:0016760]; metal ion binding [GO:0046872]	integral component of membrane [GO:0016021]; plasma membrane [GO:0005886]
Mcon_3959_c3_g1_i1.p1	Ribulose-phosphate 3-epimerase (EC 5.1.3.1) (Pentose-5-phosphate 3-epimerase)	carbohydrate metabolic process [GO:0005975]; pentose-phosphate shunt [GO:0006098]	D-ribulose-phosphate 3-epimerase activity [GO:0004750]; metal ion binding [GO:0046872]
Mcon_3959_c3_g1_i2.p1	Ribulose-phosphate 3-epimerase (EC 5.1.3.1) (Pentose-5-phosphate 3-epimerase)	carbohydrate metabolic process [GO:0005975]; pentose-phosphate shunt [GO:0006098]	D-ribulose-phosphate 3-epimerase activity [GO:0004750]; metal ion binding [GO:0046872]
Mcon_5683_c214_g2_i1.p1	Phosphatidylinositol 3-kinase (EC 2.7.1.137)	phosphatidylinositol-mediated signaling [GO:0048015]	1-phosphatidylinositol-3-kinase activity [GO:0016303]; ATP binding [GO:0005524]
Mcon_3602_c101_g1_i2.p1	Inorganic diphosphatase (EC 3.6.1.1)	phosphate-containing compound metabolic process [GO:0006796]	inorganic diphosphatase activity [GO:0004427]; magnesium ion binding [GO:0000287]	cytoplasm [GO:0005737]
Mcon_3602_c101_g1_i4.p1	Inorganic diphosphatase (EC 3.6.1.1)	phosphate-containing compound metabolic process [GO:0006796]	inorganic diphosphatase activity [GO:0004427]; magnesium ion binding [GO:0000287]	cytoplasm [GO:0005737]
Mcon_891_c185_g1_i4.p3	Xyloglucan endotransglucosylase/hydrolase (EC 2.4.1.207)	cell wall biogenesis [GO:0042546]; cell wall organization [GO:0071555]; xyloglucan metabolic process [GO:0010411]	hydrolase activity, hydrolyzing O-glycosyl compounds [GO:0004553]; xyloglucan:xyloglucosyl transferase activity [GO:0016762]	apoplast [GO:0048046]
Mcon_2378_c3_g1_i1.p1	Uncharacterized protein			integral component of membrane [GO:0016021]
Mcon_2378_c3_g1_i5.p1	Uncharacterized protein			integral component of membrane [GO:0016021]
Mcon_1282_c871_g1_i4.p1	Uridine kinase (EC 2.7.1.48)	CTP salvage [GO:0044211]; UMP salvage [GO:0044206]	ATP binding [GO:0005524]; GTP binding [GO:0005525]; uracil phosphoribosyltransferase activity [GO:0004845]; uridine kinase activity [GO:0004849]	chloroplast [GO:0009507]; cytoplasm [GO:0005737]
Mcon_3445_c80_g1_i2.p1	RNA helicase (EC 3.6.4.13)	RNA splicing [GO:0008380]	ATP binding [GO:0005524]; ATP hydrolysis activity [GO:0016887]; nucleic acid binding [GO:0003676]; RNA helicase activity [GO:0003724]
Mcon_5750_c24_g1_i1.p1	LUC7 domain-containing protein	mRNA splice site selection [GO:0006376]	mRNA binding [GO:0003729]	U1 snRNP [GO:0005685]
Mcon_2115_c56_g1_i2.p1	Coatomer subunit alpha	intracellular protein transport [GO:0006886]; vesicle-mediated transport [GO:0016192]	structural molecule activity [GO:0005198]	COPI vesicle coat [GO:0030126]; Golgi membrane [GO:0000139]
Mcon_3607_c71_g1_i2.p1	[RNA-polymerase]-subunit kinase (EC 2.7.11.23)	positive regulation of transcription by RNA polymerase II [GO:0045944]; protein phosphorylation [GO:0006468]	ATP binding [GO:0005524]; cyclin-dependent protein serine/threonine kinase activity [GO:0004693]; RNA polymerase II CTD heptapeptide repeat kinase activity [GO:0008353]	cytoplasm [GO:0005737]; nucleus [GO:0005634]; transcription factor TFIIK complex [GO:0070985]
Mcon_3803_c75_g1_i5.p2	AP-4 complex subunit mu	Golgi to lysosome transport [GO:0090160]; protein targeting [GO:0006605]; vesicle-mediated transport [GO:0016192]		clathrin adaptor complex [GO:0030131]; cytoplasmic vesicle [GO:0031410]; cytosol [GO:0005829]; trans-Golgi network [GO:0005802]
Mcon_1282_c676_g1_i2.p2	AAA domain-containing protein		ATP binding [GO:0005524]; ATP-dependent peptidase activity [GO:0004176]; ATP hydrolysis activity [GO:0016887]; metalloendopeptidase activity [GO:0004222]	membrane [GO:0016020]; plastid [GO:0009536]
Mcon_4719_c16_g1_i1.p1	Dolichyl-diphosphooligosaccharide--protein glycotransferase (EC 2.4.99.18)	protein glycosylation [GO:0006486]	dolichyl-diphosphooligosaccharide-protein glycotransferase activity [GO:0004579]; metal ion binding [GO:0046872]	integral component of membrane [GO:0016021]
Mcon_1282_c219_g1_i1.p1	Calcium-dependent lipid-binding (CaLB domain) plant phosphoribosyltransferase family protein isoform 1		glycosyltransferase activity [GO:0016757]	integral component of membrane [GO:0016021]
Mcon_1282_c219_g1_i4.p1	Calcium-dependent lipid-binding (CaLB domain) plant phosphoribosyltransferase family protein isoform 1		glycosyltransferase activity [GO:0016757]	integral component of membrane [GO:0016021]
Mcon_3002_c1_g1_i1.p1	trans-cinnamate 4-monooxygenase		heme binding [GO:0020037]; iron ion binding [GO:0005506]; monooxygenase activity [GO:0004497]; oxidoreductase activity, acting on paired donors, with incorporation or reduction of molecular oxygen [GO:0016705]
Mcon_120_c650_g1_i6.p2	Uncharacterized protein
Mcon_5750_c479_g1_i1.p1	Stearoyl-[acyl-carrier-protein] 9-desaturase (EC 1.14.19.2)	fatty acid biosynthetic process [GO:0006633]	acyl-[acyl-carrier-protein] desaturase activity [GO:0045300]; metal ion binding [GO:0046872]; stearoyl-[acp] desaturase activity [GO:0102786]
Mcon_1282_c222_g1_i1.p1	Ribosomal_L18e/L15P domain-containing protein	translation [GO:0006412]	mRNA binding [GO:0003729]; structural constituent of ribosome [GO:0003735]	cytoplasm [GO:0005737]; large ribosomal subunit [GO:0015934]
Mcon_5683_c127_g1_i1.p1	U5 small nuclear ribonucleoprotein 40 kDa protein
Mcon_5683_c127_g1_i2.p1	U5 small nuclear ribonucleoprotein 40 kDa protein
Mcon_1982_c6_g1_i2.p1	Ribonuclease (EC 3.1.26.4)		metal ion binding [GO:0046872]; RNA binding [GO:0003723]; RNA-DNA hybrid ribonuclease activity [GO:0004523]
Mcon_3445_c293_g1_i4.p1	peptide chain release factor 1-like isoform X2		translation release factor activity, codon specific [GO:0016149]
Mcon_2574_c25_g1_i1.p1	AP-4 complex subunit mu	intracellular protein transport [GO:0006886]; vesicle-mediated transport [GO:0016192]		clathrin adaptor complex [GO:0030131]; Golgi apparatus [GO:0005794]
Mcon_3445_c418_g1_i1.p1	DNA replication licensing factor MCM7 (EC 3.6.4.12)	cell cycle [GO:0007049]; DNA replication initiation [GO:0006270]	ATP binding [GO:0005524]; ATP hydrolysis activity [GO:0016887]; DNA binding [GO:0003677]; DNA helicase activity [GO:0003678]	MCM complex [GO:0042555]; THO complex [GO:0000347]
Mcon_2091_c1_g1_i1.p1	Ubiquitinyl hydrolase 1 (EC 3.4.19.12)	protein deubiquitination [GO:0016579]; ubiquitin-dependent protein catabolic process [GO:0006511]	thiol-dependent deubiquitinase [GO:0004843]
Mcon_2091_c1_g1_i2.p1	Ubiquitinyl hydrolase 1 (EC 3.4.19.12)	protein deubiquitination [GO:0016579]; ubiquitin-dependent protein catabolic process [GO:0006511]	thiol-dependent deubiquitinase [GO:0004843]
Mcon_2091_c1_g1_i3.p1	Ubiquitinyl hydrolase 1 (EC 3.4.19.12)	protein deubiquitination [GO:0016579]; ubiquitin-dependent protein catabolic process [GO:0006511]	thiol-dependent deubiquitinase [GO:0004843]
Mcon_2091_c1_g1_i4.p1	Ubiquitinyl hydrolase 1 (EC 3.4.19.12)	protein deubiquitination [GO:0016579]; ubiquitin-dependent protein catabolic process [GO:0006511]	thiol-dependent deubiquitinase [GO:0004843]
Mcon_1282_c42_g1_i1.p1	Formate--tetrahydrofolate ligase (EC 6.3.4.3)	tetrahydrofolate interconversion [GO:0035999]	ATP binding [GO:0005524]; formate-tetrahydrofolate ligase activity [GO:0004329]
Mcon_1282_c42_g1_i2.p1	Formate--tetrahydrofolate ligase (EC 6.3.4.3)	tetrahydrofolate interconversion [GO:0035999]	ATP binding [GO:0005524]; formate-tetrahydrofolate ligase activity [GO:0004329]
Mcon_1282_c42_g1_i4.p1	Formate--tetrahydrofolate ligase (EC 6.3.4.3)	tetrahydrofolate interconversion [GO:0035999]	ATP binding [GO:0005524]; formate-tetrahydrofolate ligase activity [GO:0004329]
Mcon_1452_c262_g1_i5.p2	Electron transfer flavoprotein subunit beta (Beta-ETF)		electron transfer activity [GO:0009055]	mitochondrial matrix [GO:0005759]
Mcon_2096_c12_g1_i2.p1	NITRILASE-LIKE protein 1	polyamine biosynthetic process [GO:0006596]	N-carbamoylputrescine amidase activity [GO:0050126]
Mcon_4093_c81_g1_i6.p1	Pre-mRNA-splicing factor 38 (Fragment)	mRNA splicing, via spliceosome [GO:0000398]		precatalytic spliceosome [GO:0071011]
Mcon_1282_c383_g1_i2.p1	MSF1-like family protein			mitochondrial intermembrane space [GO:0005758]
Mcon_3065_c31_g1_i2.p1	Uncharacterized protein
Mcon_3065_c31_g1_i6.p1	Uncharacterized protein
Mcon_3445_c451_g1_i1.p1	rRNA-processing protein FCF1 homolog	rRNA processing [GO:0006364]		nucleolus [GO:0005730]; small-subunit processome [GO:0032040]
Mcon_3356_c0_g1_i1.p1	PCI domain-containing protein	ubiquitin-dependent protein catabolic process [GO:0006511]	structural molecule activity [GO:0005198]	cytoplasm [GO:0005737]; proteasome regulatory particle, lid subcomplex [GO:0008541]
Mcon_5883_c82_g1_i2.p1	Uncharacterized protein
Mcon_2574_c288_g1_i1.p1	Cytokinin riboside 5'-monophosphate phosphoribohydrolase (EC 3.2.2.n1)	cytokinin biosynthetic process [GO:0009691]	hydrolase activity, hydrolyzing N-glycosyl compounds [GO:0016799]; lyase activity [GO:0016829]; N6-(Delta2-isopentenyl)-adenosine 5'-monophosphate phosphoribohydrolase activity [GO:0102682]	cytosol [GO:0005829]; nucleus [GO:0005634]
Mcon_1282_c496_g1_i4.p1	PDZ domain-containing protein	photosystem II repair [GO:0010206]	serine-type endopeptidase activity [GO:0004252]	chloroplast thylakoid lumen [GO:0009543]
Mcon_3_c1_g1_i1.p1	Glutamine synthetase (EC 6.3.1.2)	glutamine biosynthetic process [GO:0006542]	ATP binding [GO:0005524]; glutamate-ammonia ligase activity [GO:0004356]	cytoplasm [GO:0005737]
Mcon_1710_c15_g1_i1.p1	3-deoxy-8-phosphooctulonate synthase (EC 2.5.1.55)	biosynthetic process [GO:0009058]	3-deoxy-8-phosphooctulonate synthase activity [GO:0008676]	cytoplasm [GO:0005737]
Mcon_1710_c15_g1_i2.p1	3-deoxy-8-phosphooctulonate synthase (EC 2.5.1.55)	biosynthetic process [GO:0009058]	3-deoxy-8-phosphooctulonate synthase activity [GO:0008676]	cytoplasm [GO:0005737]
Mcon_1710_c15_g1_i4.p1	3-deoxy-8-phosphooctulonate synthase (EC 2.5.1.55)	biosynthetic process [GO:0009058]	3-deoxy-8-phosphooctulonate synthase activity [GO:0008676]	cytoplasm [GO:0005737]
Mcon_1710_c15_g1_i5.p1	3-deoxy-8-phosphooctulonate synthase (EC 2.5.1.55)	biosynthetic process [GO:0009058]	3-deoxy-8-phosphooctulonate synthase activity [GO:0008676]	cytoplasm [GO:0005737]
Mcon_5690_c57_g1_i2.p1	Golgi SNAP receptor complex member 1	endoplasmic reticulum to Golgi vesicle-mediated transport [GO:0006888]; protein transport [GO:0015031]		cis-Golgi network [GO:0005801]; Golgi membrane [GO:0000139]; integral component of membrane [GO:0016021]
Mcon_5794_c37_g1_i1.p1	RNA-binding family protein isoform 1	cell differentiation [GO:0030154]	mRNA binding [GO:0003729]
Mcon_120_c98_g1_i3.p1	Pyruvate kinase (EC 2.7.1.40)		ATP binding [GO:0005524]; kinase activity [GO:0016301]; magnesium ion binding [GO:0000287]; potassium ion binding [GO:0030955]; pyruvate kinase activity [GO:0004743]
Mcon_2979_c35_g1_i1.p1	Uncharacterized protein		channel activity [GO:0015267]	integral component of membrane [GO:0016021]
Mcon_5833_c0_g1_i1.p1	K-box region and MADS-box transcription factor family protein isoform 1	positive regulation of transcription by RNA polymerase II [GO:0045944]; regulation of transcription by RNA polymerase II [GO:0006357]	DNA-binding transcription factor activity, RNA polymerase II-specific [GO:0000981]; protein dimerization activity [GO:0046983]; RNA polymerase II cis-regulatory region sequence-specific DNA binding [GO:0000978]	nucleus [GO:0005634]
Mcon_1215_c33_g1_i2.p1	Uncharacterized protein	organonitrogen compound catabolic process [GO:1901565]	acyl-CoA dehydrogenase activity [GO:0003995]; flavin adenine dinucleotide binding [GO:0050660]
Mcon_1215_c33_g1_i3.p1	Uncharacterized protein	organonitrogen compound catabolic process [GO:1901565]	acyl-CoA dehydrogenase activity [GO:0003995]; flavin adenine dinucleotide binding [GO:0050660]
Mcon_5683_c149_g1_i1.p1	Expansin	plant-type cell wall organization [GO:0009664]		extracellular region [GO:0005576]; membrane [GO:0016020]
Mcon_2356_c54_g1_i1.p1	40S ribosomal protein S3a	translation [GO:0006412]	structural constituent of ribosome [GO:0003735]	cytosol [GO:0005829]; cytosolic small ribosomal subunit [GO:0022627]
Mcon_5794_c37_g1_i2.p1	RNA-binding family protein isoform 2 (Fragment)	cell differentiation [GO:0030154]	mRNA binding [GO:0003729]
Mcon_3445_c68_g1_i2.p1	Hexosyltransferase (EC 2.4.1.-)		glycosyltransferase activity [GO:0016757]
Mcon_594_c2_g1_i1.p1	Uncharacterized protein
Mcon_456_c0_g1_i1.p1	WD40 domain-containing protein	post-embryonic development [GO:0009791]; regulation of transcription, DNA-templated [GO:0006355]; reproductive structure development [GO:0048608]; shoot system development [GO:0048367]
Mcon_3002_c124_g1_i2.p1	NudC domain-containing protein 2
Mcon_3002_c124_g1_i3.p1	NudC domain-containing protein 2
Mcon_5503_c4_g1_i1.p1	Uncharacterized protein	post-embryonic development [GO:0009791]; regulation of transcription, DNA-templated [GO:0006355]; reproductive structure development [GO:0048608]; shoot system development [GO:0048367]
Mcon_2265_c52_g1_i1.p1	Putative vacuolar protein sorting-associated protein 17, Vps17	auxin homeostasis [GO:0010252]; Golgi to vacuole transport [GO:0006896]; positive gravitropism [GO:0009958]; protein targeting to vacuole [GO:0006623]; root development [GO:0048364]	phosphatidylinositol binding [GO:0035091]	multivesicular body [GO:0005771]; retromer complex [GO:0030904]
Mcon_257_c28_g1_i3.p1	Nuclear/nucleolar GTPase 2		GTP binding [GO:0005525]; hydrolase activity [GO:0016787]	nucleolus [GO:0005730]
Mcon_4794_c34_g1_i1.p1	Uncharacterized protein	regulation of transcription, DNA-templated [GO:0006355]
Mcon_120_c263_g1_i1.p1	PRA1 family protein	vesicle-mediated transport [GO:0016192]		endoplasmic reticulum [GO:0005783]; integral component of membrane [GO:0016021]
Mcon_120_c263_g1_i2.p1	PRA1 family protein	vesicle-mediated transport [GO:0016192]		endoplasmic reticulum [GO:0005783]; integral component of membrane [GO:0016021]
Mcon_489_c314_g1_i1.p1	Poly(A)-specific ribonuclease (EC 3.1.13.4)	exonucleolytic catabolism of deadenylated mRNA [GO:0043928]	nucleic acid binding [GO:0003676]; poly(A)-specific ribonuclease activity [GO:0004535]	CCR4-NOT core complex [GO:0030015]; nucleus [GO:0005634]; P-body [GO:0000932]
Mcon_4794_c13_g1_i2.p1	Serine/threonine-protein phosphatase (EC 3.1.3.16)	brassinosteroid mediated signaling pathway [GO:0009742]	metal ion binding [GO:0046872]; protein serine/threonine phosphatase activity [GO:0004722]	nucleus [GO:0005634]
Mcon_4794_c13_g1_i3.p1	Serine/threonine-protein phosphatase (EC 3.1.3.16)	brassinosteroid mediated signaling pathway [GO:0009742]	metal ion binding [GO:0046872]; protein serine/threonine phosphatase activity [GO:0004722]	nucleus [GO:0005634]
Mcon_4794_c13_g1_i5.p1	Serine/threonine-protein phosphatase (EC 3.1.3.16)	brassinosteroid mediated signaling pathway [GO:0009742]	metal ion binding [GO:0046872]; protein serine/threonine phosphatase activity [GO:0004722]	nucleus [GO:0005634]
Mcon_4794_c13_g1_i7.p1	Serine/threonine-protein phosphatase (EC 3.1.3.16)	brassinosteroid mediated signaling pathway [GO:0009742]	metal ion binding [GO:0046872]; protein serine/threonine phosphatase activity [GO:0004722]	nucleus [GO:0005634]
Mcon_4794_c13_g1_i8.p1	Serine/threonine-protein phosphatase (EC 3.1.3.16)	brassinosteroid mediated signaling pathway [GO:0009742]	metal ion binding [GO:0046872]; protein serine/threonine phosphatase activity [GO:0004722]	nucleus [GO:0005634]
Mcon_3026_c7_g1_i2.p1	Actin-related protein 2/3 complex subunit	Arp2/3 complex-mediated actin nucleation [GO:0034314]; regulation of actin filament polymerization [GO:0030833]	actin filament binding [GO:0051015]	Arp2/3 protein complex [GO:0005885]; cytoplasm [GO:0005737]
Mcon_489_c383_g1_i3.p1	Protein kinase domain-containing protein		ATP binding [GO:0005524]; protein serine/threonine kinase activity [GO:0004674]
Mcon_3607_c0_g1_i1.p1	Guanine nucleotide-binding protein, beta subunit		ribosome binding [GO:0043022]	small ribosomal subunit [GO:0015935]
Mcon_3069_c37_g1_i3.p2	DNA repair protein RAD5A		ATP binding [GO:0005524]; ATP-dependent chromatin remodeler activity [GO:0140658]; hydrolase activity, acting on acid anhydrides, in phosphorus-containing anhydrides [GO:0016818]; nucleic acid binding [GO:0003676]; zinc ion binding [GO:0008270]
Mcon_3069_c37_g1_i7.p2	DNA repair protein RAD5A		ATP binding [GO:0005524]; ATP-dependent chromatin remodeler activity [GO:0140658]; hydrolase activity, acting on acid anhydrides, in phosphorus-containing anhydrides [GO:0016818]; nucleic acid binding [GO:0003676]; zinc ion binding [GO:0008270]
Mcon_5301_c7_g1_i1.p1	Biotin carboxylase (EC 6.3.4.14)	fatty acid biosynthetic process [GO:0006633]; malonyl-CoA biosynthetic process [GO:2001295]	acetyl-CoA carboxylase activity [GO:0003989]; ATP binding [GO:0005524]; biotin carboxylase activity [GO:0004075]; metal ion binding [GO:0046872]
Mcon_5180_c33_g1_i10.p1	Cleavage stimulation factor 50 kDa subunit	mRNA 3'-end processing [GO:0031124]		mRNA cleavage stimulating factor complex [GO:0005848]
Mcon_1245_c13_g1_i1.p1	Nucleotide-sugar transporter family protein isoform 1	carbohydrate transport [GO:0008643]	pyrimidine nucleotide-sugar transmembrane transporter activity [GO:0015165]	integral component of Golgi membrane [GO:0030173]
Mcon_2265_c131_g1_i1.p1	Adenine phosphoribosyltransferase (EC 2.4.2.7)	adenine salvage [GO:0006168]; AMP salvage [GO:0044209]; purine ribonucleoside salvage [GO:0006166]	adenine phosphoribosyltransferase activity [GO:0003999]	cytoplasm [GO:0005737]
Mcon_232_c185_g1_i2.p1	Myosin heavy chain-related isoform 1		ATP binding [GO:0005524]; cytoskeletal motor activity [GO:0003774]	myosin complex [GO:0016459]
Mcon_232_c185_g1_i3.p1	Myosin heavy chain-related isoform 1		ATP binding [GO:0005524]; cytoskeletal motor activity [GO:0003774]	myosin complex [GO:0016459]
Mcon_232_c185_g1_i5.p1	Myosin heavy chain-related isoform 1		ATP binding [GO:0005524]; cytoskeletal motor activity [GO:0003774]	myosin complex [GO:0016459]
Mcon_232_c185_g1_i8.p1	Myosin heavy chain-related isoform 1		ATP binding [GO:0005524]; cytoskeletal motor activity [GO:0003774]	myosin complex [GO:0016459]
Mcon_2356_c427_g1_i6.p2	ATP-dependent DNA helicase (EC 3.6.4.12)	DNA recombination [GO:0006310]	ATP binding [GO:0005524]; ATP hydrolysis activity [GO:0016887]; DNA helicase activity [GO:0003678]	nucleus [GO:0005634]
Mcon_586_c0_g1_i11.p1	CCR4-NOT transcription complex subunit 11	gene silencing by RNA [GO:0031047]		CCR4-NOT complex [GO:0030014]; cytoplasm [GO:0005737]; nucleus [GO:0005634]
Mcon_997_c45_g1_i3.p1	Uncharacterized protein (Fragment)
Mcon_120_c1421_g1_i10.p1	Atp-dependent zinc metalloprotease ftsh 8, mitochondrial (Fragment)		ATP binding [GO:0005524]; ATP-dependent peptidase activity [GO:0004176]; ATP hydrolysis activity [GO:0016887]; metalloendopeptidase activity [GO:0004222]; zinc ion binding [GO:0008270]	chloroplast [GO:0009507]; integral component of membrane [GO:0016021]; plastid envelope [GO:0009526]
Mcon_120_c1421_g1_i13.p1	Atp-dependent zinc metalloprotease ftsh 8, mitochondrial (Fragment)		ATP binding [GO:0005524]; ATP-dependent peptidase activity [GO:0004176]; ATP hydrolysis activity [GO:0016887]; metalloendopeptidase activity [GO:0004222]; zinc ion binding [GO:0008270]	chloroplast [GO:0009507]; integral component of membrane [GO:0016021]; plastid envelope [GO:0009526]
Mcon_120_c1421_g1_i15.p1	AAA domain-containing protein		ATP binding [GO:0005524]; ATP-dependent peptidase activity [GO:0004176]; ATP hydrolysis activity [GO:0016887]; metalloendopeptidase activity [GO:0004222]	membrane [GO:0016020]; plastid [GO:0009536]
Mcon_3445_c202_g1_i1.p1	Golgi SNAP receptor complex member 1	endoplasmic reticulum to Golgi vesicle-mediated transport [GO:0006888]; protein transport [GO:0015031]		cis-Golgi network [GO:0005801]; Golgi membrane [GO:0000139]; integral component of membrane [GO:0016021]
Mcon_222_c905_g1_i11.p1	Piwi domain-containing protein		nucleic acid binding [GO:0003676]
Mcon_1282_c256_g1_i1.p1	Uncharacterized protein		rRNA binding [GO:0019843]	ribosome [GO:0005840]
Mcon_4905_c2_g1_i2.p1	Importin N-terminal domain-containing protein	intracellular protein transport [GO:0006886]	nuclear export signal receptor activity [GO:0005049]; small GTPase binding [GO:0031267]	nucleus [GO:0005634]
Mcon_5683_c155_g1_i1.p1	Uncharacterized protein	mRNA 3'-end processing by stem-loop binding and cleavage [GO:0006398]; mRNA polyadenylation [GO:0006378]; snRNA processing [GO:0016180]	5'-3' exonuclease activity [GO:0008409]; endoribonuclease activity [GO:0004521]; RNA binding [GO:0003723]	mRNA cleavage and polyadenylation specificity factor complex [GO:0005847]
Mcon_5683_c155_g1_i2.p1	Uncharacterized protein	mRNA 3'-end processing by stem-loop binding and cleavage [GO:0006398]; mRNA polyadenylation [GO:0006378]; snRNA processing [GO:0016180]	5'-3' exonuclease activity [GO:0008409]; endoribonuclease activity [GO:0004521]; RNA binding [GO:0003723]	mRNA cleavage and polyadenylation specificity factor complex [GO:0005847]
Mcon_5683_c155_g1_i4.p1	Uncharacterized protein	mRNA 3'-end processing by stem-loop binding and cleavage [GO:0006398]; mRNA polyadenylation [GO:0006378]; snRNA processing [GO:0016180]	5'-3' exonuclease activity [GO:0008409]; endoribonuclease activity [GO:0004521]; RNA binding [GO:0003723]	mRNA cleavage and polyadenylation specificity factor complex [GO:0005847]
Mcon_5683_c155_g1_i6.p1	Uncharacterized protein	mRNA 3'-end processing by stem-loop binding and cleavage [GO:0006398]; mRNA polyadenylation [GO:0006378]; snRNA processing [GO:0016180]	5'-3' exonuclease activity [GO:0008409]; endoribonuclease activity [GO:0004521]; RNA binding [GO:0003723]	mRNA cleavage and polyadenylation specificity factor complex [GO:0005847]
Mcon_78_c28_g1_i1.p1	60S ribosomal protein L9, putative	cytoplasmic translation [GO:0002181]	rRNA binding [GO:0019843]; structural constituent of ribosome [GO:0003735]	cytosolic large ribosomal subunit [GO:0022625]
Mcon_1452_c4012_g1_i1.p1	TCTP domain-containing protein			cytoplasm [GO:0005737]
Mcon_3642_c15_g1_i1.p1	Uncharacterized protein		copper ion binding [GO:0005507]; oxidoreductase activity [GO:0016491]
Mcon_1282_c48_g1_i11.p1	Cytochrome c domain-containing protein	mitochondrial electron transport, ubiquinol to cytochrome c [GO:0006122]	electron transfer activity [GO:0009055]; heme binding [GO:0020037]; metal ion binding [GO:0046872]	mitochondrial respiratory chain complex III [GO:0005750]
Mcon_1282_c48_g1_i15.p2	Cytochrome c domain-containing protein	mitochondrial electron transport, ubiquinol to cytochrome c [GO:0006122]	electron transfer activity [GO:0009055]; heme binding [GO:0020037]; metal ion binding [GO:0046872]	mitochondrial respiratory chain complex III [GO:0005750]
Mcon_1282_c48_g1_i20.p1	Cytochrome c domain-containing protein	mitochondrial electron transport, ubiquinol to cytochrome c [GO:0006122]	electron transfer activity [GO:0009055]; heme binding [GO:0020037]; metal ion binding [GO:0046872]	mitochondrial respiratory chain complex III [GO:0005750]
Mcon_5883_c7_g1_i8.p1	Afc, putative (EC 2.7.12.1)		ATP binding [GO:0005524]; protein serine/threonine/tyrosine kinase activity [GO:0004712]
Mcon_3445_c438_g1_i2.p1	Uncharacterized protein
Mcon_2979_c94_g1_i10.p1	Protein yippee-like		metal ion binding [GO:0046872]
Mcon_2979_c94_g1_i6.p1	Protein yippee-like		metal ion binding [GO:0046872]
Mcon_2979_c94_g1_i9.p1	Protein yippee-like		metal ion binding [GO:0046872]
Mcon_118_c0_g1_i3.p1	Cellulase (EC 3.2.1.4)	cellulose catabolic process [GO:0030245]	cellulase activity [GO:0008810]
Mcon_120_c275_g1_i1.p1	Uncharacterized protein
Mcon_120_c275_g1_i2.p2	Uncharacterized protein
Mcon_1452_c382_g1_i5.p1	Aldehyde dehydrogenase 22A1-like protein (aldehyde dehydrogenase 22A1)		oxidoreductase activity, acting on the aldehyde or oxo group of donors, NAD or NADP as acceptor [GO:0016620]
Mcon_394_c99_g1_i2.p2	Signal recognition particle 9 kDa protein (SRP9)	negative regulation of translational elongation [GO:0045900]; SRP-dependent cotranslational protein targeting to membrane [GO:0006614]	7S RNA binding [GO:0008312]	cytosol [GO:0005829]; signal recognition particle, endoplasmic reticulum targeting [GO:0005786]
Mcon_1452_c691_g1_i1.p1	uncharacterized protein LOC116209293	RNA processing [GO:0006396]	RNA binding [GO:0003723]; RNA methyltransferase activity [GO:0008173]
Mcon_3445_c83_g1_i2.p1	Protein transport protein SEC23	COPII-coated vesicle budding [GO:0090114]; intracellular protein transport [GO:0006886]	metal ion binding [GO:0046872]	COPII vesicle coat [GO:0030127]; endoplasmic reticulum membrane [GO:0005789]
Mcon_3445_c83_g1_i8.p1	Protein transport protein SEC23	COPII-coated vesicle budding [GO:0090114]; intracellular protein transport [GO:0006886]	metal ion binding [GO:0046872]	COPII vesicle coat [GO:0030127]; endoplasmic reticulum membrane [GO:0005789]
Mcon_2574_c951_g1_i1.p1	HMA domain-containing protein		metal ion binding [GO:0046872]
Mcon_3002_c19_g1_i1.p1	Expansin	plant-type cell wall organization [GO:0009664]		extracellular region [GO:0005576]; membrane [GO:0016020]
Mcon_5683_c46_g1_i1.p1	Kinase superfamily protein		ATP binding [GO:0005524]; protein serine/threonine kinase activity [GO:0004674]
Mcon_5683_c46_g1_i2.p1	Kinase superfamily protein		ATP binding [GO:0005524]; protein serine/threonine kinase activity [GO:0004674]
Mcon_222_c357_g1_i4.p1	Meiotic nuclear division protein 1 homolog	double-strand break repair [GO:0006302]; embryo sac development [GO:0009553]; pollen development [GO:0009555]; reciprocal meiotic recombination [GO:0007131]; response to ionizing radiation [GO:0010212]	double-stranded DNA binding [GO:0003690]	nucleus [GO:0005634]
Mcon_2880_c9_g1_i1.p1	5_nucleotid domain-containing protein		hydrolase activity [GO:0016787]; metal ion binding [GO:0046872]
Mcon_2880_c9_g1_i7.p1	5_nucleotid domain-containing protein		hydrolase activity [GO:0016787]; metal ion binding [GO:0046872]
Mcon_5110_c21_g1_i2.p2	Thioredoxin domain-containing protein		oxidoreductase activity [GO:0016491]
Mcon_120_c93_g1_i1.p1	Isocitrate dehydrogenase [NAD] subunit, mitochondrial	tricarboxylic acid cycle [GO:0006099]	isocitrate dehydrogenase (NAD+) activity [GO:0004449]; magnesium ion binding [GO:0000287]; NAD binding [GO:0051287]	mitochondrion [GO:0005739]
Mcon_3445_c63_g1_i3.p2	Structural constituent of nuclear pore, putative	protein import into nucleus [GO:0006606]; RNA export from nucleus [GO:0006405]	phospholipid binding [GO:0005543]; structural constituent of nuclear pore [GO:0017056]	nuclear pore central transport channel [GO:0044613]
Mcon_1282_c94_g1_i1.p1	Proteasome maturation factor UMP	proteasome assembly [GO:0043248]		proteasome complex [GO:0000502]
Mcon_489_c46_g1_i1.p1	CAF1C_H4-bd domain-containing protein	regulation of gene expression [GO:0010468]	histone binding [GO:0042393]	nucleus [GO:0005634]
Mcon_3642_c33_g1_i2.p1	Uncharacterized protein		DNA binding [GO:0003677]; DNA-binding transcription factor activity, RNA polymerase II-specific [GO:0000981]; lipid binding [GO:0008289]	nucleus [GO:0005634]
Mcon_3642_c33_g1_i4.p1	Uncharacterized protein		DNA binding [GO:0003677]; DNA-binding transcription factor activity, RNA polymerase II-specific [GO:0000981]; lipid binding [GO:0008289]	nucleus [GO:0005634]
Mcon_1330_c21_g1_i4.p2	Uncharacterized protein		oxidoreductase activity [GO:0016491]
Mcon_489_c549_g1_i2.p1	U6 snRNA-associated Sm-like protein LSm1	mRNA processing [GO:0006397]; nuclear-transcribed mRNA catabolic process [GO:0000956]	RNA cap binding [GO:0000339]	P-body [GO:0000932]
Mcon_5611_c0_g1_i2.p1	UDP-arabinopyranose mutase (EC 5.4.99.30)	cell wall organization [GO:0071555]; plant-type cell wall biogenesis [GO:0009832]; UDP-L-arabinose metabolic process [GO:0033356]	UDP-arabinopyranose mutase activity [GO:0052691]	cytosol [GO:0005829]; Golgi apparatus [GO:0005794]
Mcon_3069_c356_g1_i1.p1	ABC transporter F family member 1		ATP binding [GO:0005524]
Mcon_232_c18_g1_i1.p1	Magnesium-protoporphyrin IX monomethyl ester (oxidative) cyclase (EC 1.14.13.81)	chlorophyll biosynthetic process [GO:0015995]; photosynthesis [GO:0015979]	magnesium-protoporphyrin IX monomethyl ester (oxidative) cyclase activity [GO:0048529]; metal ion binding [GO:0046872]	chloroplast thylakoid membrane [GO:0009535]
Mcon_3607_c53_g1_i1.p1	Serine/threonine protein kinase		ATP binding [GO:0005524]; protein serine/threonine kinase activity [GO:0004674]
Mcon_1982_c5_g1_i2.p1	AMMECR1 domain-containing protein
Mcon_891_c131_g1_i2.p1	CULLIN_2 domain-containing protein	ubiquitin-dependent protein catabolic process [GO:0006511]	methyltransferase activity [GO:0008168]; ubiquitin protein ligase binding [GO:0031625]	cullin-RING ubiquitin ligase complex [GO:0031461]
Mcon_3026_c5_g1_i1.p1	Serine/threonine-protein phosphatase 5 (EC 3.1.3.16)		protein serine/threonine phosphatase activity [GO:0004722]	cellular anatomical entity [GO:0110165]
Mcon_4459_c3_g1_i1.p1	Chlorophyll a-b binding protein, chloroplastic	photosynthesis, light harvesting [GO:0009765]; protein-chromophore linkage [GO:0018298]	chlorophyll binding [GO:0016168]; metal ion binding [GO:0046872]	chloroplast thylakoid membrane [GO:0009535]; photosystem I [GO:0009522]; photosystem II [GO:0009523]
Mcon_1452_c72_g1_i1.p1	Dihydrolipoyl dehydrogenase (EC 1.8.1.4)	cell redox homeostasis [GO:0045454]	dihydrolipoyl dehydrogenase activity [GO:0004148]; flavin adenine dinucleotide binding [GO:0050660]	cytoplasm [GO:0005737]
Mcon_1987_c7_g1_i1.p1	Initiation factor 2B-related protein		translation initiation factor activity [GO:0003743]
Mcon_4794_c431_g1_i1.p1	Glutaredoxin domain-containing protein		glutathione oxidoreductase activity [GO:0097573]
Mcon_2115_c165_g1_i5.p2	Cytokinin riboside 5'-monophosphate phosphoribohydrolase (EC 3.2.2.n1)	cytokinin biosynthetic process [GO:0009691]	N6-(Delta2-isopentenyl)-adenosine 5'-monophosphate phosphoribohydrolase activity [GO:0102682]	cytosol [GO:0005829]; nucleus [GO:0005634]
Mcon_4139_c0_g1_i1.p1	Glutamine synthetase (EC 6.3.1.2)	glutamine biosynthetic process [GO:0006542]	ATP binding [GO:0005524]; glutamate-ammonia ligase activity [GO:0004356]
Mcon_257_c163_g1_i1.p1	GH3 auxin-responsive promoter
Mcon_489_c156_g1_i1.p1	FH protein interacting protein	protein homooligomerization [GO:0051260]
Mcon_3069_c50_g1_i2.p1	DNA ligase (EC 6.5.1.1)	DNA biosynthetic process [GO:0071897]; DNA recombination [GO:0006310]; DNA repair [GO:0006281]; DNA replication [GO:0006260]	ATP binding [GO:0005524]; DNA binding [GO:0003677]; DNA ligase (ATP) activity [GO:0003910]
Mcon_1452_c382_g1_i3.p1	Aldehyde dehydrogenase 22A1		oxidoreductase activity, acting on the aldehyde or oxo group of donors, NAD or NADP as acceptor [GO:0016620]	integral component of membrane [GO:0016021]
Mcon_1452_c382_g1_i4.p2	Aldehyde dehydrogenase 22A1		oxidoreductase activity, acting on the aldehyde or oxo group of donors, NAD or NADP as acceptor [GO:0016620]	integral component of membrane [GO:0016021]
Mcon_1452_c382_g1_i6.p1	Aldehyde dehydrogenase 22A1		oxidoreductase activity, acting on the aldehyde or oxo group of donors, NAD or NADP as acceptor [GO:0016620]	integral component of membrane [GO:0016021]
Mcon_2356_c77_g1_i1.p1	Protein kinase domain-containing protein		ATP binding [GO:0005524]; protein kinase activity [GO:0004672]	integral component of membrane [GO:0016021]
Mcon_1452_c409_g1_i1.p1	DNA-directed RNA polymerases II, IV and V subunit 9B (Fragment)	mRNA cleavage [GO:0006379]; transcription, DNA-templated [GO:0006351]	DNA-directed 5'-3' RNA polymerase activity [GO:0003899]; nucleic acid binding [GO:0003676]; zinc ion binding [GO:0008270]	RNA polymerase II, core complex [GO:0005665]
Mcon_1282_c496_g1_i2.p1	PDZ domain-containing protein	photosystem II repair [GO:0010206]	serine-type endopeptidase activity [GO:0004252]	chloroplast thylakoid lumen [GO:0009543]
Mcon_2356_c163_g1_i2.p1	H(+)-exporting diphosphatase (EC 7.1.3.1)		inorganic diphosphatase activity [GO:0004427]; pyrophosphate hydrolysis-driven proton transmembrane transporter activity [GO:0009678]	integral component of membrane [GO:0016021]
Mcon_257_c28_g1_i4.p1	Nuclear/nucleolar GTPase 2		GTP binding [GO:0005525]; hydrolase activity [GO:0016787]	nucleolus [GO:0005730]
Mcon_3803_c153_g1_i1.p1	auxin transporter-like protein 3	amino acid transport [GO:0006865]		integral component of membrane [GO:0016021]; plasma membrane [GO:0005886]
Mcon_5363_c0_g1_i1.p1	Serine/threonine-protein phosphatase (EC 3.1.3.16)		protein serine/threonine phosphatase activity [GO:0004722]
Mcon_78_c253_g1_i1.p1	Mitogen-activated protein kinase (EC 2.7.11.24)		ATP binding [GO:0005524]; MAP kinase activity [GO:0004707]; protein serine/threonine/tyrosine kinase activity [GO:0004712]
Mcon_3069_c54_g1_i1.p1	Uncharacterized protein	translation [GO:0006412]	structural constituent of ribosome [GO:0003735]	cytoplasm [GO:0005737]; ribosome [GO:0005840]
Mcon_3069_c54_g1_i2.p1	Uncharacterized protein	translation [GO:0006412]	structural constituent of ribosome [GO:0003735]	cytoplasm [GO:0005737]; ribosome [GO:0005840]
Mcon_2356_c46_g1_i1.p1	Phosphatase 2C family protein		phosphatase activity [GO:0016791]
Mcon_2356_c46_g1_i3.p1	Phosphatase 2C family protein		phosphatase activity [GO:0016791]
Mcon_1329_c50_g1_i1.p2	Zinc/iron permease		zinc ion transmembrane transporter activity [GO:0005385]	integral component of membrane [GO:0016021]
Mcon_120_c16_g1_i1.p1	TRASH domain-containing protein
Mcon_2217_c7_g1_i2.p1	Histone deacetylase (EC 3.5.1.98)	chromatin organization [GO:0006325]	histone deacetylase activity [GO:0004407]; metal ion binding [GO:0046872]	nucleus [GO:0005634]
Mcon_2979_c80_g1_i1.p1	Glycerol-3-phosphate dehydrogenase [NAD(+)] (EC 1.1.1.8)	carbohydrate metabolic process [GO:0005975]; glycerol-3-phosphate catabolic process [GO:0046168]	glycerol-3-phosphate dehydrogenase [NAD+] activity [GO:0004367]; NAD binding [GO:0051287]	glycerol-3-phosphate dehydrogenase complex [GO:0009331]
Mcon_3647_c1_g1_i1.p1	DNA-directed RNA polymerase subunit beta (EC 2.7.7.6)	transcription, DNA-templated [GO:0006351]	DNA binding [GO:0003677]; DNA-directed 5'-3' RNA polymerase activity [GO:0003899]; metal ion binding [GO:0046872]; ribonucleoside binding [GO:0032549]	RNA polymerase III complex [GO:0005666]
Mcon_3445_c281_g1_i1.p1	RING-type E3 ubiquitin transferase (EC 2.3.2.27)	protein ubiquitination [GO:0016567]; response to UV [GO:0009411]; ubiquitin-dependent protein catabolic process [GO:0006511]	transferase activity [GO:0016740]; zinc ion binding [GO:0008270]	cytoplasm [GO:0005737]
Mcon_2979_c909_g1_i1.p2	DNA replication complex GINS protein PSF2	DNA replication [GO:0006260]; primary metabolic process [GO:0044238]		nuclear lumen [GO:0031981]
Mcon_489_c200_g1_i3.p1	N-MYC downregulated-like 2 isoform 1			integral component of membrane [GO:0016021]
Mcon_489_c200_g1_i4.p1	N-MYC downregulated-like 2 isoform 1			integral component of membrane [GO:0016021]
Mcon_891_c0_g1_i6.p1	SUI1 domain-containing protein		RNA binding [GO:0003723]; translation initiation factor activity [GO:0003743]
Mcon_120_c6_g1_i1.p1	Uncharacterized protein		channel activity [GO:0015267]	integral component of membrane [GO:0016021]
Mcon_1452_c523_g1_i1.p1	Uncharacterized protein
Mcon_1982_c0_g1_i1.p1	Synaptobrevin domain-containing protein/Longin domain-containing protein	vesicle-mediated transport [GO:0016192]		integral component of membrane [GO:0016021]; intracellular membrane-bounded organelle [GO:0043231]
Mcon_6137_c0_g1_i2.p1	Protein-serine/threonine phosphatase (EC 3.1.3.16)		kinase activity [GO:0016301]; metal ion binding [GO:0046872]; protein serine/threonine phosphatase activity [GO:0004722]
Mcon_2356_c49_g1_i1.p1	PITH domain containing protein
Mcon_3493_c10_g1_i1.p1	Ras-related protein RHN1		GTPase activity [GO:0003924]; GTP binding [GO:0005525]
Mcon_1452_c342_g1_i2.p2	FHA domain-containing protein FHA2-like	regulation of ribosomal protein gene transcription by RNA polymerase II [GO:0060962]; regulation of transcription, DNA-templated [GO:0006355]	sequence-specific DNA binding [GO:0043565]	nucleus [GO:0005634]
Mcon_1736_c22_g1_i3.p1	Nuclear transcription factor Y subunit	regulation of transcription by RNA polymerase II [GO:0006357]	DNA-binding transcription factor activity, RNA polymerase II-specific [GO:0000981]; RNA polymerase II cis-regulatory region sequence-specific DNA binding [GO:0000978]	CCAAT-binding factor complex [GO:0016602]
Mcon_511_c2_g1_i1.p1	Deleted.
Mcon_4093_c64_g1_i2.p1	START domain-containing protein		lipid binding [GO:0008289]
Mcon_120_c598_g1_i1.p1	Plasma membrane intrinsic protein 15		channel activity [GO:0015267]	integral component of membrane [GO:0016021]
Mcon_1482_c6_g1_i1.p1	eukaryotic peptide chain release factor subunit 1-3-like	cytoplasmic translational termination [GO:0002184]; regulation of growth [GO:0040008]	sequence-specific mRNA binding [GO:1990825]; translation release factor activity, codon specific [GO:0016149]	cytosol [GO:0005829]; translation release factor complex [GO:0018444]
Mcon_1482_c6_g1_i2.p1	eukaryotic peptide chain release factor subunit 1-3-like	cytoplasmic translational termination [GO:0002184]; regulation of growth [GO:0040008]	sequence-specific mRNA binding [GO:1990825]; translation release factor activity, codon specific [GO:0016149]	cytosol [GO:0005829]; translation release factor complex [GO:0018444]
Mcon_1482_c6_g1_i3.p1	eukaryotic peptide chain release factor subunit 1-3-like	cytoplasmic translational termination [GO:0002184]; regulation of growth [GO:0040008]	sequence-specific mRNA binding [GO:1990825]; translation release factor activity, codon specific [GO:0016149]	cytosol [GO:0005829]; translation release factor complex [GO:0018444]
Mcon_1377_c1_g1_i1.p1	Peptidylprolyl isomerase (EC 5.2.1.8)		peptidyl-prolyl cis-trans isomerase activity [GO:0003755]
Mcon_232_c145_g1_i5.p1	XB3 in isoform 1	cellular protein modification process [GO:0006464]	catalytic activity, acting on a protein [GO:0140096]; metal ion binding [GO:0046872]; transferase activity [GO:0016740]
Mcon_4389_c16_g1_i7.p1	Ccaat-binding transcription factor subunit A, putative	regulation of transcription by RNA polymerase II [GO:0006357]	DNA-binding transcription activator activity, RNA polymerase II-specific [GO:0001228]; DNA-binding transcription factor activity, RNA polymerase II-specific [GO:0000981]; protein heterodimerization activity [GO:0046982]; sequence-specific DNA binding [GO:0043565]	CCAAT-binding factor complex [GO:0016602]
Mcon_2721_c4_g1_i1.p1	t-SNARE coiled-coil homology domain-containing protein	intracellular protein transport [GO:0006886]; vesicle-mediated transport [GO:0016192]	SNAP receptor activity [GO:0005484]	integral component of membrane [GO:0016021]
Mcon_4389_c16_g1_i8.p1	Ccaat-binding transcription factor subunit A, putative	regulation of transcription by RNA polymerase II [GO:0006357]	DNA-binding transcription activator activity, RNA polymerase II-specific [GO:0001228]; DNA-binding transcription factor activity, RNA polymerase II-specific [GO:0000981]; protein heterodimerization activity [GO:0046982]; sequence-specific DNA binding [GO:0043565]	CCAAT-binding factor complex [GO:0016602]
Mcon_469_c48_g1_i1.p1	PsbP domain-OEC23 like protein (Fragment)	photosynthesis [GO:0015979]	calcium ion binding [GO:0005509]	chloroplast [GO:0009507]; extrinsic component of membrane [GO:0019898]; photosystem II oxygen evolving complex [GO:0009654]
Mcon_5692_c2_g1_i1.p1	SEC7 domain-containing protein	regulation of ARF protein signal transduction [GO:0032012]	guanyl-nucleotide exchange factor activity [GO:0005085]	cytosol [GO:0005829]; membrane [GO:0016020]
Mcon_120_c231_g1_i1.p1	Uncharacterized protein		GTPase activity [GO:0003924]; GTP binding [GO:0005525]
Mcon_2574_c29_g1_i1.p1	gamma carbonic anhydrase 1, mitochondrial-like
Mcon_456_c12_g1_i1.p1	Katanin p60 ATPase-containing subunit A1 (Katanin p60 subunit A1) (EC 5.6.1.1) (p60 katanin)		ATP binding [GO:0005524]; ATP hydrolysis activity [GO:0016887]; isomerase activity [GO:0016853]; microtubule binding [GO:0008017]; microtubule-severing ATPase activity [GO:0008568]	cytoplasm [GO:0005737]; microtubule [GO:0005874]
Mcon_3002_c42_g1_i1.p1	Thiamine biosynthesis protein ThiC	thiamine biosynthetic process [GO:0009228]	4 iron, 4 sulfur cluster binding [GO:0051539]; carbon-carbon lyase activity [GO:0016830]; metal ion binding [GO:0046872]
Mcon_3002_c42_g1_i2.p1	Thiamine biosynthesis protein ThiC	thiamine biosynthetic process [GO:0009228]	4 iron, 4 sulfur cluster binding [GO:0051539]; carbon-carbon lyase activity [GO:0016830]; metal ion binding [GO:0046872]
Mcon_3002_c42_g1_i3.p1	Thiamine biosynthesis protein ThiC	thiamine biosynthetic process [GO:0009228]	4 iron, 4 sulfur cluster binding [GO:0051539]; carbon-carbon lyase activity [GO:0016830]; metal ion binding [GO:0046872]
Mcon_3828_c1_g1_i1.p1	Phosphoglucomutase (alpha-D-glucose-1,6-bisphosphate-dependent) (EC 5.4.2.2)	glucose metabolic process [GO:0006006]	magnesium ion binding [GO:0000287]; phosphoglucomutase activity [GO:0004614]
Mcon_2115_c99_g1_i1.p1	YL1_C domain-containing protein	chromatin remodeling [GO:0006338]		Ino80 complex [GO:0031011]
Mcon_2356_c59_g1_i1.p1	CMP/dCMP deaminase	organic substance metabolic process [GO:0071704]	hydrolase activity [GO:0016787]; zinc ion binding [GO:0008270]
Mcon_5349_c6_g1_i1.p1	Uncharacterized protein		aminopeptidase activity [GO:0004177]; metallopeptidase activity [GO:0008237]; zinc ion binding [GO:0008270]
Mcon_2356_c348_g1_i2.p1	S-adenosyl-L-methionine-dependent methyltransferases superfamily protein	methylation [GO:0032259]	methyltransferase activity [GO:0008168]
Mcon_3828_c3_g1_i2.p2	Uridine kinase		ATP binding [GO:0005524]; kinase activity [GO:0016301]	integral component of membrane [GO:0016021]
Mcon_3828_c3_g1_i4.p2	Uridine kinase		ATP binding [GO:0005524]; kinase activity [GO:0016301]	integral component of membrane [GO:0016021]
Mcon_891_c432_g1_i2.p1	Uncharacterized protein
Mcon_891_c432_g1_i4.p1	Uncharacterized protein
Mcon_3799_c35_g1_i1.p1	Hexosyltransferase (EC 2.4.1.-)	cell wall organization [GO:0071555]; mucilage pectin biosynthetic process [GO:0048358]	polygalacturonate 4-alpha-galacturonosyltransferase activity [GO:0047262]	Golgi cis cisterna [GO:0000137]; Golgi membrane [GO:0000139]; integral component of membrane [GO:0016021]
Mcon_1841_c25_g1_i1.p1	40S ribosomal protein S8	maturation of SSU-rRNA from tricistronic rRNA transcript (SSU-rRNA, 5.8S rRNA, LSU-rRNA) [GO:0000462]; translation [GO:0006412]	structural constituent of ribosome [GO:0003735]	cytosolic small ribosomal subunit [GO:0022627]
Mcon_489_c208_g1_i1.p1	CCT-theta	protein folding [GO:0006457]	ATP binding [GO:0005524]; ATP hydrolysis activity [GO:0016887]; unfolded protein binding [GO:0051082]	chaperonin-containing T-complex [GO:0005832]
Mcon_2574_c280_g1_i4.p1	Metallophos domain-containing protein		hydrolase activity [GO:0016787]	integral component of membrane [GO:0016021]
Mcon_891_c162_g1_i4.p2	Uncharacterized protein		oxidoreductase activity [GO:0016491]
Mcon_891_c162_g1_i5.p2	Uncharacterized protein		oxidoreductase activity [GO:0016491]
Mcon_11_c7_g1_i2.p1	Small GTPase superfamily		GTPase activity [GO:0003924]; GTP binding [GO:0005525]
Mcon_489_c394_g1_i1.p1	Eukaryotic initiation factor 4A		ATP binding [GO:0005524]; hydrolase activity [GO:0016787]; RNA helicase activity [GO:0003724]; translation initiation factor activity [GO:0003743]
Mcon_489_c394_g1_i2.p1	Eukaryotic initiation factor 4A		ATP binding [GO:0005524]; hydrolase activity [GO:0016787]; RNA helicase activity [GO:0003724]; translation initiation factor activity [GO:0003743]
Mcon_3065_c79_g1_i1.p1	DNA-directed RNA polymerase subunit (EC 2.7.7.6)	transcription by RNA polymerase II [GO:0006366]	DNA binding [GO:0003677]; DNA-directed 5'-3' RNA polymerase activity [GO:0003899]; metal ion binding [GO:0046872]	RNA polymerase II, core complex [GO:0005665]
Mcon_1452_c162_g1_i1.p1	Transmembrane protein 256			integral component of membrane [GO:0016021]
Mcon_1841_c68_g1_i12.p1	Uncharacterized protein	oxoacid metabolic process [GO:0043436]	hydro-lyase activity [GO:0016836]; iron-sulfur cluster binding [GO:0051536]; metal ion binding [GO:0046872]
Mcon_1841_c68_g1_i14.p1	Uncharacterized protein	oxoacid metabolic process [GO:0043436]	hydro-lyase activity [GO:0016836]; iron-sulfur cluster binding [GO:0051536]; metal ion binding [GO:0046872]
Mcon_1841_c68_g1_i9.p1	Uncharacterized protein	oxoacid metabolic process [GO:0043436]	hydro-lyase activity [GO:0016836]; iron-sulfur cluster binding [GO:0051536]; metal ion binding [GO:0046872]
Mcon_2979_c142_g1_i8.p1	Methyltransf_11 domain-containing protein		methyltransferase activity [GO:0008168]
Mcon_1841_c73_g1_i3.p1	Serine/threonine-protein phosphatase 2A 55 kDa regulatory subunit B		protein phosphatase regulator activity [GO:0019888]	protein phosphatase type 2A complex [GO:0000159]
Mcon_1841_c73_g1_i6.p1	Serine/threonine-protein phosphatase 2A 55 kDa regulatory subunit B		protein phosphatase regulator activity [GO:0019888]	protein phosphatase type 2A complex [GO:0000159]
Mcon_3295_c5_g1_i1.p1	Cation efflux protein		cation transmembrane transporter activity [GO:0008324]	integral component of membrane [GO:0016021]
Mcon_1841_c73_g1_i7.p1	Serine/threonine-protein phosphatase 2A 55 kDa regulatory subunit B		protein phosphatase regulator activity [GO:0019888]	protein phosphatase type 2A complex [GO:0000159]
Mcon_2265_c79_g1_i3.p1	Exo_endo_phos domain-containing protein		catalytic activity [GO:0003824]
Mcon_2265_c79_g1_i4.p1	Exo_endo_phos domain-containing protein		catalytic activity [GO:0003824]
Mcon_2265_c79_g1_i8.p1	Exo_endo_phos domain-containing protein		catalytic activity [GO:0003824]
Mcon_4101_c17_g1_i1.p1	U6 snRNA-associated Sm-like protein LSm4	mRNA splicing, via spliceosome [GO:0000398]; nuclear-transcribed mRNA catabolic process [GO:0000956]	RNA binding [GO:0003723]	spliceosomal complex [GO:0005681]
Mcon_4101_c17_g1_i2.p1	U6 snRNA-associated Sm-like protein LSm4	mRNA splicing, via spliceosome [GO:0000398]; nuclear-transcribed mRNA catabolic process [GO:0000956]	RNA binding [GO:0003723]	spliceosomal complex [GO:0005681]
Mcon_4101_c17_g1_i3.p1	U6 snRNA-associated Sm-like protein LSm4	mRNA splicing, via spliceosome [GO:0000398]; nuclear-transcribed mRNA catabolic process [GO:0000956]	RNA binding [GO:0003723]	spliceosomal complex [GO:0005681]
Mcon_3445_c234_g1_i1.p2	Malate dehydrogenase (EC 1.1.1.37)	malate metabolic process [GO:0006108]; tricarboxylic acid cycle [GO:0006099]	L-malate dehydrogenase activity [GO:0030060]
Mcon_3445_c234_g1_i10.p1	Malate dehydrogenase (EC 1.1.1.37)	malate metabolic process [GO:0006108]; tricarboxylic acid cycle [GO:0006099]	L-malate dehydrogenase activity [GO:0030060]
Mcon_3445_c234_g1_i11.p1	Malate dehydrogenase (EC 1.1.1.37)	malate metabolic process [GO:0006108]; tricarboxylic acid cycle [GO:0006099]	L-malate dehydrogenase activity [GO:0030060]
Mcon_3445_c234_g1_i13.p2	Malate dehydrogenase (EC 1.1.1.37)	malate metabolic process [GO:0006108]; tricarboxylic acid cycle [GO:0006099]	L-malate dehydrogenase activity [GO:0030060]
Mcon_3445_c234_g1_i2.p1	Malate dehydrogenase (EC 1.1.1.37)	malate metabolic process [GO:0006108]; tricarboxylic acid cycle [GO:0006099]	L-malate dehydrogenase activity [GO:0030060]
Mcon_3445_c234_g1_i4.p1	Malate dehydrogenase (EC 1.1.1.37)	malate metabolic process [GO:0006108]; tricarboxylic acid cycle [GO:0006099]	L-malate dehydrogenase activity [GO:0030060]
Mcon_3445_c234_g1_i5.p1	Malate dehydrogenase (EC 1.1.1.37)	malate metabolic process [GO:0006108]; tricarboxylic acid cycle [GO:0006099]	L-malate dehydrogenase activity [GO:0030060]
Mcon_3445_c234_g1_i9.p1	Malate dehydrogenase (EC 1.1.1.37)	malate metabolic process [GO:0006108]; tricarboxylic acid cycle [GO:0006099]	L-malate dehydrogenase activity [GO:0030060]
Mcon_469_c70_g1_i1.p1	Uncharacterized protein		GTPase activity [GO:0003924]; GTP binding [GO:0005525]
Mcon_1282_c537_g1_i1.p1	Protein kinase domain-containing protein		ATP binding [GO:0005524]; protein kinase activity [GO:0004672]; protein serine/threonine kinase activity [GO:0004674]
Mcon_1263_c4_g1_i1.p1	Probable magnesium transporter		magnesium ion transmembrane transporter activity [GO:0015095]	early endosome [GO:0005769]; integral component of membrane [GO:0016021]; plasma membrane [GO:0005886]
Mcon_891_c10_g1_i2.p2	Deleted.
Mcon_1452_c4031_g1_i1.p1	vesicle-associated membrane protein 724	vesicle-mediated transport [GO:0016192]		integral component of membrane [GO:0016021]; intracellular membrane-bounded organelle [GO:0043231]
Mcon_2270_c5_g1_i1.p1	60S ribosomal protein L27	translation [GO:0006412]	structural constituent of ribosome [GO:0003735]	ribosome [GO:0005840]
Mcon_3884_c32_g1_i1.p1	Checkpoint protein	DNA damage checkpoint signaling [GO:0000077]		checkpoint clamp complex [GO:0030896]; nucleolus [GO:0005730]
Mcon_3213_c1_g1_i1.p1	ADP/ATP translocase (ADP,ATP carrier protein)	mitochondrial ADP transmembrane transport [GO:0140021]; mitochondrial ATP transmembrane transport [GO:1990544]	ATP:ADP antiporter activity [GO:0005471]	integral component of membrane [GO:0016021]; mitochondrial inner membrane [GO:0005743]
Mcon_3607_c25_g1_i1.p1	Uncharacterized protein	histone H4 acetylation [GO:0043967]; long-day photoperiodism, flowering [GO:0048574]; pollen sperm cell differentiation [GO:0048235]; regulation of transcription by RNA polymerase II [GO:0006357]	chromatin binding [GO:0003682]	Ino80 complex [GO:0031011]; NuA4 histone acetyltransferase complex [GO:0035267]; SWI/SNF complex [GO:0016514]; Swr1 complex [GO:0000812]
Mcon_4389_c334_g1_i1.p1	Chlorophyll a-b binding protein, chloroplastic	photosynthesis, light harvesting [GO:0009765]; protein-chromophore linkage [GO:0018298]	chlorophyll binding [GO:0016168]	chloroplast thylakoid membrane [GO:0009535]; photosystem I [GO:0009522]; photosystem II [GO:0009523]
Mcon_5683_c39_g1_i1.p1	Pyruvate dehydrogenase E1 component subunit beta (EC 1.2.4.1)	acetyl-CoA biosynthetic process from pyruvate [GO:0006086]; glycolytic process [GO:0006096]	pyruvate dehydrogenase (acetyl-transferring) activity [GO:0004739]
Mcon_5683_c39_g1_i10.p1	Pyruvate dehydrogenase E1 component subunit beta (EC 1.2.4.1)	acetyl-CoA biosynthetic process from pyruvate [GO:0006086]; glycolytic process [GO:0006096]	pyruvate dehydrogenase (acetyl-transferring) activity [GO:0004739]
Mcon_5683_c39_g1_i11.p1	Pyruvate dehydrogenase E1 component subunit beta (EC 1.2.4.1)	acetyl-CoA biosynthetic process from pyruvate [GO:0006086]; glycolytic process [GO:0006096]	pyruvate dehydrogenase (acetyl-transferring) activity [GO:0004739]
Mcon_5683_c39_g1_i2.p1	Pyruvate dehydrogenase E1 component subunit beta (EC 1.2.4.1)	acetyl-CoA biosynthetic process from pyruvate [GO:0006086]; glycolytic process [GO:0006096]	pyruvate dehydrogenase (acetyl-transferring) activity [GO:0004739]
Mcon_5683_c39_g1_i3.p1	Pyruvate dehydrogenase E1 component subunit beta (EC 1.2.4.1)	acetyl-CoA biosynthetic process from pyruvate [GO:0006086]; glycolytic process [GO:0006096]	pyruvate dehydrogenase (acetyl-transferring) activity [GO:0004739]
Mcon_5683_c39_g1_i4.p1	Pyruvate dehydrogenase E1 component subunit beta (EC 1.2.4.1)	acetyl-CoA biosynthetic process from pyruvate [GO:0006086]; glycolytic process [GO:0006096]	pyruvate dehydrogenase (acetyl-transferring) activity [GO:0004739]
Mcon_5683_c39_g1_i7.p1	Pyruvate dehydrogenase E1 component subunit beta (EC 1.2.4.1)	acetyl-CoA biosynthetic process from pyruvate [GO:0006086]; glycolytic process [GO:0006096]	pyruvate dehydrogenase (acetyl-transferring) activity [GO:0004739]
Mcon_5683_c39_g1_i9.p1	Pyruvate dehydrogenase E1 component subunit beta (EC 1.2.4.1)	acetyl-CoA biosynthetic process from pyruvate [GO:0006086]; glycolytic process [GO:0006096]	pyruvate dehydrogenase (acetyl-transferring) activity [GO:0004739]
Mcon_232_c194_g1_i4.p2	3'-5' exonuclease domain-containing protein		3'-5' exonuclease activity [GO:0008408]; nucleic acid binding [GO:0003676]
Mcon_5449_c0_g1_i4.p1	Cellulase (EC 3.2.1.4)	cellulose catabolic process [GO:0030245]	cellulase activity [GO:0008810]
Mcon_2265_c373_g1_i2.p1	Altered inheritance of mitochondria protein 24, mitochondrial			integral component of membrane [GO:0016021]
Mcon_2916_c6_g1_i4.p1	Uncharacterized protein		oxidoreductase activity [GO:0016491]
Mcon_4794_c21_g1_i11.p1	DEGP protease 2 isoform 1		serine-type endopeptidase activity [GO:0004252]	intracellular membrane-bounded organelle [GO:0043231]
Mcon_4830_c23_g1_i2.p1	NPH3 domain-containing protein	protein ubiquitination [GO:0016567]
Mcon_1452_c271_g1_i1.p1	Uncharacterized protein			integral component of membrane [GO:0016021]; membrane [GO:0016020]
Mcon_120_c121_g1_i1.p1	Uncharacterized protein	mitochondrial transport [GO:0006839]		integral component of membrane [GO:0016021]; mitochondrial membrane [GO:0031966]
Mcon_2265_c45_g1_i4.p3	signal recognition particle 54 kDa protein, chloroplastic	protein heterotrimerization [GO:0070208]; SRP-dependent cotranslational protein targeting to membrane [GO:0006614]	7S RNA binding [GO:0008312]; GTPase activity [GO:0003924]; GTP binding [GO:0005525]; protein domain specific binding [GO:0019904]	signal recognition particle, endoplasmic reticulum targeting [GO:0005786]
Mcon_2356_c1608_g1_i1.p1	Golgi apparatus membrane protein TVP23			Golgi membrane [GO:0000139]; integral component of membrane [GO:0016021]
Mcon_3445_c1064_g1_i2.p1	LOB domain-containing protein
Mcon_2356_c111_g1_i1.p1	zinc finger matrin-type protein 2	mRNA splicing, via spliceosome [GO:0000398]	nucleic acid binding [GO:0003676]; zinc ion binding [GO:0008270]	spliceosomal complex [GO:0005681]
Mcon_489_c642_g1_i2.p1	Aldedh domain-containing protein		oxidoreductase activity, acting on the aldehyde or oxo group of donors, NAD or NADP as acceptor [GO:0016620]
Mcon_3828_c78_g1_i5.p1	Vac14_Fig4_bd domain-containing protein	phosphatidylinositol biosynthetic process [GO:0006661]; positive regulation of kinase activity [GO:0033674]		endosome membrane [GO:0010008]; extrinsic component of vacuolar membrane [GO:0000306]; PAS complex [GO:0070772]
Mcon_2115_c82_g1_i1.p1	Histone deacetylase (EC 3.5.1.98)	chromatin organization [GO:0006325]; defense response to bacterium [GO:0042742]; DNA mediated transformation [GO:0009294]; histone acetylation [GO:0016573]; jasmonic acid and ethylene-dependent systemic resistance [GO:0009861]; negative regulation of response to salt stress [GO:1901001]; negative regulation of transcription, DNA-templated [GO:0045892]; positive regulation of stem cell population …	histone deacetylase activity [GO:0004407]; metal ion binding [GO:0046872]	Sin3 complex [GO:0016580]
Mcon_2115_c82_g1_i2.p1	Histone deacetylase (EC 3.5.1.98)	chromatin organization [GO:0006325]; defense response to bacterium [GO:0042742]; DNA mediated transformation [GO:0009294]; histone acetylation [GO:0016573]; jasmonic acid and ethylene-dependent systemic resistance [GO:0009861]; negative regulation of response to salt stress [GO:1901001]; negative regulation of transcription, DNA-templated [GO:0045892]; positive regulation of stem cell population …	histone deacetylase activity [GO:0004407]; metal ion binding [GO:0046872]	Sin3 complex [GO:0016580]
Mcon_2515_c4_g1_i2.p1	CDP-diacylglycerol--serine O-phosphatidyltransferase (EC 2.7.8.8) (Phosphatidylserine synthase)	phosphatidylserine biosynthetic process [GO:0006659]	L-serine-phosphatidylethanolamine phosphatidyltransferase activity [GO:0106245]	endoplasmic reticulum membrane [GO:0005789]; integral component of membrane [GO:0016021]; nucleus [GO:0005634]
Mcon_2515_c4_g1_i4.p1	CDP-diacylglycerol--serine O-phosphatidyltransferase (EC 2.7.8.8) (Phosphatidylserine synthase)	phosphatidylserine biosynthetic process [GO:0006659]	L-serine-phosphatidylethanolamine phosphatidyltransferase activity [GO:0106245]	endoplasmic reticulum membrane [GO:0005789]; integral component of membrane [GO:0016021]; nucleus [GO:0005634]
Mcon_1452_c38_g1_i1.p1	Putative vesicle-associated membrane protein 726	vesicle-mediated transport [GO:0016192]		integral component of membrane [GO:0016021]; intracellular membrane-bounded organelle [GO:0043231]
Mcon_1282_c215_g1_i4.p2	Sacchrp_dh_NADP domain-containing protein		oxidoreductase activity [GO:0016491]
Mcon_3213_c49_g1_i4.p1	tRNA-dihydrouridine synthase (EC 1.3.1.-)		flavin adenine dinucleotide binding [GO:0050660]; tRNA dihydrouridine synthase activity [GO:0017150]
Mcon_78_c165_g1_i1.p1	GDT1 family protein (Fragment)			integral component of membrane [GO:0016021]
Mcon_78_c165_g1_i6.p2	GDT1 family protein (Fragment)			integral component of membrane [GO:0016021]
Mcon_1215_c8_g1_i1.p1	Deleted.
Mcon_4093_c5_g1_i1.p1	Ubiquitinyl hydrolase 1 (EC 3.4.19.12)	protein deubiquitination [GO:0016579]; regulation of protein stability [GO:0031647]; ubiquitin-dependent protein catabolic process [GO:0006511]	cysteine-type endopeptidase activity [GO:0004197]; thiol-dependent deubiquitinase [GO:0004843]	cytosol [GO:0005829]; nucleus [GO:0005634]
Mcon_5180_c22_g1_i11.p1	U5 small nuclear ribonucleoprotein helicase isoform 1	RNA catabolic process [GO:0006401]	ATP binding [GO:0005524]; hydrolase activity [GO:0016787]; nucleic acid binding [GO:0003676]; RNA helicase activity [GO:0003724]	spliceosomal complex [GO:0005681]
Mcon_5180_c22_g1_i6.p1	U5 small nuclear ribonucleoprotein helicase isoform 1	RNA catabolic process [GO:0006401]	ATP binding [GO:0005524]; hydrolase activity [GO:0016787]; nucleic acid binding [GO:0003676]; RNA helicase activity [GO:0003724]	spliceosomal complex [GO:0005681]
Mcon_2356_c163_g1_i1.p1	H(+)-exporting diphosphatase (EC 7.1.3.1)		inorganic diphosphatase activity [GO:0004427]; pyrophosphate hydrolysis-driven proton transmembrane transporter activity [GO:0009678]	integral component of membrane [GO:0016021]
Mcon_5683_c140_g1_i1.p1	Mitogen-activated protein kinase (EC 2.7.11.24)		ATP binding [GO:0005524]; MAP kinase activity [GO:0004707]; protein serine/threonine/tyrosine kinase activity [GO:0004712]
Mcon_120_c314_g1_i1.p1	Protein kinase domain-containing protein		ATP binding [GO:0005524]; protein kinase activity [GO:0004672]
Mcon_1461_c10_g1_i1.p2	Ribosomal protein S10	translation [GO:0006412]	structural constituent of ribosome [GO:0003735]	mitochondrion [GO:0005739]; ribosome [GO:0005840]
Mcon_4332_c15_g1_i1.p1	Ribosomal protein S10	translation [GO:0006412]	structural constituent of ribosome [GO:0003735]	mitochondrion [GO:0005739]; ribosome [GO:0005840]
Mcon_5750_c84_g1_i5.p1	Uncharacterized protein isoform 2		S-adenosylmethionine-dependent methyltransferase activity [GO:0008757]
Mcon_120_c101_g1_i1.p1	Aa_trans domain-containing protein	amino acid transport [GO:0006865]; auxin-activated signaling pathway [GO:0009734]	symporter activity [GO:0015293]	integral component of membrane [GO:0016021]; plasma membrane [GO:0005886]
Mcon_4093_c11_g1_i2.p1	PHD finger family protein	chromatin organization [GO:0006325]; regulation of transcription, DNA-templated [GO:0006355]	histone binding [GO:0042393]; metal ion binding [GO:0046872]	nucleus [GO:0005634]
Mcon_1452_c188_g1_i1.p1	Ribosomal_L14e domain-containing protein	translation [GO:0006412]	RNA binding [GO:0003723]; structural constituent of ribosome [GO:0003735]	cytoplasm [GO:0005737]; ribosome [GO:0005840]
Mcon_3002_c122_g1_i5.p1	Uncharacterized protein		ABC-type transporter activity [GO:0140359]; ATP binding [GO:0005524]	integral component of membrane [GO:0016021]
Mcon_3002_c122_g1_i6.p1	Uncharacterized protein		ABC-type transporter activity [GO:0140359]; ATP binding [GO:0005524]	integral component of membrane [GO:0016021]
Mcon_891_c3_g1_i1.p1	Lactoylglutathione lyase (EC 4.4.1.5) (Glyoxalase I)	methylglyoxal catabolic process to D-lactate via S-lactoyl-glutathione [GO:0019243]	lactoylglutathione lyase activity [GO:0004462]; metal ion binding [GO:0046872]	cytoplasm [GO:0005737]
Mcon_78_c25_g1_i1.p1	6-phosphogluconate dehydrogenase, decarboxylating (EC 1.1.1.44)	D-gluconate catabolic process [GO:0046177]; pentose-phosphate shunt, oxidative branch [GO:0009051]; response to abscisic acid [GO:0009737]; response to cold [GO:0009409]; response to salt stress [GO:0009651]; response to water deprivation [GO:0009414]	NADP binding [GO:0050661]; phosphogluconate 2-dehydrogenase activity [GO:0008114]; phosphogluconate dehydrogenase (decarboxylating) activity [GO:0004616]	cytosol [GO:0005829]
Mcon_78_c25_g1_i3.p1	6-phosphogluconate dehydrogenase, decarboxylating (EC 1.1.1.44)	D-gluconate catabolic process [GO:0046177]; pentose-phosphate shunt, oxidative branch [GO:0009051]; response to abscisic acid [GO:0009737]; response to cold [GO:0009409]; response to salt stress [GO:0009651]; response to water deprivation [GO:0009414]	NADP binding [GO:0050661]; phosphogluconate 2-dehydrogenase activity [GO:0008114]; phosphogluconate dehydrogenase (decarboxylating) activity [GO:0004616]	cytosol [GO:0005829]
Mcon_78_c25_g1_i4.p1	6-phosphogluconate dehydrogenase, decarboxylating (EC 1.1.1.44)	D-gluconate catabolic process [GO:0046177]; pentose-phosphate shunt, oxidative branch [GO:0009051]; response to abscisic acid [GO:0009737]; response to cold [GO:0009409]; response to salt stress [GO:0009651]; response to water deprivation [GO:0009414]	NADP binding [GO:0050661]; phosphogluconate 2-dehydrogenase activity [GO:0008114]; phosphogluconate dehydrogenase (decarboxylating) activity [GO:0004616]	cytosol [GO:0005829]
Mcon_78_c25_g1_i5.p1	6-phosphogluconate dehydrogenase, decarboxylating (EC 1.1.1.44)	D-gluconate catabolic process [GO:0046177]; pentose-phosphate shunt, oxidative branch [GO:0009051]; response to abscisic acid [GO:0009737]; response to cold [GO:0009409]; response to salt stress [GO:0009651]; response to water deprivation [GO:0009414]	NADP binding [GO:0050661]; phosphogluconate 2-dehydrogenase activity [GO:0008114]; phosphogluconate dehydrogenase (decarboxylating) activity [GO:0004616]	cytosol [GO:0005829]
Mcon_78_c25_g1_i6.p1	6-phosphogluconate dehydrogenase, decarboxylating (EC 1.1.1.44)	D-gluconate catabolic process [GO:0046177]; pentose-phosphate shunt, oxidative branch [GO:0009051]; response to abscisic acid [GO:0009737]; response to cold [GO:0009409]; response to salt stress [GO:0009651]; response to water deprivation [GO:0009414]	NADP binding [GO:0050661]; phosphogluconate 2-dehydrogenase activity [GO:0008114]; phosphogluconate dehydrogenase (decarboxylating) activity [GO:0004616]	cytosol [GO:0005829]
Mcon_78_c25_g1_i7.p1	6-phosphogluconate dehydrogenase, decarboxylating (EC 1.1.1.44)	D-gluconate catabolic process [GO:0046177]; pentose-phosphate shunt, oxidative branch [GO:0009051]; response to abscisic acid [GO:0009737]; response to cold [GO:0009409]; response to salt stress [GO:0009651]; response to water deprivation [GO:0009414]	NADP binding [GO:0050661]; phosphogluconate 2-dehydrogenase activity [GO:0008114]; phosphogluconate dehydrogenase (decarboxylating) activity [GO:0004616]	cytosol [GO:0005829]
Mcon_78_c25_g1_i8.p1	6-phosphogluconate dehydrogenase, decarboxylating (EC 1.1.1.44)	D-gluconate catabolic process [GO:0046177]; pentose-phosphate shunt, oxidative branch [GO:0009051]; response to abscisic acid [GO:0009737]; response to cold [GO:0009409]; response to salt stress [GO:0009651]; response to water deprivation [GO:0009414]	NADP binding [GO:0050661]; phosphogluconate 2-dehydrogenase activity [GO:0008114]; phosphogluconate dehydrogenase (decarboxylating) activity [GO:0004616]	cytosol [GO:0005829]
Mcon_1841_c173_g1_i2.p1	Uncharacterized protein	cytoplasmic translation [GO:0002181]	GTPase activity [GO:0003924]; GTP binding [GO:0005525]	cytoplasm [GO:0005737]
Mcon_1841_c173_g1_i5.p1	Uncharacterized protein	cytoplasmic translation [GO:0002181]	GTPase activity [GO:0003924]; GTP binding [GO:0005525]	cytoplasm [GO:0005737]
Mcon_222_c50_g1_i1.p1	ATP binding isoform 3	iron-sulfur cluster assembly [GO:0016226]	ATP binding [GO:0005524]; ATP hydrolysis activity [GO:0016887]; iron-sulfur cluster binding [GO:0051536]; metal ion binding [GO:0046872]
Mcon_3295_c9_g1_i1.p1	ABC transporter family protein		ABC-type transporter activity [GO:0140359]; ATP binding [GO:0005524]	integral component of membrane [GO:0016021]
Mcon_3295_c9_g1_i2.p1	ABC transporter family protein		ABC-type transporter activity [GO:0140359]; ATP binding [GO:0005524]	integral component of membrane [GO:0016021]
Mcon_3295_c9_g1_i3.p1	ABC transporter family protein		ABC-type transporter activity [GO:0140359]; ATP binding [GO:0005524]	integral component of membrane [GO:0016021]
Mcon_1282_c137_g1_i1.p1	Prohibitin			mitochondrial inner membrane [GO:0005743]
Mcon_4499_c2_g1_i2.p1	KNOTTED-like homeobox of 7	regulation of transcription by RNA polymerase II [GO:0006357]	DNA-binding transcription factor activity, RNA polymerase II-specific [GO:0000981]; RNA polymerase II cis-regulatory region sequence-specific DNA binding [GO:0000978]	nucleus [GO:0005634]
Mcon_1452_c37_g1_i1.p1	Cysteine synthase (EC 2.5.1.47)	cysteine biosynthetic process [GO:0019344]; cysteine biosynthetic process from serine [GO:0006535]	cysteine synthase activity [GO:0004124]	cytoplasm [GO:0005737]
Mcon_3009_c19_g1_i3.p1	Deleted.
Mcon_1282_c182_g1_i1.p1	Glyceraldehyde-3-phosphate dehydrogenase (EC 1.2.1.-)	glucose metabolic process [GO:0006006]; glycolytic process [GO:0006096]	glyceraldehyde-3-phosphate dehydrogenase (NAD+) (phosphorylating) activity [GO:0004365]; NAD binding [GO:0051287]; NADP binding [GO:0050661]	cytosol [GO:0005829]; plastid [GO:0009536]
Mcon_1452_c480_g1_i1.p1	Uncharacterized protein
Mcon_3065_c31_g1_i7.p1	Uncharacterized protein
Mcon_3002_c132_g1_i1.p1	Asparagine synthetase [glutamine-hydrolyzing] (EC 6.3.5.4)	asparagine biosynthetic process [GO:0006529]; glutamine metabolic process [GO:0006541]	asparagine synthase (glutamine-hydrolyzing) activity [GO:0004066]; ATP binding [GO:0005524]	cytosol [GO:0005829]
Mcon_1282_c324_g1_i1.p1	Uncharacterized protein	ribosome biogenesis [GO:0042254]; translation [GO:0006412]	structural constituent of ribosome [GO:0003735]	cytosolic large ribosomal subunit [GO:0022625]
Mcon_1841_c170_g1_i2.p1	Protein kinase domain-containing protein		ATP binding [GO:0005524]; protein kinase activity [GO:0004672]	integral component of membrane [GO:0016021]
Mcon_2265_c34_g1_i1.p1	Deleted.
Mcon_3607_c20_g1_i4.p1	Phosphoribulokinase / Uridine kinase family isoform 1		ATP binding [GO:0005524]; kinase activity [GO:0016301]; pyrophosphatase activity [GO:0016462]	cytoplasm [GO:0005737]; integral component of membrane [GO:0016021]
Mcon_3607_c23_g1_i1.p1	Nuclear factor Y, subunit B13 isoform 2		protein heterodimerization activity [GO:0046982]	nucleus [GO:0005634]
Mcon_469_c11_g1_i2.p1	Alternative NAD(P)H-ubiquinone oxidoreductase C1 chloroplastic/mitochondrial		oxidoreductase activity [GO:0016491]
Mcon_489_c448_g1_i1.p1	DNAse I-like superfamily protein isoform 3		catalytic activity [GO:0003824]
Mcon_5088_c1_g1_i1.p1	Mitogen-activated protein kinase (EC 2.7.11.24)	intracellular signal transduction [GO:0035556]	ATP binding [GO:0005524]; MAP kinase activity [GO:0004707]; protein serine/threonine/tyrosine kinase activity [GO:0004712]; protein serine/threonine kinase activity [GO:0004674]	cytoplasm [GO:0005737]; nucleus [GO:0005634]
Mcon_5088_c1_g1_i2.p1	Mitogen-activated protein kinase (EC 2.7.11.24)	intracellular signal transduction [GO:0035556]	ATP binding [GO:0005524]; MAP kinase activity [GO:0004707]; protein serine/threonine/tyrosine kinase activity [GO:0004712]; protein serine/threonine kinase activity [GO:0004674]	cytoplasm [GO:0005737]; nucleus [GO:0005634]
Mcon_5690_c494_g1_i1.p1	Poly(A)-specific ribonuclease (EC 3.1.13.4)	exonucleolytic catabolism of deadenylated mRNA [GO:0043928]	nucleic acid binding [GO:0003676]; poly(A)-specific ribonuclease activity [GO:0004535]	CCR4-NOT core complex [GO:0030015]; nucleus [GO:0005634]; P-body [GO:0000932]
Mcon_489_c61_g1_i1.p2	Cytochrome b-c1 complex subunit 7	mitochondrial electron transport, ubiquinol to cytochrome c [GO:0006122]		mitochondrial respiratory chain complex III [GO:0005750]
Mcon_5690_c11_g1_i3.p1	KH domain-containing protein	regulation of mRNA splicing, via spliceosome [GO:0048024]	mRNA binding [GO:0003729]	nucleus [GO:0005634]
Mcon_5690_c11_g1_i4.p1	KH domain-containing protein	regulation of mRNA splicing, via spliceosome [GO:0048024]	mRNA binding [GO:0003729]	nucleus [GO:0005634]
Mcon_5690_c11_g1_i6.p1	KH domain-containing protein	regulation of mRNA splicing, via spliceosome [GO:0048024]	mRNA binding [GO:0003729]	nucleus [GO:0005634]
Mcon_120_c255_g1_i4.p1	Type-a response regulator	cytokinin-activated signaling pathway [GO:0009736]; phosphorelay signal transduction system [GO:0000160]
Mcon_222_c132_g1_i1.p1	Protein kinase domain-containing protein		ATP binding [GO:0005524]; protein kinase activity [GO:0004672]
Mcon_3445_c25_g1_i2.p1	Uncharacterized protein	abscisic acid-activated signaling pathway [GO:0009738]	protein phosphatase inhibitor activity [GO:0004864]	cytoplasm [GO:0005737]; plasma membrane [GO:0005886]
Mcon_5690_c57_g1_i3.p1	Uncharacterized protein	endoplasmic reticulum to Golgi vesicle-mediated transport [GO:0006888]; protein transport [GO:0015031]		cis-Golgi network [GO:0005801]; Golgi membrane [GO:0000139]; integral component of membrane [GO:0016021]
Mcon_232_c247_g1_i1.p1	Uncharacterized protein	cellular zinc ion homeostasis [GO:0006882]	zinc ion transmembrane transporter activity [GO:0005385]	integral component of membrane [GO:0016021]
Mcon_4093_c64_g1_i3.p1	START domain-containing protein		lipid binding [GO:0008289]
Mcon_1833_c65_g1_i1.p1	GH3 auxin-responsive promoter
Mcon_2115_c56_g1_i7.p1	Coatomer subunit alpha	intracellular protein transport [GO:0006886]; vesicle-mediated transport [GO:0016192]	structural molecule activity [GO:0005198]	COPI vesicle coat [GO:0030126]; Golgi membrane [GO:0000139]
Mcon_5503_c4_g1_i2.p1	Uncharacterized protein	post-embryonic development [GO:0009791]; regulation of transcription, DNA-templated [GO:0006355]; reproductive structure development [GO:0048608]; shoot system development [GO:0048367]
Mcon_2956_c6_g1_i2.p1	Protein-serine/threonine phosphatase (EC 3.1.3.16)		metal ion binding [GO:0046872]; protein serine/threonine phosphatase activity [GO:0004722]
Mcon_5690_c7_g1_i1.p1	Uridine kinase (EC 2.7.1.48)	CTP salvage [GO:0044211]; UMP salvage [GO:0044206]	ATP binding [GO:0005524]; GTP binding [GO:0005525]; uracil phosphoribosyltransferase activity [GO:0004845]; uridine kinase activity [GO:0004849]
Mcon_4830_c15_g1_i3.p1	Uncharacterized protein
Mcon_3002_c122_g1_i1.p1	Uncharacterized protein		ABC-type transporter activity [GO:0140359]; ATP binding [GO:0005524]	integral component of membrane [GO:0016021]
Mcon_1215_c3_g1_i1.p1	Chaperonin Cpn	protein refolding [GO:0042026]	ATP binding [GO:0005524]; ATP hydrolysis activity [GO:0016887]	cytoplasm [GO:0005737]
Mcon_2979_c16_g1_i1.p1	Sedoheptulose-bisphosphatase	fructose 1,6-bisphosphate metabolic process [GO:0030388]; fructose 6-phosphate metabolic process [GO:0006002]; fructose metabolic process [GO:0006000]; gluconeogenesis [GO:0006094]; sucrose biosynthetic process [GO:0005986]	fructose 1,6-bisphosphate 1-phosphatase activity [GO:0042132]; metal ion binding [GO:0046872]	cytoplasm [GO:0005737]
Mcon_2115_c94_g1_i1.p1	SH3 domain-containing protein 2-like			membrane [GO:0016020]
Mcon_5794_c12_g1_i1.p1	KNOTTED-like from	regulation of transcription by RNA polymerase II [GO:0006357]	DNA-binding transcription factor activity, RNA polymerase II-specific [GO:0000981]; RNA polymerase II cis-regulatory region sequence-specific DNA binding [GO:0000978]	nucleus [GO:0005634]
Mcon_243_c71_g1_i1.p1	Methyltransferase (EC 2.1.1.-)	methylation [GO:0032259]; sterol biosynthetic process [GO:0016126]	methyltransferase activity [GO:0008168]
Mcon_2356_c40_g1_i3.p1	Signal peptidase complex subunit 3 (Microsomal signal peptidase 22 kDa subunit)	protein targeting to ER [GO:0045047]; signal peptide processing [GO:0006465]	peptidase activity [GO:0008233]	integral component of membrane [GO:0016021]; signal peptidase complex [GO:0005787]
Mcon_2356_c40_g1_i4.p1	Signal peptidase complex subunit 3 (Microsomal signal peptidase 22 kDa subunit)	protein targeting to ER [GO:0045047]; signal peptide processing [GO:0006465]	peptidase activity [GO:0008233]	integral component of membrane [GO:0016021]; signal peptidase complex [GO:0005787]
Mcon_2356_c40_g1_i5.p1	Signal peptidase complex subunit 3 (Microsomal signal peptidase 22 kDa subunit)	protein targeting to ER [GO:0045047]; signal peptide processing [GO:0006465]	peptidase activity [GO:0008233]	integral component of membrane [GO:0016021]; signal peptidase complex [GO:0005787]
Mcon_232_c234_g1_i4.p1	Uncharacterized protein	lipid catabolic process [GO:0016042]
Mcon_2217_c8_g1_i1.p1	Cyclophilin71 isoform 2	protein folding [GO:0006457]	peptidyl-prolyl cis-trans isomerase activity [GO:0003755]	cellular anatomical entity [GO:0110165]
Mcon_5683_c60_g1_i1.p1	Transmembrane 9 superfamily member	protein localization to membrane [GO:0072657]		endosome membrane [GO:0010008]; Golgi membrane [GO:0000139]; integral component of membrane [GO:0016021]; membrane [GO:0016020]; trans-Golgi network [GO:0005802]
Mcon_1247_c8_g1_i1.p1	PhoLip_ATPase_C domain-containing protein (Fragment)		ATPase-coupled intramembrane lipid transporter activity [GO:0140326]; ATP binding [GO:0005524]; ATP hydrolysis activity [GO:0016887]	integral component of membrane [GO:0016021]
Mcon_4459_c20_g1_i1.p1	Zinc finger protein		metal ion binding [GO:0046872]
Mcon_489_c204_g1_i2.p1	PPPDE domain-containing protein		peptidase activity [GO:0008233]
Mcon_2378_c3_g1_i2.p1	GPCR-type G protein 1			integral component of membrane [GO:0016021]
Mcon_348_c17_g1_i1.p1	Profilin	sequestering of actin monomers [GO:0042989]	actin monomer binding [GO:0003785]	cell cortex [GO:0005938]; cytoskeleton [GO:0005856]
Mcon_489_c51_g1_i1.p1	Profilin	sequestering of actin monomers [GO:0042989]	actin monomer binding [GO:0003785]	cell cortex [GO:0005938]; cytoskeleton [GO:0005856]
Mcon_4183_c0_g1_i1.p2	L-ascorbate peroxidase (EC 1.11.1.11)	cellular response to oxidative stress [GO:0034599]; hydrogen peroxide catabolic process [GO:0042744]; response to reactive oxygen species [GO:0000302]	heme binding [GO:0020037]; L-ascorbate peroxidase activity [GO:0016688]; metal ion binding [GO:0046872]; peroxidase activity [GO:0004601]	chloroplast [GO:0009507]
Mcon_5683_c244_g1_i1.p1	Mitochondrial ribosomal protein L51/S25/CI-B8 family protein	mitochondrial translation [GO:0032543]	structural constituent of ribosome [GO:0003735]	mitochondrial large ribosomal subunit [GO:0005762]
Mcon_469_c14_g1_i1.p1	GDP-mannose transporter, putative	Notch signaling pathway [GO:0007219]		gamma-secretase complex [GO:0070765]; Golgi-associated vesicle [GO:0005798]; integral component of membrane [GO:0016021]
Mcon_4839_c37_g1_i1.p1	Uncharacterized protein	calcium-mediated signaling [GO:0019722]	calcium ion binding [GO:0005509]; kinase binding [GO:0019900]
Mcon_5024_c6_g1_i1.p1	V-type proton ATPase subunit H		heme binding [GO:0020037]; proton-transporting ATPase activity, rotational mechanism [GO:0046961]	vacuolar proton-transporting V-type ATPase, V1 domain [GO:0000221]
Mcon_3356_c2_g1_i1.p1	Ubiquitin carboxyl-terminal hydrolase (EC 3.4.19.12)	protein deubiquitination [GO:0016579]; ubiquitin-dependent protein catabolic process [GO:0006511]	thiol-dependent deubiquitinase [GO:0004843]
Mcon_3356_c2_g1_i2.p1	Ubiquitin carboxyl-terminal hydrolase (EC 3.4.19.12)	protein deubiquitination [GO:0016579]; ubiquitin-dependent protein catabolic process [GO:0006511]	thiol-dependent deubiquitinase [GO:0004843]
Mcon_3356_c2_g1_i3.p1	Ubiquitin carboxyl-terminal hydrolase (EC 3.4.19.12)	protein deubiquitination [GO:0016579]; ubiquitin-dependent protein catabolic process [GO:0006511]	thiol-dependent deubiquitinase [GO:0004843]
Mcon_5883_c104_g1_i1.p1	Mitochondrial pyruvate carrier	mitochondrial pyruvate transmembrane transport [GO:0006850]		integral component of membrane [GO:0016021]; mitochondrial inner membrane [GO:0005743]
Mcon_4719_c3_g1_i1.p1	Ras-related small GTP-binding family protein isoform 1	early endosome to late endosome transport [GO:0045022]	GTPase activity [GO:0003924]; GTP binding [GO:0005525]	cytoplasmic side of endosome membrane [GO:0010009]; cytosol [GO:0005829]; early endosome [GO:0005769]
Mcon_3602_c305_g1_i1.p1	Anaphase-promoting complex subunit 10	anaphase-promoting complex-dependent catabolic process [GO:0031145]; cell cycle [GO:0007049]; cell division [GO:0051301]		anaphase-promoting complex [GO:0005680]
Mcon_257_c122_g1_i1.p1	ALOG domain-containing protein			nucleus [GO:0005634]
Mcon_1452_c382_g1_i7.p1	Aldehyde dehydrogenase	cellular aldehyde metabolic process [GO:0006081]	oxidoreductase activity, acting on the aldehyde or oxo group of donors, NAD or NADP as acceptor [GO:0016620]
Mcon_1282_c66_g1_i1.p1	importin-5-like	protein import into nucleus [GO:0006606]	nuclear import signal receptor activity [GO:0061608]; nuclear localization sequence binding [GO:0008139]; small GTPase binding [GO:0031267]	cytoplasm [GO:0005737]; nucleus [GO:0005634]
Mcon_581_c0_g1_i1.p1	DUF1995 domain-containing protein
Mcon_489_c131_g1_i1.p1	Transmembrane 9 superfamily member			endosome membrane [GO:0010008]; Golgi membrane [GO:0000139]; integral component of membrane [GO:0016021]
Mcon_489_c131_g1_i2.p1	Transmembrane 9 superfamily member			endosome membrane [GO:0010008]; Golgi membrane [GO:0000139]; integral component of membrane [GO:0016021]
Mcon_2326_c0_g1_i1.p1	Uncharacterized protein	biosynthetic process [GO:0009058]	acyltransferase activity, transferring groups other than amino-acyl groups [GO:0016747]
Mcon_120_c2406_g1_i1.p1	50S ribosomal protein L23, chloroplastic	translation [GO:0006412]	mRNA binding [GO:0003729]; rRNA binding [GO:0019843]; structural constituent of ribosome [GO:0003735]	cytosol [GO:0005829]; ribosome [GO:0005840]
Mcon_2115_c28_g1_i1.p1	heavy metal-associated isoprenylated plant protein 26-like		metal ion binding [GO:0046872]
Mcon_3065_c645_g1_i1.p1	SKP1-like protein	protein ubiquitination [GO:0016567]; ubiquitin-dependent protein catabolic process [GO:0006511]	cullin family protein binding [GO:0097602]	nucleus [GO:0005634]
Mcon_3445_c79_g1_i2.p1	Elongation factor G, mitochondrial (EF-Gmt) (Elongation factor G 1, mitochondrial) (mEF-G 1) (Elongation factor G1)	mitochondrial translational elongation [GO:0070125]	GTPase activity [GO:0003924]; GTP binding [GO:0005525]; translation elongation factor activity [GO:0003746]	mitochondrion [GO:0005739]
Mcon_696_c11_g1_i1.p1	Polypyrimidine tract-binding protein 3	mRNA processing [GO:0006397]; regulation of RNA splicing [GO:0043484]	mRNA binding [GO:0003729]	nucleus [GO:0005634]
Mcon_1452_c252_g1_i2.p1	NEDD8-activating enzyme E1 catalytic subunit (EC 6.2.1.64)	protein neddylation [GO:0045116]	ATP binding [GO:0005524]; NEDD8 activating enzyme activity [GO:0019781]
Mcon_1452_c252_g1_i6.p1	NEDD8-activating enzyme E1 catalytic subunit (EC 6.2.1.64)	protein neddylation [GO:0045116]	ATP binding [GO:0005524]; NEDD8 activating enzyme activity [GO:0019781]
Mcon_120_c395_g1_i2.p1	Glycerol-3-phosphate dehydrogenase [NAD(+)] (EC 1.1.1.8)	carbohydrate metabolic process [GO:0005975]; glycerol-3-phosphate catabolic process [GO:0046168]	glycerol-3-phosphate dehydrogenase [NAD+] activity [GO:0004367]; NAD binding [GO:0051287]	glycerol-3-phosphate dehydrogenase complex [GO:0009331]
Mcon_120_c395_g1_i3.p1	Glycerol-3-phosphate dehydrogenase [NAD(+)] (EC 1.1.1.8)	carbohydrate metabolic process [GO:0005975]; glycerol-3-phosphate catabolic process [GO:0046168]	glycerol-3-phosphate dehydrogenase [NAD+] activity [GO:0004367]; NAD binding [GO:0051287]	glycerol-3-phosphate dehydrogenase complex [GO:0009331]
Mcon_120_c395_g1_i5.p1	Glycerol-3-phosphate dehydrogenase [NAD(+)] (EC 1.1.1.8)	carbohydrate metabolic process [GO:0005975]; glycerol-3-phosphate catabolic process [GO:0046168]	glycerol-3-phosphate dehydrogenase [NAD+] activity [GO:0004367]; NAD binding [GO:0051287]	glycerol-3-phosphate dehydrogenase complex [GO:0009331]
Mcon_3512_c9_g1_i1.p1	Cytochrome c biogenesis Fn	cytochrome complex assembly [GO:0017004]	heme binding [GO:0020037]; heme transmembrane transporter activity [GO:0015232]	integral component of membrane [GO:0016021]; mitochondrion [GO:0005739]
Mcon_120_c29_g1_i1.p1	Peptidase_M24 domain-containing protein		methyltransferase activity [GO:0008168]
Mcon_1282_c331_g1_i2.p1	Inositol hexakisphosphate and diphosphoinositol-pentakisphosphate kinase (EC 2.7.4.21) (EC 2.7.4.24)		5-diphosphoinositol pentakisphosphate 3-kinase activity [GO:0102092]; ATP binding [GO:0005524]; diphosphoinositol-pentakisphosphate kinase activity [GO:0033857]; inositol-1,3,4,5,6-pentakisphosphate kinase activity [GO:0000827]; inositol heptakisphosphate kinase activity [GO:0000829]; inositol hexakisphosphate 1-kinase activity [GO:0052723]; inositol hexakisphosphate 3-kinase activity [GO:0052724…	cytosol [GO:0005829]
Mcon_232_c171_g1_i1.p1	RING-type E3 ubiquitin transferase (EC 2.3.2.27)	ubiquitin-dependent protein catabolic process [GO:0006511]	ubiquitin protein ligase activity [GO:0061630]; zinc ion binding [GO:0008270]	cytoplasm [GO:0005737]
Mcon_232_c171_g1_i2.p1	RING-type E3 ubiquitin transferase (EC 2.3.2.27)	ubiquitin-dependent protein catabolic process [GO:0006511]	ubiquitin protein ligase activity [GO:0061630]; zinc ion binding [GO:0008270]	cytoplasm [GO:0005737]
Mcon_232_c171_g1_i3.p1	RING-type E3 ubiquitin transferase (EC 2.3.2.27)	ubiquitin-dependent protein catabolic process [GO:0006511]	ubiquitin protein ligase activity [GO:0061630]; zinc ion binding [GO:0008270]	cytoplasm [GO:0005737]
Mcon_3445_c438_g1_i1.p3	Deleted.
[truncated: 36,126 more rows]

## Sheet: M. oleifera
M. oleifera ID	Function	Biological process	Molecular Function	Cellular component
[truncated: 30,128 more rows]
