# Supplementary material for: Transcriptome profiling of two Moringa species and insights into their antihyperglycemic activity
Source: BMC Plant Biol. 2022 Dec 2;22:561. doi: 10.1186/s12870-022-03938-6 (PMC9717441; doi:10.1186/s12870-022-03938-6)
Supplement: Supplementary file 5 — Additional file 5: Table S4. The top ten highly expressed transcripts found in various Moringa species tissues. Transcripts with unidentified functions are referred to as "Unknown." [file 12870_2022_3938_MOESM5_ESM.xlsx]

## Sheet: Top10
Table S4. The top ten highly expressed transcripts found in various Moringa species tissues. Transcripts with unidentified functions are referred to as "Unknown."
Tissue	M. concanensis		M. oleifera
Flower	Mcon_1841_c18_g1_i1.p2	Unknown	Mole_2312_c6_g1_i1.p1	Unknown
	Mcon_5683_c0_g1_i1.p2	Uncharacterized protein	Mole_935_c0_g1_i1.p2	Unknown
	Mcon_1452_c4014_g1_i1.p1	Unknown	Mole_12052_c1_g1_i1.p1	MYB-like transcription factor EOBII
	Mcon_5919_c0_g1_i1.p1	PMEI domain-containing protein	Mole_2160_c3_g1_i1.p2	Unknown
	Mcon_891_c0_g1_i5.p1	Polyubiquitin	Mole_2969_c0_g1_i1.p1	Plant invertase/pectin methylesterase inhibitor
	Mcon_231_c1_g1_i8.p1	Kunitz trypsin inhibitor 5-like	Mole_2708_c0_g1_i1.p2	Unknown
	Mcon_1282_c64_g1_i1.p1	Cell wall-binding protein EntB	Mole_1903_c0_g1_i1.p1	Unknown
	Mcon_120_c2_g1_i2.p1	Polyubiquitin	Mole_1866_c0_g1_i1.p1	LIM domain-containing protein
	Mcon_891_c0_g1_i7.p1	Polyubiquitin	Mole_14526_c0_g1_i1.p1	S-adenosylmethionine-dependent methyltransferase
	Mcon_1215_c2_g1_i1.p1	Elongation factor 1-alpha	Mole_8438_c0_g1_i1.p1	Carotenoid cleavage dioxygenase 4
Leaf	Mcon_120_c13_g1_i1.p1	Glucan endo-1,3-beta-glucosidase	Mole_1067_c0_g1_i1.p1	Germin-like protein
	Mcon_1452_c81_g1_i1.p1	Repetitive proline-rich cell wall protein 2	Mole_15961_c1_g1_i1.p1	Fructose-bisphosphate aldolase
	Mcon_4964_c0_g1_i1.p1	Unknown	Mole_5917_c0_g1_i1.p3	Unknown
	Mcon_78_c9_g1_i1.p1	Unknown	Mole_15148_c1_g1_i1.p1	Unknown
	Mcon_2013_c0_g1_i1.p1	Ferredoxin NADP reductase	Mole_13326_c0_g1_i1.p1	Ferredoxin--NADP reductase, chloroplastic (FNR)
	Mcon_120_c2_g1_i2.p1	Polyubiquitin	Mole_4752_c0_g1_i1.p1	Glycerate dehydrogenase
	Mcon_120_c8_g1_i1.p1	Pentameric polyubiquitin	Mole_13193_c3_g1_i3.p1	Catalase
	Mcon_891_c0_g1_i5.p1	Polyubiquitin	Mole_1480_c0_g1_i1.p1	FerredoxinNADP reductase
	Mcon_891_c41_g1_i1.p1	Mg-protoporphyrin IX chelatase	Mole_8176_c1_g1_i2.p1	Polyubiquitin 4 (Fragment)
	Mcon_577_c0_g1_i1.p1	Myo-inositol-1-phosphate synthase	Mole_9442_c0_g1_i1.p1	Glutamine amidotransferase type-2 domain-containing protein
Seed	Mcon_5683_c0_g1_i1.p2	Uncharacterized protein	Mole_7172_c0_g1_i1.p1	Uncharacterized protein
	Mcon_1282_c2_g1_i1.p1	Unknown	Mole_6135_c0_g1_i1.p3	Uncharacterized protein
	Mcon_1841_c8_g1_i3.p1	Ribosome biogenesis protein BOP1 homolog	Mole_15284_c1_g1_i1.p1	Heavy metal-associated isoprenylated plant protein
	Mcon_1452_c20_g1_i1.p1	Unknown	Mole_14769_c3_g1_i1.p1	Annexin
	Mcon_1452_c4014_g1_i1.p1	Unknown	Mole_7458_c0_g1_i1.p1	Annexin
	Mcon_1215_c2_g1_i1.p1	Elongation factor 1-alpha	Mole_7458_c1_g1_i1.p1	Annexin
	Mcon_3009_c1_g1_i6.p1	Uncharacterized protein	Mole_9490_c0_g1_i1.p1	Gamma-interferon-responsive lysosomal thiol protein-like isoform X2
	Mcon_120_c17_g1_i1.p1	Laccase	Mole_7363_c0_g1_i1.p4	Unknown
	Mcon_1452_c308_g1_i1.p1	Unknown	Mole_2312_c3_g1_i1.p1	Uncharacterized protein
	Mcon_3009_c2_g1_i2.p1	Uncharacterized protein	Mole_494_c1_g1_i1.p1	Unknown
Root	Mcon_4980_c2_g1_i1.p1	36.4 kDa proline-rich protein	Mole_12939_c3_g1_i5.p1	Uncharacterized protein
	Mcon_1215_c2_g1_i1.p1	Elongation factor 1-alpha	Mole_6135_c0_g1_i1.p3	Uncharacterized protein
	Mcon_1282_c5_g1_i2.p1	Uncharacterized protein	Mole_17187_c1_g1_i1.p1	Myrosinase 5-like
	Mcon_3602_c4_g1_i1.p3	Unknown	Mole_16967_c0_g1_i1.p2	Uncharacterized protein
	Mcon_4980_c282_g1_i1.p1	Unknown	Mole_12939_c4_g1_i1.p2	Unknown
	Mcon_3009_c1_g1_i6.p1	Uncharacterized protein	Mole_8176_c1_g1_i2.p1	Polyubiquitin 4
	Mcon_5178_c0_g1_i1.p1	Pyruvate kinase	Mole_2312_c3_g1_i1.p1	Uncharacterized protein
	Mcon_3803_c15_g1_i1.p1	Phosphate-induced protein	Mole_17772_c7_g1_i1.p1	3-ketoacyl-CoA thiolase 2, peroxisomal-like
	Mcon_120_c85_g1_i1.p1	Str_synth domain-containing protein	Mole_16855_c0_g1_i1.p1	Beta-glucosidase 11
	Mcon_891_c0_g1_i5.p1	Polyubiquitin	Mole_4446_c0_g1_i1.p2	Unknown
Stem	Mcon_1452_c4014_g1_i1.p1	Unknown	Mole_17187_c1_g1_i1.p1	Myrosinase 5-like
	Mcon_78_c9_g1_i1.p1	Unknown	Mole_6135_c0_g1_i1.p3	Uncharacterized protein
	Mcon_3009_c1_g1_i6.p1	Uncharacterized protein	Mole_8176_c1_g1_i2.p1	Polyubiquitin 4 (Fragment)
	Mcon_5683_c0_g1_i1.p2	Uncharacterized protein	Mole_17187_c0_g1_i1.p1	Thioglucosidase
	Mcon_1215_c2_g1_i1.p1	Elongation factor 1-alpha	Mole_2160_c3_g1_i1.p2	Unknown
	Mcon_120_c2_g1_i2.p1	Putative polyubiquitin	Mole_3537_c0_g1_i1.p1	Beta-glucosidase 12-like
	Mcon_144_c0_g1_i1.p1	Plant natriuretic peptide A	Mole_13259_c1_g1_i1.p1	Cytochrome P450 CYP83B1
	Mcon_120_c8_g1_i1.p1	Pentameric polyubiquitin	Mole_9148_c0_g1_i1.p1	Unknown
	Mcon_3009_c2_g1_i2.p1	Uncharacterized protein	Mole_83_c0_g1_i1.p1	Unknown
	Mcon_4964_c0_g1_i1.p1	Unknown	Mole_13586_c1_g1_i1.p1	Adenylyl-sulfate kinase
