# Supplementary material for: Transcriptome profiling of two Moringa species and insights into their antihyperglycemic activity
Source: BMC Plant Biol. 2022 Dec 2;22:561. doi: 10.1186/s12870-022-03938-6 (PMC9717441; doi:10.1186/s12870-022-03938-6)
Supplement: Supplementary file 6 — Additional file 6: Table S5. Transcription factors identified from Moringa species and closely related plants. [file 12870_2022_3938_MOESM6_ESM.xlsx]

## Sheet: TFs
Table S5. Transcription factors identified from Moringa species and closely related plants.
TF/TR/CR*	M. concanensis	M. oleifera	T. cacao	C. papaya	A. thaliana	O. sativa
C2H2	779	583	835	402	804	843
WD40-like	607	513	606	250	394	386
MYB-HB-like	372	203	369	193	370	325
bHLH	269	161	230	110	236	242
PHD	243	161	369	120	329	197
CCHC(Zn)	179	136	319	192	103	125
bZIP	170	112	171	61	154	155
C3H	151	106	141	53	100	112
AP2-EREBP	150	83	133	95	169	192
NAM	120	69	136	85	140	173
Homobox-WOX	116	102	111	57	114	132
WRKY	99	66	82	50	91	121
FAR	91	50	92	19	26	6
SET	91	48	79	27	53	46
SNF2	90	45	88	31	63	4
Hap3/NF-YB	74	82	108	49	120	101
RR-A-type	73	75	75	38	58	65
Bromodomain	72	58	62	20	39	35
C2C2-CO-like	70	52	50	23	51	57
B3-Domain	67	33	126	40	97	67
BTB-POZ	61	65	58	27	50	77
JmjC	60	35	66	21	31	23
GRAS	58	34	70	42	37	69
LisH	57	52	75	19	52	36
MADS-MIKC	54	28	59	16	72	58
TCP	54	22	31	22	33	22
BED-type(Zn)	52	26	52	9	16	21
Znf-B	52	28	46	30	43	45
LIM	47	35	59	17	37	33
C3H-WRC/GRF	45	34	40	17	19	33
AS2-LOB	39	10	36	35	50	39
FHA-SMAD	38	28	48	14	28	31
SBP	31	23	26	11	30	29
PAZ-Argonaute	30	18	38	10	24	26
TIFY	30	28	51	14	34	29
AUX-IAA	29	16	37	24	38	61
C2C2-Dof	29	17	35	20	47	37
Homeodomain-LIKE	29	24	15	16	10	10
MYB/SANT	29	19	57	23	38	30
ARF	28	20	44	14	37	48
HSF-type-DNA-binding	28	26	30	18	27	41
C2C2-GATA	27	22	37	23	46	33
CW-Zn	27	10	14	6	12	14
Homeodomain-TALE-BEL	26	17	21	7	23	20
Hap2/NF-YA	23	14	21	5	22	25
ARID	22	11	23	6	9	14
HD-SAD	22	19	32	10	29	31
SAP	22	10	22	6	14	14
GAGA-Binding-like	21	17	9	3	17	7
Homeodomain-TALE-KNOX	21	18	13	7	12	25
E2F-DP	20	12	14	7	16	9
CHROMO-DOMAIN	18	15	63	29	13	18
HD-ZIP	18	9	21	13	23	16
GARP-G2-like	17	20	19	10	21	12
MADS-type1	17	5	39	243	75	43
Nin-like	17	12	16	6	17	15
TUBBY	16	19	20	6	19	28
DDT	15	7	34	10	13	15
FYR	15	6	10	5	13	4
C2C2-YABBY	14	15	11	8	8	15
HMG	14	14	28	14	29	20
A20-like	13	10	21	7	19	26
JmjN	13	4	16	6	11	7
MYB	13	11	20	20	25	21
JUMONJI	12	3	16	6	11	6
PLATZ	12	6	21	9	15	21
ABTB	11	5	8	5	7	10
Tesmin	11	6	20	4	9	20
BTB-POZ-MATH	10	10	10	4	9	84
RR-B-type	10	7	10	5	13	7
CW-Zn-B3/VAL	9	8	7	0	1	3
ARID-HMG	8	3	7	3	4	3
BES/BZR	8	13	9	6	14	6
ssDNA-binding-TF	7	5	10	5	11	5
SWIB-Plus-3	7	4	12	4	5	3
ZF-HD	7	5	18	12	17	14
CG1-CAMTA	6	7	10	4	10	8
EIL	6	7	6	4	6	11
SSXT	6	2	4	3	4	5
STY-LRP1	6	5	8	4	16	6
Znf-LSD	6	8	14	6	15	12
GeBP	5	6	6	4	23	13
Homeodomain-PHD	5	5	4	1	3	2
RAV	5	1	7	2	7	4
HSA	4	0	5	2	3	0
Tc-PD	4	4	3	1	3	4
TTF-type(Zn)	4	6	4	0	11	17
MYB-related	3	0	0	7	0	0
YEATS	3	4	5	2	4	1
ISWI	2	1	2	1	5	1
NOZZLE	2	5	2	1	1	0
TAZ	2	5	1	4	1	3
Family	1	1	1	1	1	1
GRF	1	2	1	0	3	38
JmjC-ARID	1	0	3	0	0	0
Lambda-DB	1	2	3	4	4	4
LFY	1	0	1	1	1	2
RB	1	2	1	1	2	4
STAT	1	1	5	1	4	0
DICER	0	1	3	2	0	0
KRAB-box	0	0	0	0	3	0
MBF1	0	0	1	0	1	1
S1Fa-like	0	0	1	1	3	2
* TF: Transcription factor / TR: Transcriptional regulator / CR: Chromatin regulator
