# Supplementary material for: Transcriptome profiling of two Moringa species and insights into their antihyperglycemic activity
Source: BMC Plant Biol. 2022 Dec 2;22:561. doi: 10.1186/s12870-022-03938-6 (PMC9717441; doi:10.1186/s12870-022-03938-6)
Supplement: Supplementary file 8 — Additional file 8: Table S6. The abundance (TPM values) of transcripts encoding enzymes involved in the biosynthesis of quercetin, benzylamine, and chlorogenic acid in five different MC and MO tissues. [file 12870_2022_3938_MOESM8_ESM.xlsx]

## Sheet: TPM
Table S6. The abundance (TPM values) of transcripts encoding enzymes involved in the biosynthesis of quercetin, benzylamine, and chlorogenic acid in five different MC and MO tissues.
Metabolite	Enzymes	EC number		Moringa concanensis							Moringa oleifera
				Abundance (TPM values)							Abundance (TPM values)
				Transcript ID	Flower	Leaf	Seed	Root	Stem		Transcript ID	Flower	Leaf	Seed	Root	Stem
Quercetin	4-coumarate-CoA ligase (4CL)	6.2.1.12		Mcon_2956_c1_g1_i1	11.9239	2.72399	111.672	162.827	115.281		Mole_5570_c0_g1_i1	8.34131	8.57059	7.46224	238.62	238.615
	Chalcone synthase (CHS)	2.3.1.74		Mcon_2326_c0_g1_i1	342.937	78.4671	0.359813	61.4104	1564.81		Mole_1486_c0_g1_i1	150.669	428.302	0.033864	129.932	23.0282
	Chalcone flavanone isomerase (CHI)	5.5.1.6		Mcon_3295_c4_g1_i1	54.3493	32.862	8.11273	5.36674	187.85		Mole_3698_c0_g1_i1	6.13661	37.5243	2.37683	52.7933	9.4035
	Flavanol synthase (FLS) / Flavanone 3-hydroxylase (F3H)	1.14.11.9 / 1.14.20.6		Mcon_3065_c4_g1_i1	246.135	28.0755	4.52902	45.6596	1520.96		Mole_16112_c2_g1_i1	412.142	69.6185	1.76547	197.989	7.82699
	Tricin synthase (OMT)	2.1.1.175		Mcon_1833_c5_g1_i1	128.386	19.6658	456.904	551.006	398.608		Mole_14979_c0_g1_i1	163.205	49.9557	55.9229	1163.72	996.826
	Flavanoid 3-monooxygenase (F3’H)	1.14.14.82		Mcon_489_c3618_g1_i1	64.6119	162.359	0.0757661	1.73585	112.152		Mole_14295_c0_g1_i1	12.1392	183.743	0.0581047	11.1808	18.9114
Benzylamine	N-substituted formamide deformylase (NFD)	3.5.1.91		Mcon_1382_c4_g1_i1	7.61209	9.17122	9.58972	2.55385	5.01013		Mole_14496_c0_g1_i3	5.91633	6.26907	14.5096	7.45658	11.2903
Chlorogenic acid	Hydroxycinnamoyl-CoA shikimate/quinate hydroxycinnamoyl transferase (HCT)	2.3.1.133		Mcon_2956_c5_g1_i1	14.8495	9.94093	101.311	66.8372	131.015		Mole_5563_c0_g1_i1	4.81801	15.6743	20.731	185.411	295.282
	Hydroxycinnamoyl-CoA quinate hydroxycinnamoyl transferase (HQT)	2.3.1.99		Mcon_489_c129_g1_i2	100.917	89.0172	0.337908	1.38609	0.345282		Mole_13679_c0_g1_i1	125.486	127.561	2.71732	3.08124	34.3414
	p-coumaroyl ester 3-hydroxylase (C3’H)	1.14.13.36		Mcon_5372_c1_g1_i1	8.45614	6.53053	160.18	209.159	160.466		Mole_15334_c0_g1_i1	1.55869	12.3418	9.64056	285.44	287.821
