# Supplementary material for: Transcriptome profiling of two Moringa species and insights into their antihyperglycemic activity
Source: BMC Plant Biol. 2022 Dec 2;22:561. doi: 10.1186/s12870-022-03938-6 (PMC9717441; doi:10.1186/s12870-022-03938-6)
Supplement: Supplementary file 10 — Additional file 10: Table S7. Metabolite profiling of crude leaf extract from MC and MO. A) The concentration of quercetin, chlorogenic acid, and benzylamine in MC and MO crude leaf extract by HPLC-PDA analysis. B) The compounds identified by LC-MS analysis in crude leaf extracts of MC and MO. Compound Discoverer 3.2 was used to annotate the compounds from libraries mzCloud, Mass Banks, KEGG, HMD, Chemspider, and PlantCyc. [file 12870_2022_3938_MOESM10_ESM.xlsx]

## Sheet: HPLC
Table S7. Metabolite profiling of crude leaf extract from MC and MO. A) The concentration of quercetin, chlorogenic acid, and benzylamine in MC and MO crude leaf extract by HPLC-PDA analysis.
Metabolites	M. concanensis	M. oleifera
Quercetin	29.379 µg/ml	1.023 µg/ml
Chlorogenic acid	244.422 µg/ml	171.024 µg/ml
Benzylamine	168.553 µg/ml	172.113 µg/ml

## Sheet: LC-MS
B) The compounds identified by LC-MS analysis in crude leaf extracts of MC and MO. Compound Discoverer 3.2 was used to annotate the compounds from libraries mzCloud, Mass Banks, KEGG, HMD, Chemspider, and PlantCyc.
M. concanensis	M. oleifera
(+/-)9-HODE	(+/-) Win 55,212
((E)-3-Methoxy-hexa-1,5-dienyl)-benzene	(±)13-HODE
(−)-(alpha)-Kainic Acid	(±)15-HETE
(-)-(R)-citramalic acid	(±)9-HpODE
(-)-12(R),13(S)-vernolic acid	(±)-Abscisic acid
(-)-5'-desmethylyatein	(15Z)-9,12,13-Trihydroxy-15-octadecenoic acid
(-)-8-Prenylnaringenin	(1H-Indol-3-yl)(2,2,3,3-tetramethylcyclopropyl)methanone
(−)-alpha-Santonin	(1R,2S,3R,4R)-3-[(Cyclopentylmethyl)amino]-4-phenyl-1,2-cyclopentanediol
(-)-alpha-Thujone	(1r,3R,4s,5S)-4-{[(2E)-3-(3,4-dihydroxyphenyl)prop-2-enoyl]oxy}-1,3,5-trihydroxycyclohexane-1-carboxylic acid
(-)-Andrographolide	(1R,9R)-5-Cyclohexyl-11-(propylsulfonyl)-7,11-diazatricyclo[7.3.1.02,7]trideca-2,4-dien-6-one
(-)-beta-Caryophyllene epoxide	(1R,9S)-11-(Cyclohexylcarbonyl)-5-(2-methylphenyl)-7,11-diazatricyclo[7.3.1.02,7]trideca-2,4-dien-6-one
(-)-beta-thujone	(1R,9S)-5-[(E)-2-(4-Chlorophenyl)vinyl]-11-(cyclohexylcarbonyl)-7,11-diazatricyclo[7.3.1.02,7]trideca-2,4-dien-6-one
(−)-Borneol	(1ξ)-1,5-Anhydro-1-[(2R,3R)-3,5,7-trihydroxy-2-(4-hydroxyphenyl)-4-oxo-3,4-dihydro-2H-chromen-6-yl]-D-glucitol
(-)-Brucine	(1ξ)-1,5-Anhydro-1-[2-(3,4-dihydroxyphenyl)-5,7-dihydroxy-4-oxo-4H-chromen-8-yl]-D-galactitol
(-)-Carvyl acetate	(2,6-dimethylmorpholino)(1-methyl-5-nitro-1H-pyrazol-4-yl)methanone
(-)-Centrolobine	(2E)-3-(4-{[(2S,3R,4S,5S,6R)-3,4,5-trihydroxy-6-(hydroxymethyl)oxan-2-yl]oxy}phenyl)prop-2-enoic acid
(-)-Chimonanthine	(2E)-3-[(1R,4S,7R,7aR)-1-hydroxy-3,7-dimethyl-2,4,5,6,7,7a-hexahydro-1H-inden-4-yl]-2-methylprop-2-enoic acid
(-)-cis-Carvyl Acetate	(2E)-5-[(8aS)-2,5,5,8a-tetramethyl-3-oxo-3,4,4a,5,6,7,8,8a-octahydronaphthalen-1-yl]-3-methylpent-2-enoic acid
(-)-citrinin	(2R)-2,3-Dihydroxypropanoic acid
(-)-Cryptochlorogenic acid	(2R,3R,4S,5S,6R)-2-[(3Z)-hex-3-en-1-yloxy]-6-(hydroxymethyl)oxane-3,4,5-triol
(-)-curcuhydroquinone	(2R,3R,4S,5S,6R)-2-{[(2E)-4-ethenyl-2,5-dimethylhexa-2,5-dien-1-yl]oxy}-6-(hydroxymethyl)oxane-3,4,5-triol
(-)-dichlorprop	(2R,3R,4S,5S,6R)-2-{[(2E,6R)-6-hydroxy-2,6-dimethylocta-2,7-dien-1-yl]oxy}-6-(hydroxymethyl)oxane-3,4,5-triol
(-)-dihydrocarvone	(2R,3S,4S,5R,6R)-2-({[(2R,3R,4R,5S)-3,4-dihydroxy-5-(hydroxymethyl)oxolan-2-yl]oxy}methyl)-6-{[(2E)-3,7-dimethylocta-2,6-dien-1-yl]oxy}oxane-3,4,5-triol
(−)-Dolichodial	(2R,3S,4S,5R,6R)-2-(hydroxymethyl)-6-(2-phenylethoxy)oxane-3,4,5-triol
(-)-endo-Fenchol	(2R,3S,4S,5R,6R)-2-(hydroxymethyl)-6-[2-(4-hydroxyphenyl)ethoxy]oxane-3,4,5-triol
(−)-Epicatechin	(2R,3S,4S,5R,6S)-2-(hydroxymethyl)-6-{4-[(1E)-3-hydroxyprop-1-en-1-yl]-2,6-dimethoxyphenoxy}oxane-3,4,5-triol
(−)-Epothilone A	(2S,3R,4S,5R)-2-{[(2R,3R,4S,5S,6R)-4,5-dihydroxy-6-(hydroxymethyl)-2-(2-phenylethoxy)oxan-3-yl]oxy}oxane-3,4,5-triol
(-)-Irofulven	(2S,3R,4S,5S,6R)-2-[4-(2-hydroxyethyl)phenoxy]-6-(hydroxymethyl)oxane-3,4,5-triol
(-)-Isoborneol	(3aR,4S,6R,11aR)-6,9-Dihydroxy-6,10-dimethyl-3-methylene-2,7-dioxo-2,3,3a,4,5,6,7,8,9,11a-decahydrocyclodeca[b]furan-4-yl methacrylate
(-)-isopiperitenone	(4aS,5R,6S,8aS)-5-[(3E)-5-methoxy-3-methyl-5-oxopent-3-en-1-yl]-5,6,8a-trimethyl-3,4,4a,5,6,7,8,8a-octahydronaphthalene-1-carboxylic acid
(−)-Isopulegol	(4S)-4-hydroxy-3,5,5-trimethyl-4-[(1E)-3-{[(2R,3R,4S,5S,6R)-3,4,5-trihydroxy-6-(hydroxymethyl)oxan-2-yl]oxy}but-1-en-1-yl]cyclohex-2-en-1-one
(-)-lariciresinol	[6,7-dimethoxy-1-methyl-3,4-dihydro-2(1H)-isoquinolinyl](5-methyl-2-phenyl-2H-1,2,3-triazol-4-yl)methanone
(-)-licarin A	1-(1H-Benzo[d]imidazol-2-yl)ethan-1-ol
(−)-Methyl L-lactate	1-(2-{[benzyl(methylsulfonyl)amino]methyl}phenyl)-4-piperidinecarboxylic acid
(-)-Myrtenyl acetate	1-(3,4-dimethoxyphenyl)ethan-1-one oxime
(-)-Oblongine	1,2,3,4-Tetramethyl-1,3-cyclopentadiene
(-)-Perillic Acid	1,2,3-cyclopropanetricarboxylic acid
(-)-pinellic acid	1,3,5-trihydroxy-4-{[(2E)-3-(3-hydroxy-4-methoxyphenyl)prop-2-enoyl]oxy}cyclohexane-1-carboxylic acid
(-)-pinoresinol	1,5-Anhydro-1-[5,7-dihydroxy-3-(4-hydroxyphenyl)-4-oxo-4H-chromen-8-yl]hexitol
(-)-Pinoresinol glucoside	1,5-Ditetrahydro-1H-pyrrol-1-ylpentane-1,5-dione
(-)-Polygodial	1-{4-[(3S)-3-(5-Phenyl-1,3,4-oxadiazol-2-yl)-1-pyrrolidinyl]-1-piperidinyl}ethanone
(-)-Pukateine	10-HDA
(-)-Quebrachitol	12-Aminododecanoic acid
(−)-reserpine	12-Oxo phytodienoic acid
(−)-Riboflavin	13-(dodecan-2-yl)-6-(1-hydroxyethyl)-3-(hydroxymethyl)-12-methyl-9-(propan-2-yl)-1-oxa-4,7,10-triazacyclotridecane-2,5,8,11-tetrone
(-)-secoisolariciresinol	13(S)-HOTrE
(-)-Shikimic acid	16-Heptadecyne-1,2,4-triol
(-)-swainsonine	1-O-(3,4,5-Trimethoxybenzoyl)-beta-L-galactopyranose
(−)-trans-Methyl dihydrojasmonate	2-(2-phenylethoxy)-6-{[(3,4,5-trihydroxyoxan-2-yl)oxy]methyl}oxane-3,4,5-triol
(-)-Vindoline	2-(4-Hydroxyphenyl)ethyl 6-O-[(2R,3R,4R)-3,4-dihydroxy-4-(hydroxymethyl)tetrahydro-2-furanyl]-beta-D-glucopyranoside
(.+/-.)-Pulegone	2-(5-Chloro-2-methylanilino)-2-phenylacetonitrile
({(Z)-[(5alpha,6Z)-3-Methoxy-17-methyl-4,5-epoxymorphinan-6-ylidene]amino}oxy)acetic acid	2-(Acetylamino)hexanoic acid
({[1-(Pentyloxy)hexyl]oxy}methyl)benzene	2,3-Dihydro-1-benzofuran-2-carboxylic acid
(~2~H_7_)-2-Propanyl benzoate	2,3-Dinor-11β-prostaglandin F2α
(~2~H_9_)Acridine	2,4-dihydroxyheptadec-16-en-1-yl acetate
(~232~Th)Thorium	2,6-Di-tert-butyl-1,4-benzoquinone
(+)-(S)-Carvone	2-[(2S,3R,4S,5R)-3,4-Dihydroxy-5-{[(isopropylcarbamoyl)amino]methyl}tetrahydro-2-furanyl]-N-(3-pyridinylmethyl)acetamide
(+)-[6]-Gingerol	2-[(5-isopropyl-3,8-dimethylazulen-1-yl)methylidene]hydrazine-1-carbothioamide
(+)-8'-hydroxyabscisic acid	2-{5-[2-({2-[5-(2-hydroxybutyl)oxolan-2-yl]propanoyl}oxy)propyl]oxolan-2-yl}propanoic acid
(+)-8-Hydroxycalamenene	2-Amino-1,3,4-octadecanetriol
(+)-8-p-menthene-1,2-diol	2-Furoic acid
(+)-Abscisic acid	2-Hydroxy-2-methyl-3-buten-1-yl beta-D-glucopyranoside
(+)-atherospermoline	2-hydroxy-4-methoxy-3-(3-methylbut-2-en-1-yl)-6-(2-phenylethyl)benzoic acid
(+)-borneol	2-Hydroxycinnamic acid
(+)-chimonanthine	2-Methylbutyl beta-D-glucopyranoside
(+)-cucurbic acid	2-Methylglutaric acid
(+)-dethiobiotin	2-Oxindole
(+)-D-Isosorbide	2-Oxoglutaric acid
(+)-D-malic acid	2-Phenylglycine
(+)-Epiandrosterone	3-(2,6-Dioxocyclohexyl)propanenitrile
(+)-Epicatechin	3-(3,4-dihydroxyphenyl)propanoic acid
(+)-Eudesma-4(14),7(11)-dien-8-one	3-(3-methoxypropyl)-4,10-dihydro-3H-[1,2,4]triazino[6,1-b]quinazoline-4,10-dione
(+)-Fluprostenol	3,4,5-trihydroxy-6-({[3,4,5-trihydroxy-6-(hydroxymethyl)oxan-2-yl]oxy}methyl)oxan-2-yl 2,6,6-trimethylcyclohex-1-ene-1-carboxylate
(+)-Galbacin	3,4,5-trihydroxy-6-methyloxan-2-yl 2-(methylamino)benzoate
(+)-Gibberellic acid	3,4-Dimethoxy-α-pyrrolidinopentiophenone
(+)-Hirsutic acid C	3-[5-(benzylthio)-4-methyl-4H-1,2,4-triazol-3-yl]-5-oct-1-ynylpyridine
(+)-homoproline	3-{[(2R,3S,4S,5R,6S)-6-{[2-(3,4-dihydroxyphenyl)-5,7-dihydroxy-4-oxo-4H-chromen-3-yl]oxy}-3,4,5-trihydroxyoxan-2-yl]methoxy}-3-oxopropanoic acid
(+)-Ingenol	3-{2-[(1R,4aS,5R,6R,8aS)-6-hydroxy-5-(hydroxymethyl)-5,8a-dimethyl-2-methylidene-decahydronaphthalen-1-yl]-1-hydroxyethyl}-2,5-dihydrofuran-2-one
(+)-Iridodial	3-{2-[2-cyano-2-(methylsulfonyl)vinyl]-3-thienyl}-2-(methylsulfonyl)acrylonitrile
(+)-iridodial lactol	3-Aminosalicylic acid
(+)-isopiperitenone	3-Hydroxy-3,5,5-trimethyl-4-(3-oxo-1-buten-1-ylidene)cyclohexyl β-D-glucopyranoside
(+)-Jatrophone	3-hydroxy-8-methoxy-3-methyl-1,2,3,4,7,12-hexahydrotetraphene-1,7,12-trione
(+)-lariciresinol	3-Methoxy prostaglandin F1α
(+)-leucopelargonidin	3-oxoindane-1-carboxylic acid
(+)-myo-inosose 1	4-(3,4-dihydroxyphenyl)-7-hydroxy-5-{[(2S,3R,4S,5S,6R)-3,4,5-trihydroxy-6-(hydroxymethyl)oxan-2-yl]oxy}-2H-chromen-2-one
(+)-myo-inosose 2	4-(4-hydroxy-2,2,6-trimethyl-6-{[(2S,3R,4S,5S,6R)-3,4,5-trihydroxy-6-(hydroxymethyl)oxan-2-yl]oxy}cyclohexylidene)but-3-en-2-one
(+)-narwedine	4-[(1S,3aR,4S,6aR)-4-(4-hydroxy-3-methoxyphenyl)-hexahydrofuro[3,4-c]furan-1-yl]-2-methoxyphenol
(+)-Nootkatone	4-Ethyl-5-(2-thienyl)-2,4-dihydro-3H-1,2,4-triazole-3-thione
(+)-Pinoresinol	4-Guanidinobutyric acid
(+)-Piperitone	4-Methoxy PV8
(+)-Riboflavin	4-Methoxybenzaldehyde
(+)-sabinone	4-Methoxycinnamic acid
(+)-secoisolariciresinol	4-Nitrophenol
(+)-Sesamolinol	4-oxododecanedioic acid
(+)-Simvastatin	4-Oxoproline
(+)-Staurosporine	5-(6-hydroxy-6-methyloctyl)-2,5-dihydrofuran-2-one
(+)-TACP	5,10,15-trimethyl-4,9,13-trioxatetracyclo[10.3.0.0Âl,âµ.0â¸,Âaâ°]pentadec-1(15)-en-14-one
(+)-trans-p-Mentha-2,8-dien-1-ol	5,7-Dihydroxy-2-(4-hydroxyphenyl)-6,8-bis[3,4,5-trihydroxy-6-(hydroxymethyl)tetrahydro-2H-pyran-2-yl]-4H-chromen-4-one
(+)-turicine	5-[4-(3-hydroxy-4-methoxyphenyl)-hexahydrofuro[3,4-c]furan-1-yl]-2-methoxyphenol
(+/-)-2-Hydroxyglutaric acid	5-[5-(methoxycarbonyl)-5,8a-dimethyl-2-methylidene-decahydronaphthalen-1-yl]-3-methylpentanoic acid
(+/-)-Abscisic acid	5-Hydroxymethyl-2-furaldehyde
(+/-)-Asarinol A	5-methoxy-8,8-dimethyl-2-phenyl-4H,8H-pyrano[2,3-h]chromen-4-one
(+/-)-Camphor	5α-Dihydrotestosterone
(+/-)-Camphoric acid	6,8-dihydroxy-3-(10-hydroxyundecyl)-3,4-dihydro-1H-2-benzopyran-1-one
(+/-)-COCLAURINE	6-Methyl[1,2,4]triazolo[4,3-b]pyridazin-8-ol
(+/-)-Eucalyptol	6ß-Hydroxytestosterone
(+/-)-Gingerol	7-Amino-2-phenylpyrazolo[1,5-a]pyrimidine-6-carbonitrile
(+/-)-Homoproline	8,8-dimethyl-2-phenyl-4H,8H-pyrano[2,3-h]chromen-4-one
(+/-)-Kreysigine	8-Isoprostaglandin F1β
(+/-)-Methoprene	9S,13R-12-Oxophytodienoic acid
(+/-)-pantetheine	Acetophenone
(+/-)-persenone a	Acetylarginine
(+/-)-Rosmarinic acid	Adenine
(+/-)-Tropinone	Adenosine
(±)-(2E)-Abscisic acid	Andrographolide
(±)-1-phenylethanol	Anhydroecgonine
(±)-Abscisic acid	Aspartame
(±)-Malic Acid	Azelaic acid
(±)-Mandelic Acid	Benzyl 6-O-beta-D-glucopyranosyl-beta-D-glucopyranoside
(±)-Myrtenal	Biocytin
(1,1,1-~2~H_3_)-2-Propanyl 2-methylbenzoate	Caffeic acid
(1,1,3,3-Tetramethyl-1,3-digermoxanediyl)bis(trimethylsilane)	Choline
(1,1-~2~H_2_)-1a,7a-Dihydrocyclopropa[b]chromen-7(1H)-one	Citraconic acid
(1,1-Diethoxyethyl)benzene	Citric acid
(1,1-Dimethoxy-2,5-dimethyl-4-hexen-2-yl)benzene	Corchorifatty acid F
(1,1-Dimethoxyethyl)benzene	Corticosterone
(1,2,3-Trimethoxypropyl)benzene	Cortisol
(1,2,9,10-Tetramethoxy-6-methyl-5,6,6a,7-tetrahydro-4H-dibenzo[de,g]quinolin-3-yl)methanol	D-(-)-Glutamine
(1,5,9-Trimethyl-10-oxatricyclo[6.2.2.0~2,6~]dodec-9-yl)methyl acetate	D-(-)-Quinic acid
(10)-Gingerol	D-(+)-Tryptophan
(10,10-Dihydroxy-2,6-diiminooctahydro-1H,8H-pyrrolo[1,2-c]purin-4-yl)methyl hydroxycarbamate	Diazoxon
(10E)-11-(3,4-Dimethyl-5-pentyl-2-furyl)-10-undecenoic acid	DL-Arginine
(10E)-9,12,13-Trihydroxy-10-octadecenoic acid	DL-Lactic Acid
(10E,12E)-9-Hydroxy-10,12-octadecadienoic acid	Dodecanedioic acid
(10E,12E,14E)-16-Hydroxy-9-oxo-10,12,14-octadecatrienoic acid	Dodecyl sulfate
(10E,12E,14E)-9-Hydroxy-16-oxo-10,12,14-octadecatrienoic acid	Dopamine
(10E,12E,15E)-9-Hydroxy-10,12,15-octadecatrienoic acid	D-α-Hydroxyglutaric acid
(10E,12Z,15Z)-9-Hydroperoxy-10,12,15-octadecatrienoic acid	Estriol
(10E,15Z)-9,12,13-Trihydroxy-10,15-octadecadienoic acid	Eucalyptol
(10-Methoxy-1,6-dimethylergolin-8-yl)methyl 5-bromonicotinate	Fludrocortisone
(10-Methyl-9-anthryl)methyl pivalate	Fludrocortisone acetate
(10S,11S)-dihydroxy-10,11-dihydrocarbamazepine	Fluphenazine
(10Z)-7,9-Dihydroxy-10-methyl-3,6-bis(methylene)-2-oxo-2,3,3a,4,5,6,7,8,9,11a-decahydrocyclodeca[b]furan-4-yl (2Z)-2-methyl-2-butenoate	Gendenafil
(10Z,14E,16E)-10,14,16-Octadecatrien-12-ynoic acid	Gluconic acid
(11E)-11-[3-(Methylamino)propylidene]-6,11-dihydrodibenzo[b,e]oxepin-2-ol	Guanine
(11E)-16-Hydroxy-3-methyl-1,7-dioxo-3,4,5,6,7,8,9,10-octahydro-1H-2-benzoxacyclotetradecin-14-yl acetate	Guanosine
(11E,15Z)-9,10,13-trihydroxyoctadeca-11,15-dienoic acid	HPK
(11R)-dihydroartemisinic aldehyde	Indole
(11S)-11-hydroperoxylinoleic acid	indoline-2-carboxylic acid
(11Z,13E)-11,13-Octadecadien-9-ynoic acid	Isocaffeine
(12E)-14-Pentyloxacyclotetradec-12-ene-2,11-dione	Isoferulic acid
(12E)-9,10-Dihydroxy-8-oxo-12-octadecenoic acid	Kaempferol
(12E)-9-Hydroxy-10-oxo-12-octadecenoic acid	L-Histidine
(14Z)-27-Amino-24-hydroxy-24-oxido-18-oxo-19,23,25-trioxa-24lambda~5~-phosphaheptacos-14-en-21-yl (4Z,7Z,10Z,13Z)-4,7,10,13-icosatetraenoate	Linoleoyl Ethanolamide
(15alpha,16R,21alpha)-Ajmalan-17,21-diol	L-Norleucine
(15alpha,17R,21alpha)-Ajmalan-17,21-diol	L-Phenylalanine
(15beta)-3,15,17-Trihydroxypregn-2-en-1-one	L-Pyroglutamic acid
(15E)-25-Amino-22-hydroxy-22-oxido-17,21,23-trioxa-22lambda~5~-phosphapentacos-15-en-19-yl (4Z,7Z,10Z,13Z,16Z)-4,7,10,13,16-icosapentaenoate	L-Threonic acid
(15R)-3,10-Dihydroxy-7-methoxy-13-methyl-5,8-dioxo-14,17-dioxatetracyclo[11.3.1.0~2,11~.0~4,9~]heptadeca-2(11),3,6,9-tetraene-15-carboxylic acid	L-Tyrosine
(15Z)-9,12,13-Trihydroxy-15-octadecenoic acid	Luteolin-3',7-Diglucoside
(15Z,19R)-25-Amino-22-hydroxy-22-oxido-17,21,23-trioxa-22lambda~5~-phosphapentacos-15-en-19-yl (11Z)-11-octadecenoate	L-Valine
(15Z,19R)-25-Amino-22-hydroxy-22-oxido-17,21,23-trioxa-22lambda~5~-phosphapentacos-15-en-19-yl (5Z,8Z,11Z,14Z,17Z)-5,8,11,14,17-icosapentaenoate	Menadione
(16alpha)-3,16-Dihydroxyandrost-2-en-1-one	mesityl (4-methylphenyl) sulfone
(16alpha,17beta)-Estra-1,3,5(10)-triene-3,16,17-triol	Methylmalonic acid
(16beta)-3,16-Dihydroxyandrost-2-en-1-one	N-({(1S,4S,6S)-6-Isopropyl-3-methyl-4-[2-oxo-2-(1-pyrrolidinyl)ethyl]-2-cyclohexen-1-yl}methyl)-2-pyrazinecarboxamide
(16R)-7-Hydroxy-8,8,10,16-tetramethyl-12-methylene-3-[(1E)-1-(2-methyl-1,3-thiazol-4-yl)-1-propen-2-yl]-5,9-dioxo-17-oxa-4-azabicyclo[14.1.0]heptadec-11-yl hydrogen sulfate	N-(2,3-dihydro-1H-inden-2-yl)-4-hydroxybutanamide
(16R,17R,21alpha)-Ajmalan-17,21-diol	N-(2-Methoxyethyl)-3-{5-[(2S)-1-methyl-2-pyrrolidinyl]-1,2,4-oxadiazol-3-yl}-2-pyridinamine
(16S)-11-Hydroxy-8,8,10,16-tetramethyl-12-methylene-3-[(1E)-1-(2-methyl-1,3-thiazol-4-yl)-1-propen-2-yl]-5,9-dioxo-17-oxa-4-azabicyclo[14.1.0]heptadec-7-yl hydrogen sulfate	N-(9-oxodecyl)acetamide
(17alpha)-Estra-1,3,5(10)-triene-3,17-diol	N-[(1R,9S)-11-(4-Fluorobenzyl)-6-oxo-7,11-diazatricyclo[7.3.1.02,7]trideca-2,4-dien-5-yl]isonicotinamide
(17beta)-4-(Acetylsulfanyl)-3-oxoandrost-4-en-17-yl propionate	N-[(1R,9S)-6-Oxo-11-(2-pyrimidinyl)-7,11-diazatricyclo[7.3.1.02,7]trideca-2,4-dien-5-yl]isonicotinamide
(17beta)-Estra-1,3,5(10)-triene-3,17-diol	N-[(1S,3aS,5S,7aR)-5-Hydroxy-7a-{3-[4-(2-methoxyphenyl)-1-piperazinyl]-3-oxopropyl}-3,3,5-trimethyloctahydro-1H-inden-1-yl]nicotinamide
(17Î²)-3-[(Trimethylsilyl)oxy]estra-1,3,5(10)-trien-17-ol	N-[(4-hydroxy-3-methoxyphenyl)methyl]-8-methylnonanamide
(17R)-23-Amino-20-hydroxy-20-oxido-14-oxo-15,19,21-trioxa-20lambda~5~-phosphatricosan-17-yl (13Z)-13-docosenoate	N-{[(2R,4S,5R)-5-(3-Cyclopentyl-1-methyl-1H-pyrazol-5-yl)-1-azabicyclo[2.2.2]oct-2-yl]methyl}-2-furamide
(17R)-23-Amino-20-hydroxy-20-oxido-14-oxo-15,19,21-trioxa-20lambda~5~-phosphatricosan-17-yl (9Z)-9-tetradecenoate	N-{2-[(7-methyl-2,3-dihydro-1H-inden-4-yl)oxy]-3-pyridinyl}-3,4-dihydro-2H-1,5-benzodioxepine-7-carboxamide
(17S,21alpha)-Ajmalan-17,21-diol	N-{5-Hydroxy-4,8a-dimethyl-6-[1-oxo-1-(4-thiomorpholinyl)-2-propanyl]-4,4a,5,6,7,8,8a,9-octahydronaphtho[2,3-d][1,3]thiazol-2-yl}-1-methyl-1H-pyrrole-2-carboxamide
(17xi)-11,21-Dihydroxypregn-4-ene-3,20-dione	Neochlorogenic acid
(17xi)-21-Hydroxypregn-4-ene-3,11,20-trione	Nicotinamide
(17xi)-21-Hydroxypregnane-3,11,20-trione	N-Methyldioctylamine
(17Z,21R)-27-Amino-24-hydroxy-24-oxido-19,23,25-trioxa-24lambda~5~-phosphaheptacos-17-en-21-yl (9Z)-9-hexadecenoate	Norcodeine
(18Z,21Z,24Z,27Z)-6-Hydroxy-6-oxido-12-oxo-5,7,11-trioxa-2-aza-6lambda~5~-phosphatritriaconta-18,21,24,27-tetraen-9-yl (4Z,7Z,10Z,13Z,16Z,19Z)-4,7,10,13,16,19-docosahexaenoate	Ocfentanil-d5
(18Z,21Z,24Z,27Z,30Z)-6-Hydroxy-6-oxido-12-oxo-5,7,11-trioxa-2-aza-6lambda~5~-phosphatritriaconta-18,21,24,27,30-pentaen-9-yl (4Z,7Z,10Z,13Z,16Z)-4,7,10,13,16-docosapentaenoate	Palmitic Acid
(19R)-25-Amino-22-hydroxy-22-oxido-16-oxo-17,21,23-trioxa-22lambda~5~-phosphapentacosan-19-yl (11Z)-11-icosenoate	Palmitoleic Acid
(19R)-25-Amino-22-hydroxy-22-oxido-16-oxo-17,21,23-trioxa-22lambda~5~-phosphapentacosan-19-yl (4Z,7Z,10Z,13Z,16Z)-4,7,10,13,16-docosapentaenoate	Phthaldialdehyde
(19R)-25-Amino-22-hydroxy-22-oxido-16-oxo-17,21,23-trioxa-22lambda~5~-phosphapentacosan-19-yl (7Z,10Z,13Z,16Z,19Z)-7,10,13,16,19-docosapentaenoate	Pipecolic acid
(1alpha,2beta,4aalpha,4bbeta,10beta)-2-Hydroxy-4a-(hydroxymethyl)-1-methyl-8-methylenegibbane-1,10-dicarboxylic acid	Piperocaine
(1alpha,4aalpha,4bbeta,10beta)-4a-Formyl-7-hydroxy-1-methyl-8-methylenegibbane-1,10-dicarboxylic acid	Proline
(1alpha,5alpha,17beta)-1-Hydroxyandrostan-17-yl acetate	Prolylleucine
(1aR,1bR,2R,5aS,6R,6aR)-6-Hydroxy-1a-(hydroxymethyl)-1a,1b,2,5a,6,6a-hexahydrooxireno[4,5]cyclopenta[1,2-c]pyran-2-yl beta-L-glucopyranoside	Pulegone
(1aR,3S,4Z,5aR,8aR,9R,10aR)-3-Acetoxy-4,10a-dimethyl-8-methylene-7-oxo-1a,2,3,5a,7,8,8a,9,10,10a-decahydrooxireno[5,6]cyclodeca[1,2-b]furan-9-yl 2-methylpropanoate	PV8
(1aR,3S,4Z,5aR,8aR,9R,10aR)-3-Acetoxy-4,10a-dimethyl-8-methylene-7-oxo-1a,2,3,5a,7,8,8a,9,10,10a-decahydrooxireno[5,6]cyclodeca[1,2-b]furan-9-yl methacrylate	Pyruvic acid
(1aR,3S,4Z,5aR,8aR,9R,10aR)-3-Hydroxy-4,10a-dimethyl-8-methylene-7-oxo-1a,2,3,5a,7,8,8a,9,10,10a-decahydrooxireno[5,6]cyclodeca[1,2-b]furan-9-yl (2Z)-2-methyl-2-butenoate	Quercetin
(1aR,4R,4aS,5aR,8aS,9aS)-4-Hydroxy-1a,4a-dimethyl-8-methyleneoctahydro-1aH-oxireno[4a,5]naphtho[2,3-b]furan-7(8H)-one	Quercetin-3β-D-glucoside
(1aR,5aS,7aS,8aS,9aS,9dS)-5a,7a-Dimethyl-5'-oxoicosahydro-3'H-spiro[cyclopropa[4,5]cyclopenta[1,2-a]cyclopropa[l]phenanthrene-8,2'-furan]-3-sulfonic acid	Rescinnamine
(1aR,7aS,10aS,10bR)-2-Hydroxy-1a,5-dimethyl-8-methylene-2,3,6,7,7a,8,10a,10b-octahydrooxireno[9,10]cyclodeca[1,2-b]furan-9(1aH)-one	Reserpine
(1beta,11beta,12alpha,13beta,15beta)-1,11,12-Trihydroxy-2,16-dioxo-13,20-epoxypicras-3-en-15-yl (2R)-2-acetoxybutanoate	Ritodrine
(1beta,5alpha,17beta)-1-Hydroxyandrostan-17-yl acetate	Salsolinol
(1E)-1-(2,4-Dihydroxy-3-methoxyphenyl)-7-(4-hydroxy-3-methoxyphenyl)-1-heptene-3,5-dione	Sedanolide
(1E)-1-(2,4-Dihydroxy-5-methoxyphenyl)-7-(4-hydroxy-3-methoxyphenyl)-1-heptene-3,5-dione	Senkyunolide H
(1E)-1-(2-Hydroxy-4-methoxyphenyl)-1-penten-3-one	Shogaol
(1E)-1-(2-Hydroxy-4-methoxyphenyl)-4-methyl-1-penten-3-one	Skatole
(1E)-1-(3,4-Dihydroxy-5-methoxyphenyl)-7-(4-hydroxy-3-methoxyphenyl)-1-heptene-3,5-dione	SKK
(1E)-1-(3,4-Dihydroxyphenyl)-7-(3-methoxyphenyl)-1-heptene-3,5-dione	Stearidonoyl glycine
(1E)-1-(3-Hydroxy-5-methoxyphenyl)-7-(3-methoxyphenyl)-1-heptene-3,5-dione	Succinic semialdehyde
(1E)-1-(3-Hydroxyphenyl)-7-(3-methoxyphenyl)-1-heptene-3,5-dione	Tetrahydrofuran fentanyl 3-tetrahydrofurancarboxamide
(1E)-1-(4-Hydroxy-3-methoxyphenyl)-7-(3-methoxyphenyl)-1-heptene-3,5-dione	Tetranor-12R-HETE
(1E)-1-(4-Methoxyphenyl)-1,4-pentadien-3-one	Thiamine
(1E)-1-(4-Methoxyphenyl)-4-methyl-1-penten-3-ol	Thromoboxane B1
(1E)-1,7-Bis(4-hydroxyphenyl)-1-heptene-3,5-dione	trans-3-Indoleacrylic acid
(1E)-1,7-Diphenyl-1-heptene-3,5-dione	trans-Cinnamaldehyde
(1E)-1-{[1-(Propyldisulfanyl)propyl]sulfanyl}-1-propene	trans-D-Allethrin
(1E)-1-{[1-(Propyldisulfanyl)propyl]sulfinyl}-1-propene	Trifolin
(1E)-1-{[1-(Propylsulfinyl)propyl]disulfanyl}-1-propene	Trigonelline
(1E)-1-Phenyl-1-nonen-3-one	Tyramine
(1E)-2-(4-Methyl-2-oxocyclohexyl)-1-propen-1-yl hexopyranoside	Uridine
(1E)-2,2,3,3,3-Pentafluoro-N-(3H-1,2,4-triazol-3-yl)propanimidic acid	Valylproline
(1E)-3-Methylbutanal oxime	YKK
(1E)-4-Hydroxy-1-(4-methoxyphenyl)-1-penten-3-one	α,α-Trehalose
(1E)-4-Hydroxy-1-(4-methoxyphenyl)-4-methyl-1-penten-3-one	α-Linolenic acid
(1E)-4-Hydroxy-1,7-bis(3-methoxyphenyl)-1-heptene-3,5-dione	α-Linolenoyl ethanolamide
(1E)-4-Hydroxy-1,7-bis(4-hydroxy-3-methoxyphenyl)-1-heptene-3,5-dione	α-Propylaminopentiophenone
(1E)-5-(2-Hydroxy-2-propanyl)-2-methyl-8-methylene-7-oxo-1-cyclodecen-1-yl acetate	Hexose
(1E)-5-Hydroxy-1-(4-methoxyphenyl)-1-penten-3-one	DL-TYROSINE
(1E)-5-Hydroxy-1-(4-methoxyphenyl)-4-methyl-1-penten-3-one	noradrenaline
(1E)-5-Hydroxy-1,7-bis(4-hydroxyphenyl)-1-hepten-3-one	.beta.-Estradiol
(1E)-5-Phenyl-1-(3-phenyl-2-oxiranyl)-1-penten-3-one	Sulfuric acid
(1E)-6,6-Diethoxy-5-hydroxy-1-phenyl-1-hexen-3-one	Aspirin
(1E)-6-Hydroxy-1,7-bis(3-methoxyphenyl)-1-heptene-3,5-dione	gamma-Aminobutyric acid
(1E)-6-Hydroxy-1,7-bis(4-hydroxy-3-methoxyphenyl)-1-heptene-3,5-dione	D-(-)-Morphine
(1E)-7-(3,4-Dihydroxy-5-methoxyphenyl)-1-(4-hydroxy-3-methoxyphenyl)-1-heptene-3,5-dione	DL-Tryptophan
(1E)-7-(3,4-Dihydroxyphenyl)-1-(3-methoxyphenyl)-1-heptene-3,5-dione	L-(+)-Leucine
(1E)-7-(3,4-Dihydroxyphenyl)-1-phenyl-1-heptene-3,5-dione	DL-Histidine
(1E)-7-(3-Hydroxy-5-methoxyphenyl)-1-(3-methoxyphenyl)-1-heptene-3,5-dione	DL-Glutamine
(1E)-7-(3-Hydroxyphenyl)-1-(3-methoxyphenyl)-1-heptene-3,5-dione	L-(-)-Threonine
(1E)-7-(4-Hydroxy-3-methoxyphenyl)-1-(3-hydroxyphenyl)-1-heptene-3,5-dione	DL-Phenylalanine
(1E)-7-(4-Hydroxy-3-methoxyphenyl)-1-(3-methoxyphenyl)-1-heptene-3,5-dione	Caffeine
(1E)-7-(4-Hydroxyphenyl)-1-phenyl-1-heptene-3,5-dione	Hex-2-ulose
(1E)-7-Hydroxy-1,7-bis(3-methoxyphenyl)-1-heptene-3,5-dione	L-Proline
(1E)-7-Hydroxy-1,7-bis(4-hydroxy-3-methoxyphenyl)-1-heptene-3,5-dione	Theophylline
(1E)-N-Hydroxy-4-(methylsulfanyl)-1-butanimine	DL-Glutamic acid
(1E,2S)-2-methylbutanal oxime	Cortisone
(1'E,2S,6'R,11'R,13'R,15'S,16'R,19'E,21'E,23'S,27'R)-27'-Hydroxy-23'-[(1S)-1-hydroxyethyl]-9',15'-dimethyl-3'H,18'H-spiro[oxirane-2,14'-[4,12,17,24]tetraoxapentacyclo[21.3.1.1~13,16~.0~6,11~.0~6,15~]o ctacosa[1,9,19,21]tetraene]-3',18'-dione	4,6-Diamino-3-({3-amino-6-[1-(methylamino)ethyl]tetrahydro-2H-pyran-2-yl}oxy)-2-hydroxycyclohexyl 3-deoxy-4-C-methyl-3-(methylamino)pentopyranoside
(1E,3E)-1-Chloro-5-(1-ethoxyethoxy)-3-methyl-1,3-pentadiene	Benzenol
(1E,4E)-1-Phenyl-1,4-decadien-3-one	Benzene
(1-Ethoxyethoxy)(phenyl)acetaldehyde	Cimetidine
(1-Ethoxyethyl)benzene	Paracetamol
(1-Methoxy-1-phenyl-2,3-butadien-2-yl)(trimethyl)silane	11alpha-Cortisol
(1-Methoxy-but-3-enyl)-benzene	Chlorpromazine
(1R)-1,7-Dihydroxy-4-isopropyl-1,6-dimethyl-2(1H)-naphthalenone	Malondialdehyde
(1R)-2-(2-Chloroethoxy)-4-methoxy-1,5-dimethyl-6-oxo-2,4-cyclohexadien-1-yl (2R)-2-methylbutanoate	1,2,3,4,5,6-Cyclohexanehexol
(1R)-2,4-Dimethoxy-1,5-dimethyl-6-oxo-2,4-cyclohexadien-1-yl (2R)-2-methylbutanoate	2,3,4,5-Tetrahydroxypentanal
(1R)-2-Ethoxy-4-methoxy-1,5-dimethyl-6-oxo-2,4-cyclohexadien-1-yl (2R)-2-methylbutanoate	Toluene
(1R)-4-Formyl-3,5,5-trimethyl-3-cyclohexen-1-yl beta-D-talopyranoside	Pyridine
(1R)-bornane-2,5-dione	Xanthine
(1R)-Hydroxy-(2R)-N-acetyl-L-cysteinyl-1,2-dihydronaphthalene	Nitroglycerin
(1R)-N-Acetyl-L-cysteinyl-(2R)-hydroxy-1,2-dihydronaphthalene	L-(+)-Valine
(1R,12S)-16-Methoxy-20-methyl-5,7-dioxa-20-azapentacyclo[10.5.3.0~1,13~.0~2,10~.0~4,8~]icosa-2(10),3,8,13,16-pentaen-15-one	Benzyl butyrate
(1R,1'R,2'S,5'S,13'S)-6-Hydroxy-5,8,8'-trimethoxy-14'-methyl-11,12-dihydro-2H-spiro[7-oxa-12a-azacyclopenta[gh]pleiadene-1,4'-[6]oxa[14]azapentacyclo[9.5.1.0~1,5~.0~2,13~.0~7,17~]heptadeca[7(17),8,10] trien]-2-one	benzoquinone
(1R,1'S,9R,9'S)-11,11'-Dimethyl-3,5'-bi(7,11-diazatricyclo[7.3.1.0~2,7~]tridecane)-2,2',4'-triene-6,6'-dione	Oxidopamine
(1'R,2'R,3S,3aR,4S,5'S,6R,6aR,9'R,9aR,9bR,10'R,11'R)-2',6-Dihydroxy-2',6,9,11'-tetramethyl-6'-methylene-2,7'-dioxo-3a,4,5,6,6a,7,9a,9b-octahydrospiro[azuleno[4,5-b]furan-3,12'-[8]oxatetracyclo[9.2.2.0 ~1,10~.0~5,9~]pentadec[14]en]-4-yl acetate	Cytosine
(1r,2R,3S,4s,5R,6S)-1-Methyl-1,2,3,4,5,6-cyclohexanehexol	Porphine
(1R,2R,3S,5R,7R)-2-Acetamido-7-(1,2-dihydroxyethyl)-3-hydroxy-6,8-dioxabicyclo[3.2.1]octane-5-carboxylic acid	N-acetyl-beta-D-glucosaminylamine
(1R,2R,4S,5R)-6-Methoxy-1,2,3,4,5-cyclohexanepentol	Ibuprofen
(1R,2R,5R,8R,9S,10R,12S)-12-Hydroxy-11-methyl-6-methylene-16-oxo-15-oxapentacyclo[9.3.2.1~5,8~.0~1,10~.0~2,8~]heptadec-13-ene-9-carboxylic acid	Apomorphine
(1R,2R,5S,8S,9S,10R)-5-Hydroxy-11-methyl-6-methylene-16-oxo-15-oxapentacyclo[9.3.2.1~5,8~.0~1,10~.0~2,8~]heptadec-12-ene-9-carboxylic acid	L-(-)-Asparagine
(1R,2R,5S,8S,9S,10R,12R,14S)-5-Hydroxy-11-methyl-6-methylene-17-oxo-13,16-dioxahexacyclo[9.4.2.1~5,8~.0~1,10~.0~2,8~.0~12,14~]octadecane-9-carboxylic acid	L-(+)-Isoleucine
(1R,2R,5S,8S,9S,10R,12S)-5,12-Dihydroxy-11-methyl-6-methylene-16-oxo-15-oxapentacyclo[9.3.2.1~5,8~.0~1,10~.0~2,8~]heptadec-13-ene-9-carboxylic acid	Haematoxylin
(1R,2R,6S,7S,8R,10S,11S,12R,16S,17R,18R)-6,7-Dihydroxy-8-(hydroxymethyl)-16-isopropenyl-4,18-dimethyl-5-oxo-14-phenyl-9,13,15,19-tetraoxahexacyclo[12.4.1.0~1,11~.0~2,6~.0~8,10~.0~12,16~]nonadec-3-en-1 7-yl (2E)-3-phenylacrylate	Styrene
(1R,2R,7aR)-1,4,4,7a-Tetramethyl-2,4,5,7a-tetrahydro-1H-indene-1,2-diol	Hypoxanthin
(1R,2S)-1,2-Dihydro-7-methyl-1,2-naphthalenediol	(+)-Riboflavin
(1R,2S)-8-Methyl-1,2-dihydro-1,2-naphthalenediol	2-Deoxyhexopyranose
(1R,2S,3s,4R,5S,6r)-6-Methoxy-1,2,3,4,5-cyclohexanepentol	1-Pentofuranosyl-2,4(1H,3H)-pyrimidinedione
(1R,2S,3S,4R,6S)-4,6-Diamino-3-{[3-deoxy-4-C-methyl-3-(methylamino)-beta-L-arabinopyranosyl]oxy}-2-hydroxycyclohexyl 6-acetamido-2-amino-2,3,4,6-tetradeoxy-alpha-D-erythro-hexopyranoside	Gabapentin
(1R,2S,4R,5S)-6-Amino-1,2,3,4,5-cyclohexanepentol	metoclopramide
(1R,2S,4R,5S)-6-Methoxy-1,2,3,4,5-cyclohexanepentol	Hydroquinone
(1R,2S,4S,10R,12R,14R,15R)-7-Formyl-4-isopropenyl-12-methyl-17-oxo-11,16,18,19-tetraoxapentacyclo[12.2.2.1~6,9~.0~1,15~.0~10,12~]nonadeca-6,8-dien-2-yl acetate	Allopurinol
(1'R,2S,4'S,5S,6R,8'R,10'E,12'S,13'S,14'E,16'E,20'S,24'S)-6-[(2S)-2-Butanyl]-12',24'-dihydroxy-5,11',13',22'-tetramethyl-5,6-dihydro-2'H,21'H-spiro[pyran-2,6'-[3,7,19]trioxatetracyclo[15.6.1.1~4,8~.0~ 20,24~]pentacosa[10,14,16,22]tetraene]-2',21'-dione	2-Amino-6-[({4-[(1-carboxy-3-carboxylatopropyl)carbamoyl]phenyl}amino)methyl]-4-oxo-1,4,7,8-tetrahydropteridine
(1R,2S,5R)-2-Isopropyl-5-methylcyclohexyl 4-(1-cyclopenten-1-ylmethyl)-3-oxohexanoate	benzenediol
(1R,3aS,5aR,8R)-1-Allyl-8-methoxy-4,4,5a-trimethyldecahydrocyclopenta[c]pentalene-1-carbaldehyde	METHYLCHOLANTHRENE
(1R,3R)-3-Aminocyclopentanecarboxylic acid	Succinylcholine
(1R,3R,3aR,6aS)-2-Methyl-5-(4-methylphenyl)-4,6-dioxo-3-phenyloctahydropyrrolo[3,4-c]pyrrole-1-carbonitrile	Phenylbutazone
(1R,3R,4R,5R)-1,4-Dihydroxy-7-oxo-6-oxabicyclo[3.2.1]oct-3-yl (2E)-3-(3,4-dihydroxyphenyl)acrylate	Olanzapine
(1R,3R,4S,5R)-1,3,4-Trihydroxy-5-{[(2E)-3-(4-hydroxyphenyl)-2-propenoyl]oxy}cyclohexanecarboxylic acid	Pyridoxine
(1R,3R,4S,5R)-3-{4-[(E)-2-Carboxyvinyl]phenoxy}-1,4,5-trihydroxycyclohexanecarboxylic acid	Benzaldehyde
(1r,3R,4s,5S)-4-{[(2E)-3-(3,4-dihydroxyphenyl)prop-2-enoyl]oxy}-1,3,5-trihydroxycyclohexane-1-carboxylic acid	Dichloromethane
(1R,3R,5S,6R)-4-Amino-2-[(diaminomethylene)amino]-3,5,6-trihydroxycyclohexyl dihydrogen phosphate	Coumarin
(1R,3R,6Z,9E)-3,7,11,11,14-Pentamethyl-16-oxatricyclo[11.2.1.0~1,5~]hexadeca-4,6,9,13-tetraene-8,15-dione	Diethylene glycol
(1R,3R,8S,9R,10S,13S,16S,17R)-6,9,12,17-Tetrahydroxy-16-methyl-8-(2-methyl-2-propanyl)-2,4,14,19-tetraoxahexacyclo[8.7.2.0~1,11~.0~3,7~.0~7,11~.0~13,17~]nonadecane-5,15,18-trione	Maleic acid
(1R,3S,3aR,6aS)-2-Methyl-5-(4-methylphenyl)-4,6-dioxo-3-phenyloctahydropyrrolo[3,4-c]pyrrole-1-carbonitrile	Pethidine
(1'R,3S,3'R,3aS,4S,4aR,7'R,7aR,8R,9'R,9aR,10'R)-4-Hydroxy-4a,8,9'-trimethyl-4'-methylene-4,4a,7a,8,9,9a-hexahydro-5'H,14'H-spiro[azuleno[6,5-b]furan-3,13'-[6]oxatetracyclo[9.2.2.0~1,10~.0~3,7~]pentade cane]-2,5,5',14'(3aH)-tetrone	(±)-Malic Acid
(1R,4S)-1-hydroxylimonen-2-one	phenacetin
(1R,5R)-2-Isopropyl-5-methylcyclohexyl (2R,3S,3bS,6aS)-2-ethyl-3-hydroxyhexahydrocyclopenta[1,3]cyclopropa[1,2]cyclopentene-3a(1H)-carboxylate	DMBA
(1R,5R)-2-Isopropyl-5-methylcyclohexyl 2-ethyl-3-oxohexahydrocyclopenta[1,3]cyclopropa[1,2]cyclopentene-3a(1H)-carboxylate	DL-asparagine
(1R,5S)-1-Isopropyl-4-methylbicyclo[3.1.0]hex-3-en-2-one	Mitoxantrone
(1R,5S)-5-Isopropenyl-2-methyl-2-cyclohexen-1-yl beta-D-glucopyranoside	5-Hydroxy-DL-tryptophan
(1R,6S)-1,6-Dihydroxy-5-methyl-2,4-cyclohexadiene-1-carboxylic acid	UF7990000
(1R,6S)-1,6-dihydroxycyclohexa-2,4-dienecarboxylic acid	beta-D-Mannopyranose
(1R,8E,9Z,14S,15S,17R)-8-Ethylidene-15-[(2R)-1-hydroxy-2-propanyl]-17-methyl-3,11-dioxo-2,6,12-trioxatricyclo[12.2.1.0~4,9~]heptadeca-4,9-dien-7-yl beta-D-glucopyranoside	Triamcinolone acetonide
(1R,9S)-11-(Cyclohexylcarbonyl)-5-(2-methylphenyl)-7,11-diazatricyclo[7.3.1.02,7]trideca-2,4-dien-6-one	(+/-)-Camphor
(1S)-(-)-Verbenone	Sildenafil
(1S)-1,5-Anhydro-1-[5-hydroxy-2-(4-hydroxyphenyl)-4-oxo-7-(beta-D-xylopyranosyloxy)-4H-chromen-6-yl]-D-glucitol	Benzyl succinate
(1S)-1,5-Anhydro-1-[7-(alpha-D-galactopyranosyloxy)-5-hydroxy-2-(4-hydroxyphenyl)-4-oxo-4H-chromen-6-yl]-D-glucitol	Aminocaproic acid
(1S)-1,5-Anhydro-1-{2,4,6-trihydroxy-3-[3-(4-hydroxyphenyl)-3-oxopropanoyl]phenyl}-D-glucitol	Theobromine
(1S)-2,4-Dimethoxy-1,3-dimethyl-6-oxo-2,4-cyclohexadien-1-yl (2R)-2-methylbutanoate	Benzoic acid
(1S)-6-Acetamidooctahydro-1-indolizinyl acetate	2908
(1S)-Hydroxy-(2S)-N-acetyl-L-cysteinyl-1,2-dihydronaphthalene	alpha-D-Mannopyranose
(1S,2R)-1,2-Dihydrodibenzo[b,d]thiophene-1,2-diol	Pindolol
(1S,2R)-1-Ethyl-7-methoxy-2-methyl-1,2,3,4-tetrahydro-2-phenanthrenecarboxylic acid	Succinic acid
(1S,2R)-3-(4-Chlorophenyl)-3,5-cyclohexadiene-1,2-diol	4-Aminobenzoic acid
(1S,2R,10S,11R)-21,24-Dimethyl-3,12,21,24-tetraazahexacyclo[9.7.3.3~2,10~.0~1,10~.0~4,9~.0~13,18~]tetracosa-4,6,8,13,15,17-hexaene	D-(+)-Glucose
(1S,2R,3R,4S,6R)-4-Amino-3-{[(2S,3R)-3-amino-6-(aminomethyl)-3,4-dihydro-2H-pyran-2-yl]oxy}-6-(ethylamino)-2-hydroxycyclohexyl 3-deoxy-4-C-methyl-3-(methylamino)-beta-L-lyxopyranoside	Ketoprofen
(1S,2R,3S,4R,5S,6S)-2,3,4,5,6-Pentahydroxycyclohexyl 6-O-alpha-D-galactopyranosyl-alpha-D-galactopyranoside	2-Acetylfuran
(1s,2R,3S,4s,5R,6S)-2,3,4,5,6-Pentahydroxycyclohexyl 1H-indol-3-ylacetate	p-Xylene
(1S,2R,3S,4S,6R,7R,8R,14S)-3-Hydroxy-2,4,7,14-tetramethyl-9-oxo-4-vinyltricyclo[5.4.3.0~1,8~]tetradec-6-yl glycolate	Glyceraldehyde
(1S,2R,3S,5S,6S,20R,21S)-11-Chloro-21-hydroxy-12,20-dimethoxy-2,5,9,16-tetramethyl-8,23-dioxo-4,24-dioxa-9,22-diazatetracyclo[19.3.1.1~10,14~.0~3,5~]hexacosa-10(26),11,13,16,18-pentaen-6-yl 2-methylpr opanoate	Methoxsalen
(1S,2R,4R,5S)-6-Methoxy-1,2,3,4,5-cyclohexanepentol	Phenylmethylsulfonyl fluoride
(1S,2R,4S,5S)-6-Methoxy-1,2,3,4,5-cyclohexanepentol	Pravastatin
(1'S,2'S)-3',11'-dihydroxy-1',2',5'-trimethyl-8'-oxaspiro[oxirane-2,12'-tricyclo[7.2.1.0Â?,â·]dodecan]-5'-en-4'-one	trans-caffeic acid
(1S,2S,3R,4R,5R,6S)-2,3,4,5,6-Pentahydroxycyclohexyl 6-O-alpha-D-galactopyranosyl-alpha-D-galactopyranoside	(.+-.)-Limonene
(1S,2S,3R,6S,7R,9S,10S,11R,14S,15R)-1,9-Dihydroxy-16-oxahexacyclo[7.6.1.1~3,6~.1~11,14~.0~2,7~.0~10,15~]octadeca-4,12-dien-8-one	Ondansetron
(1S,2S,3S,5S,8R,11R,12R)-5-(3-Furyl)-12-hydroxy-3,11-dimethyl-6,14-dioxatetracyclo[10.2.2.0~2,11~.0~3,8~]hexadec-15-ene-7,13-dione	Mesalazine
(1S,2S,3S,8R,9S,10R,12S)-3,12-Dihydroxy-11-methyl-6-methylene-16-oxo-15-oxapentacyclo[9.3.2.1~5,8~.0~1,10~.0~2,8~]heptadec-13-ene-9-carboxylic acid	Metirosine
(1S,2S,4aR,7R,8aR)-1-[(3Z)-5-hydroxy-3-methylpent-3-en-1-yl]-2,5,5,8a-tetramethyl-decahydronaphthalene-2,7-diol	Aminosalicylic Acid
(1S,2S,4R)-Bicyclo[2.2.1]hept-2-yl acetate	4-Hydroxynonenal
(1S,3aS,6aR)-3,3-Dimethyl-6-oxooctahydro-1-pentalenecarboxylic acid	2145
(1S,3R,3aR,6aS)-2-Methyl-5-(4-methylphenyl)-4,6-dioxo-3-phenyloctahydropyrrolo[3,4-c]pyrrole-1-carbonitrile	(±)-(2E)-Abscisic acid
(1S,3R,4s)-1,3,4,5-Tetrahydroxycyclohexanecarboxylic acid	beta-D-Galactopyranose
(1S,3R,4S,5R)-1,3,5-Trihydroxy-4-{[(2E)-3-(4-hydroxyphenyl)-2-propenoyl]oxy}cyclohexanecarboxylic acid	Butylated hydroxytoluene
(1S,3R,4S,9R,13S,14R)-3-[(2S,5S)-5-(2,4-Dibromo-5-hydroxyphenyl)-5-methoxy-2-pentanyl]-13-hydroxy-9-[(1R)-1-hydroxyethyl]-4,14,16,16-tetramethyl-2,6,10,17-tetraoxatricyclo[11.3.1.1~1,5~]octadecane-7,1 1-dione	hymecromone
(1S,3R,4Z,8E,12S,13E)-12-Isopropyl-1,5,9-trimethyl-4,8,13-cyclotetradecatriene-1,3-diol	3-Ethyl-o-xylene
(1S,3R,5R,6S)-2-Amino-4-[(diaminomethylene)amino]-3,5,6-trihydroxycyclohexyl dihydrogen phosphate	Benzocaine
(1S,3S,3aR,4R,6Z,7S,9aS,10aS)-7-Isopropyl-1,4,9a-trimethyl-1,2,3,3a,4,5,7,8,9,9a,10,10a-dodecahydrodicyclopenta[a,d][8]annulene-3,4-diol	Loratadine
(1S,3S,3aR,6aS)-2-Methyl-5-(4-methylphenyl)-4,6-dioxo-3-phenyloctahydropyrrolo[3,4-c]pyrrole-1-carbonitrile	FG7175000
(1S,4aR,12aS)-3-Acetyl-4,4a,6,7,9-pentahydroxy-1-methoxy-12,12a-dihydro-2,5(1H,4aH)-tetracenedione	THIORIDAZINE
(1S,4aR,5S)-5-[(3E)-5-Methoxy-3-methyl-5-oxo-3-penten-1-yl]-1,4a-dimethyl-6-methylenedecahydro-1-naphthalenecarboxylic acid	Acrylic acid
(1S,4aS,8aS)-1,6-Dimethyl-1-(4-methyl-3-penten-1-yl)-5-oxooctahydro-4a(2H)-naphthalenecarbaldehyde	2354
(1S,4aS,8aS)-1-Methyl-1-(4-methyl-3-penten-1-yl)-5-oxooctahydro-4a(2H)-naphthalenecarbaldehyde	Pyridoxamine 5'-phospate
(1S,4R)-1-hydroxylimonen-2-one	Triethylene glycol
(1S,4S)-1,7,7-Trimethylbicyclo[2.2.1]hept-2-yl propionate	2,4-Dichlorophenoxyacetic acid
(1s,4s)-Eucalyptol	D-PANTOTHENIC ACID
(1S,4S,5R,6R,9S,10R,12R,14R)-4,5,6-Trihydroxy-7-(hydroxymethyl)-3,11,11,14-tetramethyltetracyclo[7.5.1.0~1,5~.0~10,12~]pentadeca-2,7-dien-15-one	2-Aminoisobutyric Acid
(1S,5R)-5-Isopropenyl-2-methyl-2-cyclohexen-1-yl 2-methylpropanoate	1-Acetonaphthone
(1S,5R)-5-Isopropenyl-2-methyl-2-cyclohexen-1-yl beta-D-glucopyranoside	Flunitrazepam
(1S,5R)-5-Isopropenyl-2-methyl-2-cyclohexen-1-yl butyrate	trimethylglycine
(1S,6Z,10S)-3-Isopropylidene-6,10-dimethyl-11-oxabicyclo[8.1.0]undec-6-en-4-one	Adenosine monophosphate
(1S,7R,7aS)-1-[(2R)-1-Carboxy-2-propanyl]-5-{[(1S,4R)-3,3-dimethyl-7-oxabicyclo[2.2.1]hept-1-yl]methyl}-7-hydroxy-1,7a-dimethyl-2,6,7,7a-tetrahydro-1H-indene-4-carboxylic acid	4-Aminobenzoate
(1S,8S)-4,8,10,10-Tetramethyl-9-oxatricyclo[6.2.2.0~2,7~]dodeca-2,4,6-triene	.beta.-D-Glucopyranose
(1xi)-1,4-Anhydro-1-(3-carbamoyl-2-pyridinyl)-D-ribitol	1-Naphthol
(1Z)-1-(4-Hydroxy-3-methoxyphenyl)-1-tetradecene-3,5-dione	8-Hydroxyquinoline
(1Z)-1-Ethylidene-7-isopropyl-3-[(2-methylbutanoyl)oxy]-4-methylene-2-oxooctahydro-1H-inden-5-yl (2E)-3-methyl-2-pentenoate	(E)-Ferulic acid
(1Z)-1-Ethylidene-7-isopropyl-3-{[(2Z)-2-methyl-2-butenoyl]oxy}-4-methylene-2-oxooctahydro-1H-inden-5-yl (2E)-3-methyl-2-pentenoate	chlorpropamide
(1Z)-2-[(Z)-(2-Amino-1-hydroxyethylidene)amino]-4-methyl-N-(1-phosphonovinyl)pentanimidic acid	Galactosamine
(1Z)-2-[(Z)-(2-Amino-1-hydroxyethylidene)amino]-N-{1-[hydroxy(methoxy)phosphoryl]vinyl}-4-methylpentanimidic acid	D-(−)-Ribose
(1Z)-2-Hydroxy-1-(4-methoxyphenyl)-1-penten-3-one	Biacetyl
(1Z)-2-Hydroxy-1-(4-methoxyphenyl)-4-methyl-1-penten-3-one	pentamidine
(1Z)-2-Hydroxy-1,7-bis(3-methoxyphenyl)-1-heptene-3,5-dione	Methyl anthranilate
(1Z)-2-Hydroxy-1,7-bis(4-hydroxy-3-methoxyphenyl)-1-heptene-3,5-dione	ortho-Phthalaldehyde
(1Z)-5-Hydroxy-3-methyl-6-phenyl-5,6-dihydro-3-benzazocin-4(3H)-one	Linolenelaidic acid
(1Z)-5-Hydroxy-N,3-dimethylpentanimidic acid	Sufentanil
(1Z)-6-Hydroxy-N-octylhexanimidic acid	N,N-Dimethylacetamide
(1Z)-7-Hydroxy-1,7-bis(4-hydroxy-3-methoxyphenyl)-1-heptene-3,5-dione	BZ8790000
(1Z)-N-Hexyl-5-hydroxypentanimidic acid	Ethylbenzene
(1Z,2R)-N-(2-Ethoxy-2-oxoethyl)-2-[(E)-{1-hydroxy-2-[(Z)-(1-hydroxyethylidene)amino]ethylidene}amino]-4-(methylsulfanyl)butanimidic acid	Gossypol
(1Z,2S)-2-[(E)-{(2S)-1-Hydroxy-2-[(E)-(1-hydroxyethylidene)amino]-3-methylbutylidene}amino]-N-[(2S)-1-methoxy-1-oxo-2-propanyl]-4-methylpentanimidic acid	Methylglyoxal
(1Z,2S)-2-methylbutanal oxime	pantothenic acid
(1Z,2S)-N-(2-Ethoxy-2-oxoethyl)-2-[(E)-{1-hydroxy-2-[(Z)-(1-hydroxyethylidene)amino]ethylidene}amino]-4-(methylsulfanyl)butanimidic acid	Methacrylic acid
(1Z,4E)-1-(4-Hydroxy-3-methoxyphenyl)-1,4-dodecadien-3-one	4-Amino-5-chloro-N-{1-[3-(4-fluorophenoxy)propyl]-3-methoxy-4-piperidinyl}-2-methoxybenzamide
(1Z,4Z)-1-(4-Hydroxy-3-methoxyphenyl)-5-(4-hydroxyphenyl)-1,4-pentadien-3-one	Vigabatrin
(1Z,5Z)-1,5-Cyclooctadiene	Candesartan
(1ξ)-1,5-Anhydro-1-[(2R,3R)-3,5,7-trihydroxy-2-(4-hydroxyphenyl)-4-oxo-3,4-dihydro-2H-chromen-6-yl]-D-glucitol	α-L-Fucopyranose
(1ξ)-1,5-Anhydro-1-[2-(3,4-dihydroxyphenyl)-5,7-dihydroxy-4-oxo-4H-chromen-8-yl]-D-galactitol	Valsartan
(2-(Dimethoxymethyl)-1-heptenyl)benzene	Diethylpyrocarbonate
(2-(Pentyloxy)ethyl)benzene	Idazoxan
(2,2a,7-Trihydroxy-6,6,7b-trimethyl-2,2a,4a,5,6,7,7a,7b-octahydro-1H-cyclobuta[e]inden-3-yl)methyl 2,4-dihydroxy-6-methylbenzoate	Gemfibrozil
(2,2-Diethoxyethyl)benzene	.alpha.-D-Glucopyranose
(2,3-Dimethyltricyclo[2.2.1.0~2,6~]hept-3-yl)acetaldehyde	D-Glucopyranose
(2,3-Dimethyltricyclo[2.2.1.0~2,6~]hept-3-yl)acetic acid	Flunarizine
(2,4-Dihydroxyphenyl){3-[4-hydroxy-3-(3-methyl-2-buten-1-yl)phenyl]-2-oxiranyl}methanone	1-cyclopropyl-6-fluoro-8-methoxy-7-(octahydro-6H-pyrrolo[3,4-b]pyridin-6-yl)-4-oxo-1,4-dihydroquinoline-3-carboxylic acid
(2,5-Dimethyl-1,4-phenylene)bis(methylene) bis(N-carbamimidoylcarbamimidothioate)	Perphenazine
(2,6,6-Trimethylcyclohex-1-enylmethanesulfonyl)benzene	Anthranilic acid
(2,6-dimethylmorpholino)(1-methyl-5-nitro-1H-pyrazol-4-yl)methanone	Temozolomide
(2?,5?,17?)-17-hydroxy-2-methylestran-3-one	alpha-Ketoglutaric acid
(2-~2~H)-2-Propanyl methacrylate	tranexamic acid
(20Z)-6-Hydroxy-2-methyl-6-oxido-12-oxo-5,7,11-trioxa-2-aza-6lambda~5~-phosphaheptacos-20-en-9-yl (5Z,8Z,11Z,14Z)-5,8,11,14-icosatetraenoate	hexobarbital
(20Z)-6-Hydroxy-2-methyl-6-oxido-12-oxo-5,7,11-trioxa-2-aza-6lambda~5~-phosphaheptacos-20-en-9-yl (8Z,11Z,14Z,17Z)-8,11,14,17-icosatetraenoate	Oxazepam
(20Z)-6-Hydroxy-2-methyl-6-oxido-12-oxo-5,7,11-trioxa-2-aza-6lambda~5~-phosphaheptacos-20-en-9-yl stearate	(.+/-.)-Terfenadine
(20Z)-6-Hydroxy-2-methyl-6-oxido-12-oxo-5,7,11-trioxa-2-aza-6lambda~5~-phosphanonacos-20-en-9-yl (6Z,9Z,12Z,15Z)-6,9,12,15-octadecatetraenoate	Luteolin
(20Z)-6-Hydroxy-2-methyl-6-oxido-12-oxo-5,7,11-trioxa-2-aza-6lambda~5~-phosphapentacos-20-en-9-yl (7Z,10Z,13Z,16Z)-7,10,13,16-docosatetraenoate	L-Ethionine
(20Z)-6-Hydroxy-2-methyl-6-oxido-12-oxo-5,7,11-trioxa-2-aza-6lambda~5~-phosphapentacos-20-en-9-yl icosanoate	Thymol
(20Z,23Z)-6-Hydroxy-2-methyl-6-oxido-12-oxo-5,7,11-trioxa-2-aza-6lambda~5~-phosphanonacosa-20,23-dien-9-yl (6Z,9Z,12Z)-6,9,12-octadecatrienoate	(Hydroxyethyl)methacrylate
(20Z,23Z)-6-Hydroxy-2-methyl-6-oxido-12-oxo-5,7,11-trioxa-2-aza-6lambda~5~-phosphanonacosa-20,23-dien-9-yl (9Z,12Z,15Z)-9,12,15-octadecatrienoate	S-Adenosyl-L-homocysteine
(21R)-27-Amino-24-hydroxy-24-oxido-18-oxo-19,23,25-trioxa-24lambda~5~-phosphaheptacosan-21-yl (11Z)-11-octadecenoate	Clenbuterol
(21R)-27-Amino-24-hydroxy-24-oxido-18-oxo-19,23,25-trioxa-24lambda~5~-phosphaheptacosan-21-yl (5Z,8Z,11Z,14Z,17Z)-5,8,11,14,17-icosapentaenoate	Farnesyl pyrophosphate
(21R)-argatroban anhydrous	Resorcinol
(22Z)-6-Hydroxy-2-methyl-6-oxido-12-oxo-5,7,11-trioxa-2-aza-6lambda~5~-phosphanonacos-22-en-9-yl (6Z,9Z,12Z,15Z)-6,9,12,15-octadecatetraenoate	Avapro
(2beta,5beta,9xi,22R)-2,14,22,25-Tetrahydroxycholest-7-ene-3,6-dione	Ketotifen
(2E)-1-(2,4-Dihydroxyphenyl)-3-{3-[(3,3-dimethyl-2-oxiranyl)methyl]-4-hydroxyphenyl}-2-propen-1-one	Androstanolone
(2E)-1-(3,4-Dihydroxyphenyl)-3-[4-hydroxy-2-methoxy-3-(3-methyl-2-buten-1-yl)phenyl]-2-propen-1-one	Mefenamic acid
(2E)-1-(3,5-Dihydroxyphenyl)-3-[4-hydroxy-2-methoxy-3-(3-methyl-2-buten-1-yl)phenyl]-2-propen-1-one	8-hydroxy-deoxyguanosine
(2E)-1-(4-Hydroxy-3-methoxyphenyl)-3-(5-methoxy-2,2-dimethyl-2H-chromen-6-yl)-2-propen-1-one	Adipic acid
(2E)-1-(4-Hydroxy-3-methoxyphenyl)-3-phenyl-2-propen-1-one	Fumaric acid
(2E)-1-(4-Hydroxyphenyl)-3-[2-(2-hydroxy-2-propanyl)-4-methoxy-2,3-dihydro-1-benzofuran-5-yl]-2-propen-1-one	Sucrose
(2E)-1-[2-(2,4-Dihydroxyphenyl)-5,7-dihydroxy-6-(3-methyl-2-buten-1-yl)-4-oxo-4H-chromen-3-yl]-3,7-dimethyl-2,6-octadien-4-yl hydrogen sulfate	Hex-2-ulofuranosyl hexopyranosyl-(1->6)hexopyranoside
(2E)-1-{3-[(3,3-Dimethyl-2-oxiranyl)methyl]-2,4,6-trihydroxyphenyl}-3-phenyl-2-propen-1-one	L-(-)-Phenylalanine
(2E)-2-(3,4-Dihydroxybenzylidene)-4,6-dihydroxy-1-benzofuran-3(2H)-one	2878
(2E)-2-(4-Chlorophenyl)-3-phenyl-3-(2-pyridinyl)acrylonitrile	imiquimod
(2E)-2-(4-Methyl-2-oxocyclohexylidene)propyl hexopyranoside	Cetirizine
(2E)-2-(methylthiomethyl)-3-phenyl-2-propenal	Diuron
(2E)-2,5-Dimethyl-4-vinyl-2,5-hexadien-1-yl acetate	Pyrogallol
(2E)-2,5-Dimethyl-4-vinyl-2,5-hexadien-1-yl propionate	DL-Proline
(2E)-2,6-Dimethyl-2,5-heptadienoic acid	N-Methyl-<scp>D</scp>-aspartic acid
(2E)-2-butylidene-4-hydroxy-5-methyl-3(2H)-furanone	Cinchocaine
(2E)-2-Cyano-N-(ethylcarbamoyl)-2-(methoxyimino)acetamide	Homoserine
(2E)-2-Decenal	Sular
(2E)-2-Hexen-1-yl heptanoate	butyrolactone
(2E)-2-Hexenedioic acid	Tetrahydrofolic acid
(2E)-2-Hexenyl pentanoate	Styrene oxide
(2E)-2-Methyl-4-[(2-oxo-2H-chromen-7-yl)oxy]-2-butenal	Oxprenolol
(2E)-2-Methyl-6-(4-methyl-3,6-dioxo-1,4-cyclohexadien-1-yl)-2-heptenal	L-(+)-Glutamic acid
(2E)-3-(1-Acetoxy-3,7-dimethyl-2,4,5,6,7,7a-hexahydro-1H-inden-4-yl)-2-methylacrylic acid	1,4-Naphthoquinone
(2E)-3-(2,3-Dihydroxy-4-methoxyphenyl)acrylic acid	Cinnamaldehyde
(2E)-3-(2,3-Dihydroxyphenyl)acrylaldehyde	DEHYDROASCORBIC ACID
(2E)-3-(2,4-Dihydroxy-3,5-dimethoxyphenyl)acrylic acid	Morpholine
(2E)-3-(2,4-Dihydroxy-3-methoxyphenyl)acrylic acid	.
(2E)-3-(2,4-Dihydroxy-5-methoxyphenyl)-1-[2,4,6-trihydroxy-3-(3-methyl-2-buten-1-yl)phenyl]-2-propen-1-one	L-Tryptophan
(2E)-3-(2,4-Dihydroxy-5-methoxyphenyl)acrylic acid	carene
(2E)-3-(2,5-Dihydroxy-4-methoxyphenyl)acrylic acid	Cyperquat
(2E)-3-(2,5-Dihydroxyphenyl)acrylaldehyde	methylxanthine
(2E)-3-(2-Furyl)-2-phenylacrylaldehyde	L-(+)-Arginine
(2E)-3-(2-Hydroxy-3-methoxyphenyl)acrylic acid	Flurazepam
(2E)-3-(2-Hydroxy-4-methoxyphenyl)-2-propen-1-yl hydrogen sulfate	Norethisterone acetate
(2E)-3-(2-Hydroxyphenyl)-1-(4-methoxyphenyl)-2-propen-1-one	meta-Chlorophenylpiperazine
(2E)-3-(2-Hydroxyphenyl)acrylic acid	L-(-)-Tyrosine
(2E)-3-(3,4-Dihydroxy-5-methoxyphenyl)-1-(2,3,4,6-tetrahydroxyphenyl)-2-propen-1-one	prochlorperazine
(2E)-3-(3,4-Dihydroxy-5-methoxyphenyl)-N-(4-{[(2E)-3-(3,4-dihydroxy-5-methoxyphenyl)-2-propenoyl]amino}butyl)-N-(3-{[(2E)-3-(4-hydroxy-3,5-dimethoxyphenyl)-2-propenoyl]amino}propyl)acrylamide	2-Nonylphenol
(2E)-3-(3,4-Dimethoxyphenyl)-N-[2-(3,4-dimethoxyphenyl)ethyl]acrylamide	Fluticasone propionate
(2E)-3-(3,5-Dihydroxy-4-methoxyphenyl)acrylic acid	(E)-p-coumaric acid
(2E)-3-(3,7-Dimethyl-2,4,5,6,7,7a-hexahydro-1H-inden-4-yl)-2-methylacrylic acid	Glipizide
(2E)-3-(3-Hydroxy-5-methoxyphenyl)acrylic acid	Tetraethyl orthosilicate
(2E)-3-(3-Hydroxyphenyl)-1-(4-methoxyphenyl)-2-propen-1-one	o-Xylene
(2E)-3-(3-Hydroxyphenyl)-1-[2,4,6-trihydroxy-3-(3-methyl-2-buten-1-yl)phenyl]-2-propen-1-one	Furfural
(2E)-3-(3-Hydroxyphenyl)acrylaldehyde	DL-Isoleucine
(2E)-3-(4-{[(2S,3R,4S,5S,6R)-3,4,5-trihydroxy-6-(hydroxymethyl)oxan-2-yl]oxy}phenyl)prop-2-enoic acid	Carbofuran
(2E)-3-(4-Hydroxyphenyl)-1-(4-methoxyphenyl)-2-propen-1-one	4-Hydroxybenzaldehyde
(2E)-3-(4-Hydroxyphenyl)-2-propen-1-yl (2E)-3-(4-hydroxyphenyl)acrylate	Vidarabine
(2E)-3-(6-Hydroxy-7-methoxy-1,3-benzodioxol-5-yl)acrylaldehyde	Coumarone
(2E)-3-(7-Hydroxy-6-methoxy-1,3-benzodioxol-5-yl)acrylaldehyde	2-Naphthol
(2E)-3-[2,4-Dihydroxy-3-(3-methyl-2-buten-1-yl)phenyl]-1-(3,4-dihydroxyphenyl)-2-propen-1-one	3,7,15-Trihydroxy-12,13-epoxytrichothec-9-en-8-one
(2E)-3-[2,4-Dihydroxy-3-(3-methyl-2-buten-1-yl)phenyl]-1-(3-hydroxyphenyl)-2-propen-1-one	p-cymene
(2E)-3-[3-(Trifluoromethyl)phenyl]acrylic acid	3-Methyladenine
(2E)-3-[3,4-Dihydroxy-5-(3-methyl-2-buten-1-yl)phenyl]-1-(2,4-dihydroxyphenyl)-2-propen-1-one	Salicylaldehyde
(2E)-3-[4-(trifluoromethyl)phenyl]acrylic acid	Cyclohexene
(2E)-3-[4,5-Dihydroxy-2-methoxy-3-(3-methyl-2-buten-1-yl)phenyl]-1-(3-hydroxyphenyl)-2-propen-1-one	1-Methyl-N-(9-methyl-9-azabicyclo[3.3.1]non-3-yl)-1H-indazole-3-carboxamide
(2E)-3-[4,6-Dihydroxy-2-methoxy-3-(3-methyl-2-buten-1-yl)phenyl]-1-(3-hydroxyphenyl)-2-propen-1-one	2,4-Dichlorophenol
(2E)-3-[4-Hydroxy-3-(3-methyl-2-buten-1-yl)phenyl]-1-(2,4,5-trihydroxyphenyl)-2-propen-1-one	(+/-)-alpha-Pinene
(2E)-3-{3-[(3,3-Dimethyl-2-oxiranyl)methyl]-4-hydroxy-2-methoxyphenyl}-1-(3-hydroxyphenyl)-2-propen-1-one	Phloroglucinol
(2E)-3-{4-Hydroxy-3-[(2E)-4-hydroxy-3-methyl-2-buten-1-yl]-2-methoxyphenyl}-1-(3-hydroxyphenyl)-2-propen-1-one	Glycylglycine
(2E)-3-Phenyl-1-[2,3,4,6-tetrahydroxy-5-(3-methyl-2-buten-1-yl)phenyl]-2-propen-1-one	Ethyl acetoacetate
(2E)-3-Phenyl-1-[2,4,6-trihydroxy-3-(3-methyl-2-buten-1-yl)phenyl]-2-propen-1-one	oxazolidinone
(2E)-3-Phenyl-1-{2,4,6-trihydroxy-3-[(2E)-4-hydroxy-3-methyl-2-buten-1-yl]phenyl}-2-propen-1-one	1,3-dimethyl-5-ethylbenzene
(2E)-4-{[(2E,6E,10E,14E)-16-Hydroxy-3,7,11,15-tetramethyl-2,6,10,14-hexadecatetraen-1-yl]oxy}-3-methyl-4-oxo-2-butenoic acid	Diphenyl ether
(2E)-4-{2-(2,4-Dihydroxyphenyl)-3-[(2Z)-3,7-dimethyl-2,6-octadien-1-yl]-5,7-dihydroxy-4-oxo-4H-chromen-6-yl}-2-methyl-2-buten-1-yl hydrogen sulfate	Cycloleucine
(2E)-4-Hydroxy-3,7-dimethyl-2,6-octadien-1-yl beta-D-glucopyranoside	1-Vinyl-2-pyrrolidone
(2E)-4-Hydroxy-3-methyl-2-butenal	Hypericin
(2E)-4-hydroxy-5-methyl-2-propylidene-3(2H)-furanone	salicylamide
(2E)-5-[(8aS)-2,5,5,8a-tetramethyl-3-oxo-3,4,4a,5,6,7,8,8a-octahydronaphthalen-1-yl]-3-methylpent-2-enoic acid	AT2800000
(2E)-5-Hydroxyferulic acid	Phenylglyoxal
(2E)-5-methyl-2-phenylhex-2-enal	m-Xylene
(2E)-6-Hydroxy-3,7-dimethyl-2,7-octadien-1-yl acetate	Benzyl [(1,6-dimethylergolin-8-yl)methyl]carbamate
(2E)-6-Methyl-5-methylene-2-heptene	Methyl alpha-aspartylphenylalaninate
(2E)-decenoic acid	Dibutyl phthalate
(2E)-Hex-2-enyl 2-methylbutyrate	Cinnamic acid
(2E)-N-Methyl-3-phenyl-N-[(E)-2-phenylvinyl]acrylamide	Acitretin
(2E)-N-Methyl-3-phenyl-N-[(Z)-2-phenylvinyl]acrylamide	BZ8800000
(2E,4E)-2,7-Dimethyl-2,4-octadienedioic acid	5-(Hydroxymethyl)-2-furaldehyde
(2E,4E)-5-(1,3-Benzodioxol-5-yl)-N-methyl-N-phenyl-2,4-pentadienamide	.beta.-Propiolactone
(2E,4E)-5-(1,3-Benzodioxol-5-yl)-N-phenyl-2,4-pentadienamide	Morin
(2E,4E)-5-(1,4-Dihydroxy-2,6,6-trimethyl-2-cyclohexen-1-yl)-3-methyl-2,4-pentadienoic acid	3-Phenylpropanoic acid
(2E,4E)-5-(1-Hydroxy-2,6,6-trimethyl-4-oxo-2-cyclohexen-1-yl)-3-methyl-2,4-pentadienoate	Butyl 2-cyanoacrylate
(2E,4E)-5-(3,8-Dihydroxy-1,5-dimethyl-6-oxabicyclo[3.2.1]oct-8-yl)-3-methyl-2,4-pentadienoic acid	Cumene
(2E,4E)-5-[1,4-Dihydroxy-6-(hydroxymethyl)-2,6-dimethyl-2-cyclohexen-1-yl]-3-methyl-2,4-pentadienoic acid	HIAA
(2E,4E)-5-[1-Hydroxy-2-(hydroxymethyl)-6,6-dimethyl-4-oxo-2-cyclohexen-1-yl]-3-methyl-2,4-pentadienoic acid	Phenolphthalein
(2E,4E)-5-[1-Hydroxy-6-(hydroxymethyl)-2,6-dimethyl-4-oxo-2-cyclohexen-1-yl]-3-methyl-2,4-pentadienoic acid	ODA
(2E,4E)-propyl 2,4-decadienoate	2-Aminobutanoic acid
(2E,4E,6E,8E,10E,12E,14E)-15-(4-Hydroxy-2,6,6-trimethyl-1-cyclohexen-1-yl)-4,9,13-trimethyl-2,4,6,8,10,12,14-pentadecaheptaenal	3-Methoxytyramine
(2E,4E,6E,8E,10E,12E,14E)-4,8,13-Trimethyl-2,4,6,8,10,12,14-hexadecaheptaenedial	neuraminic acid
(2E,4E,6E,8E,10E,12E,14E,16E,18E)-4,8,13,17-Tetramethyl-2,4,6,8,10,12,14,16,18-icosanonaenedioic acid	Naphthalen-2-amine
(2E,4E,7E)-2,4,7-Decatrienoic acid	BIM-1
(2E,4E,7Z)-2,4,7-Decatrienal	D-Gluconic acid
(2E,4E,7Z)-2,4,7-Tridecatrienal	Tropolone
(2E,4E,7Z)-ethyl 2,4,7-decatrienoate	Ajmalan-17,21-diol
(2E,4S,4aS,6S,12aS)-2-[Amino(hydroxy)methylene]-4-(dimethylamino)-6,10,12a-trihydroxy-6-methyl-4a,12a-dihydro-1,3,11,12(2H,4H,5H,6H)-tetracenetetrone	6,7-Dihydroxycoumarin
(2E,4Z,7Z)-ethyl 2,4,7-decatrienoate	Propoxur
(2E,6E)-3,7-Dimethyl-8-oxo-2,6-octadien-1-yl acetate	Phenylpyruvic acid
(2E,6E)-8-[2-(2,4-Dihydroxyphenyl)-5,7-dihydroxy-6-(3-methyl-2-buten-1-yl)-4-oxo-4H-chromen-3-yl]-2,6-dimethyl-2,6-octadien-1-yl hydrogen sulfate	Glutaric acid
(2E,6E)-8-Hydroxy-3,7-dimethyl-2,6-octadien-1-yl acetate	3256
(2E,6Z,10Z)-3,7,11,15-Tetramethyl-2,6,10,14-hexadecatetraen-1-yl trihydrogen diphosphate	2-Nitrophenol
(2E,7Z)-1-(4-Hydroxy-3-methoxyphenyl)-9-(4-hydroxyphenyl)-2,7-nonadiene-4,6-dione	4-Nonylphenol
(2E,8Z)-10-Hydroxy-2,8-decadiene-4,6-diynoic acid	ubiquinol 10
(2-Hexylcyclopropyl)acetic acid	2-Phenylphenol
(2-Hydroxy-2-oxido-1,3,2-dioxaphospholan-4-yl)methyl palmitate	Zidovudine
(2Î±,5Î±,17Î²)-17-Hydroxy-2-(hydroxymethyl)-17-methylandrostan-3-one	Altretamine
(2-Isopropoxyethyl)benzene	Vinyl acetate
(2-Methoxyphenyl)acetic acid	Carvacrol
(2-Methyl-3-methylenebicyclo[2.2.1]hept-2-yl)acetaldehyde	IN00458
(2R)-[(6-O-Hexopyranosylhexopyranosyl)oxy](phenyl)acetonitrile	3-Hydroxyanthranilic acid
(2R)-1-(beta-D-Galactopyranosyloxy)-3-hydroxy-2-propanyl palmitate	Umbelliferone
(2R)-1-(Decanoyloxy)-3-(phosphonooxy)-2-propanyl 10-methyldodecanoate	L-(+)-norleucine
(2R)-1-(Decanoyloxy)-3-(phosphonooxy)-2-propanyl 11-methyldodecanoate	L-(+)-glutamine
(2R)-1-(Decanoyloxy)-3-(phosphonooxy)-2-propanyl tridecanoate	MM3670000
(2R)-1-(Octanoyloxy)-3-(phosphonooxy)-2-propanyl 12-methyltetradecanoate	Sulfanilic acid
(2R)-1-(Octanoyloxy)-3-(phosphonooxy)-2-propanyl 13-methyltetradecanoate	geranial
(2R)-1-(Octanoyloxy)-3-(phosphonooxy)-2-propanyl pentadecanoate	butyrin
(2R)-2-(D-Glucopyranosyloxy)-2-methylbutanenitrile	Rottlerin
(2R)-2,3-Dihydroxypropyl (5Z,11beta,13E,15S)-11,15-dihydroxy-9-oxoprosta-5,13-dien-1-oate	Butyrophenone
(2R)-2,3-Dihydroxypropyl 14-methylpentadecanoate	VC4070000
(2R)-2-[(11Z)-11-Octadecenoyloxy]-3-(pentadecanoyloxy)propyl 2-(trimethylammonio)ethyl phosphate	Benzylideneacetone
(2R)-2-[(4Z,7Z,10Z,13Z,16Z)-4,7,10,13,16-Docosapentaenoyloxy]-3-[(5Z,8Z,11Z,14Z,17Z)-5,8,11,14,17-icosapentaenoyloxy]propyl 2-(trimethylammonio)ethyl phosphate	beta-D-Xylopyranose
(2R)-2-[(4Z,7Z,10Z,13Z,16Z,19Z)-4,7,10,13,16,19-Docosahexaenoyloxy]-3-[(5Z,8Z,11Z,14Z)-5,8,11,14-icosatetraenoyloxy]propyl 2-(trimethylammonio)ethyl phosphate	Desloratadine
(2R)-2-[(4Z,7Z,10Z,13Z,16Z,19Z)-4,7,10,13,16,19-Docosahexaenoyloxy]-3-[(8Z,11Z,14Z,17Z)-8,11,14,17-icosatetraenoyloxy]propyl 2-(trimethylammonio)ethyl phosphate	Ketoleucine
(2R)-2-[(5Z,8Z,11Z,14Z,17Z)-5,8,11,14,17-Icosapentaenoyloxy]-3-(pentadecanoyloxy)propyl 2-(trimethylammonio)ethyl phosphate	Nandrolone
(2R)-2-[(7Z,10Z,13Z,16Z,19Z)-7,10,13,16,19-Docosapentaenoyloxy]-3-[(5Z,8Z,11Z,14Z,17Z)-5,8,11,14,17-icosapentaenoyloxy]propyl 2-(trimethylammonio)ethyl phosphate	Ribose 5-phosphate
(2R)-2-Hydroxy-3-(palmitoyloxy)propyl (5Z,8Z,11Z,14Z,17Z)-5,8,11,14,17-icosapentaenoate	DL-Valine
(2R)-2-Hydroxy-3-(phosphonooxy)propyl (11Z)-11-docosenoate	Acepromazine
(2R)-2-Hydroxy-3-(phosphonooxy)propyl (5Z,8Z,11Z,14E,17E)-5,8,11,14,17-icosapentaenoate	Fisetin
(2R)-2-Hydroxy-3-(phosphonooxy)propyl (9Z)-9-tetradecenoate	Oxypurinol
(2R)-2-Hydroxy-3-(tetradecanoyloxy)propyl (4Z,7Z,10Z,13Z,16Z)-4,7,10,13,16-docosapentaenoate	Salicylhydroxamic Acid
(2R)-2-Hydroxy-3-(tetradecanoyloxy)propyl (7Z,10Z,13Z,16Z,19Z)-7,10,13,16,19-docosapentaenoate	Hexamethyldisiloxane
(2R)-2-Hydroxy-3-[(11Z)-11-octadecenoyloxy]propyl (6Z,9Z,12Z,15Z)-6,9,12,15-octadecatetraenoate	5-Indolol
(2R)-2-Hydroxy-3-[(hydroxy{[(1S,2R,3R,4S,5S,6R)-2,3,4,5,6-pentahydroxycyclohexyl]oxy}phosphoryl)oxy]propyl palmitate	Tetralin
(2R)-2-Piperazinecarboxamide	Crotonic acid
(2R)-3-[(11Z)-11-Octadecenoyloxy]-2-(pentadecanoyloxy)propyl 2-(trimethylammonio)ethyl phosphate	NL5993600
(2R)-3-[(4Z,7Z,10Z,13Z,16Z)-4,7,10,13,16-Docosapentaenoyloxy]-2-[(5Z,8Z,11Z,14Z,17Z)-5,8,11,14,17-icosapentaenoyloxy]propyl 2-(trimethylammonio)ethyl phosphate	(±)-beta-Pinene
(2R)-3-[(4Z,7Z,10Z,13Z,16Z,19Z)-4,7,10,13,16,19-Docosahexaenoyloxy]-2-[(5Z,8Z,11Z,14Z)-5,8,11,14-icosatetraenoyloxy]propyl 2-(trimethylammonio)ethyl phosphate	Maltotriose
(2R)-3-[(4Z,7Z,10Z,13Z,16Z,19Z)-4,7,10,13,16,19-Docosahexaenoyloxy]-2-[(8Z,11Z,14Z,17Z)-8,11,14,17-icosatetraenoyloxy]propyl 2-(trimethylammonio)ethyl phosphate	Mesitylene
(2R)-3-[(7Z)-7-Hexadecenoyloxy]-2-hydroxypropyl (5Z,8Z,11Z,14Z)-5,8,11,14-icosatetraenoate	doxapram
(2R)-3-[(7Z,10Z,13Z,16Z,19Z)-7,10,13,16,19-Docosapentaenoyloxy]-2-[(5Z,8Z,11Z,14Z,17Z)-5,8,11,14,17-icosapentaenoyloxy]propyl 2-(trimethylammonio)ethyl phosphate	Piperine
(2R)-3-[(9Z)-9-Octadecenoyloxy]-2-(pentadecanoyloxy)propyl 2-(trimethylammonio)ethyl phosphate	Zileuton
(2R)-3-{[(2-Aminoethoxy)(hydroxy)phosphoryl]oxy}-2-(palmitoyloxy)propyl (11Z)-11-icosenoate	Indoline
(2R)-3-{[(2-Aminoethoxy)(hydroxy)phosphoryl]oxy}-2-(palmitoyloxy)propyl (4Z,7Z,10Z,13Z,16Z)-4,7,10,13,16-docosapentaenoate	beta-Myrcene
(2R)-3-{[(2-Aminoethoxy)(hydroxy)phosphoryl]oxy}-2-(palmitoyloxy)propyl (7Z,10Z,13Z,16Z,19Z)-7,10,13,16,19-docosapentaenoate	trimethadione
(2R)-3-{[(2-Aminoethoxy)(hydroxy)phosphoryl]oxy}-2-(stearoyloxy)propyl (11Z)-11-octadecenoate	2-deoxyglucose
(2R)-3-{[(2-Aminoethoxy)(hydroxy)phosphoryl]oxy}-2-(stearoyloxy)propyl (5Z,8Z,11Z,14Z,17Z)-5,8,11,14,17-icosapentaenoate	N,N-Dimethylglycine
(2R)-3-{[(2-Aminoethoxy)(hydroxy)phosphoryl]oxy}-2-(tetradecanoyloxy)propyl (13Z)-13-docosenoate	1,2-Benzoquinone
(2R)-3-{[(2-Aminoethoxy)(hydroxy)phosphoryl]oxy}-2-(tetradecanoyloxy)propyl (9Z)-9-tetradecenoate	isocitric acid
(2R)-3-{[(2-Aminoethoxy)(hydroxy)phosphoryl]oxy}-2-[(11Z)-11-octadecenoyloxy]propyl (5Z,8Z,11Z,14Z)-5,8,11,14-icosatetraenoate	Hydroxypropionic acid
(2R)-3-{[(2-Aminoethoxy)(hydroxy)phosphoryl]oxy}-2-[(11Z)-11-octadecenoyloxy]propyl (8Z,11Z,14Z,17Z)-8,11,14,17-icosatetraenoate	(1Z,5Z)-1,5-Cyclooctadiene
(2R)-3-{[(2-Aminoethoxy)(hydroxy)phosphoryl]oxy}-2-[(1Z)-1-hexadecen-1-yloxy]propyl (11Z)-11-octadecenoate	UO7524000
(2R)-3-{[(2-Aminoethoxy)(hydroxy)phosphoryl]oxy}-2-[(1Z)-1-hexadecen-1-yloxy]propyl (5Z,8Z,11Z,14Z,17Z)-5,8,11,14,17-icosapentaenoate	Chlorogenic acid
(2R)-3-{[(2-Aminoethoxy)(hydroxy)phosphoryl]oxy}-2-[(1Z)-1-hexadecen-1-yloxy]propyl (9Z)-9-octadecenoate	Azelastine
(2R)-3-{[(2-Aminoethoxy)(hydroxy)phosphoryl]oxy}-2-[(1Z)-1-octadecen-1-yloxy]propyl (9Z)-9-hexadecenoate	m-carboxyaniline
(2R)-3-{[(2-Aminoethoxy)(hydroxy)phosphoryl]oxy}-2-[(1Z,11Z)-1,11-octadecadien-1-yloxy]propyl (6Z,9Z,12Z,15Z)-6,9,12,15-octadecatetraenoate	anthranilate
(2R)-3-{[(2-Aminoethoxy)(hydroxy)phosphoryl]oxy}-2-[(1Z,11Z)-1,11-octadecadien-1-yloxy]propyl palmitate	D-(+)-Phenylalanine
(2R)-3-{[(2-Aminoethoxy)(hydroxy)phosphoryl]oxy}-2-[(1Z,9Z)-1,9-octadecadien-1-yloxy]propyl (6Z,9Z,12Z,15Z)-6,9,12,15-octadecatetraenoate	n-Pentyl nitrite
(2R)-3-{[(2-Aminoethoxy)(hydroxy)phosphoryl]oxy}-2-[(1Z,9Z)-1,9-octadecadien-1-yloxy]propyl palmitate	trans-Piceatannol
(2R)-3-{[(2-Aminoethoxy)(hydroxy)phosphoryl]oxy}-2-[(6Z,9Z,12Z)-6,9,12-octadecatrienoyloxy]propyl (11Z,14Z)-11,14-icosadienoate	Maltol
(2R)-3-{[(2-Aminoethoxy)(hydroxy)phosphoryl]oxy}-2-[(6Z,9Z,12Z,15Z)-6,9,12,15-octadecatetraenoyloxy]propyl (11Z)-11-icosenoate	Sebacic acid
(2R)-3-{[(2-Aminoethoxy)(hydroxy)phosphoryl]oxy}-2-[(9Z)-9-hexadecenoyloxy]propyl (7Z,10Z,13Z,16Z)-7,10,13,16-docosatetraenoate	Dyphylline
(2R)-3-{[(2-Aminoethoxy)(hydroxy)phosphoryl]oxy}-2-[(9Z)-9-hexadecenoyloxy]propyl icosanoate	naphthylamine
(2R)-3-{[(2-Aminoethoxy)(hydroxy)phosphoryl]oxy}-2-[(9Z)-9-octadecenoyloxy]propyl (5Z,8Z,11Z,14Z)-5,8,11,14-icosatetraenoate	tiapride
(2R)-3-{[(2-Aminoethoxy)(hydroxy)phosphoryl]oxy}-2-[(9Z)-9-octadecenoyloxy]propyl (8Z,11Z,14Z,17Z)-8,11,14,17-icosatetraenoate	Ethylparaben
(2R)-3-{[(2-Aminoethoxy)(hydroxy)phosphoryl]oxy}-2-[(9Z)-9-tetradecenoyloxy]propyl docosanoate	4-Hydroxyphenylpyruvate
(2R)-3-{[(2-Aminoethoxy)(hydroxy)phosphoryl]oxy}-2-[(9Z)-9-tetradecenoyloxy]propyl pentadecanoate	Desaminotyrosine
(2R)-3-{[(2-Aminoethoxy)(hydroxy)phosphoryl]oxy}-2-[(9Z,12Z)-9,12-octadecadienoyloxy]propyl (5Z,8Z,11Z)-5,8,11-icosatrienoate	DL-carvone
(2R)-3-{[(2-Aminoethoxy)(hydroxy)phosphoryl]oxy}-2-[(9Z,12Z)-9,12-octadecadienoyloxy]propyl (8Z,11Z,14Z)-8,11,14-icosatrienoate	XT5075000
(2R)-3-{[(2-Aminoethoxy)(hydroxy)phosphoryl]oxy}-2-[(9Z,12Z,15Z)-9,12,15-octadecatrienoyloxy]propyl (11Z,14Z)-11,14-icosadienoate	d-Pro
(2R)-3-Hydroxy-2-[(9Z,12E)-9,12-octadecadienoyloxy]propyl 2-(trimethylammonio)ethyl phosphate	p-Toluic acid
(2R)-4-Hydroxy-1,1-dimethyl-2-pyrrolidiniumcarboxylate	.alpha.-D-Galactopyranose
(2R)-5-Hydroxy-2,4-dimethyl-2-[(1E)-2-methyl-1,3-butadien-1-yl]-3(2H)-thiophenone	paroxypropione
(2R)-Hydroxy(4-hydroxyphenyl)acetonitrile	3,3',4,4'-Tetrachlorobiphenyl
(2R,2'S,5'S)-lilac aldehyde	Phenidone
(2R,3R)-2,3-Indolinediol	KG7537500
(2R,3R)-2-Hydroxy-3-(7-hydroxy-9-methoxy-3,4-dioxo-1,2,3,4-tetrahydrocyclopenta[c]chromen-6-yl)succinaldehyde	3-Aminoisobutanoic acid
(2R,3R,4R,5R,6S)-2-{[(2R,3S,4S,5R,6R)-6-(benzyloxy)-3,4,5-trihydroxyoxan-2-yl]methoxy}-6-methyloxane-3,4,5-triol	dimethadione
(2R,3R,4R,5S)-6-{[(8-Chloro-1-methyl-1,2,4,5-tetrahydro-3H-3-benzazepin-3-yl)carbonyl]oxy}-3,4,5-trimethyltetrahydro-2H-pyran-2-carboxylic acid	Fusaric acid
(2R,3R,4S,5S,6R)-2-[(3Z)-hex-3-en-1-yloxy]-6-(hydroxymethyl)oxane-3,4,5-triol	trans-Anethole
(2R,3R,4S,5S,6R)-2-[2-(4-methoxyphenyl)ethoxy]-6-({[(2S,3R,4S,5S)-3,4,5-trihydroxyoxan-2-yl]oxy}methyl)oxane-3,4,5-triol	Bergapten
(2R,3R,4S,5S,6R)-2-{[(2E)-4-ethenyl-2,5-dimethylhexa-2,5-dien-1-yl]oxy}-6-(hydroxymethyl)oxane-3,4,5-triol	D-(-)-Valine
(2R,3R,4S,5S,6R)-2-{[(2E,6R)-6-hydroxy-2,6-dimethylocta-2,7-dien-1-yl]oxy}-6-(hydroxymethyl)oxane-3,4,5-triol	Chromone
(2R,3R,5R,6S)-2,3,4,5,6-Pentahydroxycyclohexyl 2-amino-2-deoxy-alpha-D-glucopyranoside	1912416
(2R,3R,5S,6R)-2,3,4,5,6-Pentahydroxycyclohexyl 1H-indol-3-ylacetate	1,2-Dinitrobenzene
(2R,3R,5S,6R)-2,3,4,5,6-Pentahydroxycyclohexyl alpha-D-galactopyranoside	(−)-Riboflavin
(2R,3S)-2,3-dimethylmalate	Norepinephrine
(2R,3S)-2-Methyl-3-propyloxirane	1,2,4-TCB
(2R,3S)-3-isopropylmalic acid	Pyroglutamic acid
(2R,3S,4S,5R,6R)-2-({[(2R,3R,4R,5S)-3,4-dihydroxy-5-(hydroxymethyl)oxolan-2-yl]oxy}methyl)-6-{[(2E)-3,7-dimethylocta-2,6-dien-1-yl]oxy}oxane-3,4,5-triol	n-heptanoic acid
(2R,3S,4S,5R,6R)-2-(hydroxymethyl)-6-(2-phenylethoxy)oxane-3,4,5-triol	2-Oxobutyric acid
(2R,3S,4S,5R,6S)-2-(hydroxymethyl)-6-[6-(3-methylbut-2-enylamino)purin-9-yl]tetrahydropyran-3,4,5-triol	3135
(2R,3S,4S,5R,8R,10R,11S,12S)-2,10-Bis(hydroxymethyl)-1,6,9,13-tetraoxadispiro[4.2.4.2]tetradecane-3,4,11,12-tetrol	Benzyl acetate
(2R,3S,5R,6S)-2,3,4,5,6-Pentahydroxycyclohexanone	Phenylglycine
(2R,4R,5R,6R)-1,2,4,5,6,7-Hexahydroxy-3-heptanone	D-Glucono-delta-lactone
(2R,4S)-2-methyltetrahydrofuran-2,3,3,4-tetrol	Vanillin methyl ether
(2R,4S)-9-Methyl-3-oxa-9-azatricyclo[3.3.1.0~2,4~]non-7-yl atropate	4-Methylbenzaldehyde
(2R,4S,4aR,7aS,7bR)-4-Hydroxy-3-(hydroxymethyl)-6,6,7b-trimethyl-2,4,4a,5,6,7,7a,7b-octahydro-1H-cyclobuta[e]inden-2-yl 2,3,4-trihydroxy-6-methylbenzoate	MeAIB
(2S)-[(3R,4R)-3,4-Dihydroxy-5-oxotetrahydro-2-furanyl](hydroxy)acetic acid	3918
(2S)-{[2-Amino-5-(carbamoyloxy)-3,4-dihydroxypentanoyl]amino}{(2R,3S,4R,5R)-3,4-dihydroxy-5-[5-(hydroxymethyl)-2,4-dioxo-3,4-dihydro-1(2H)-pyrimidinyl]tetrahydro-2-furanyl}acetic acid (non-preferred n ame)	Benznidazole
(2S)-2-(4-Hydroxyphenyl)-7-methoxy-4-oxo-3,4-dihydro-2H-chromen-5-yl D-glucopyranoside	Phenylacetaldehyde
(2S)-2,3-Dihydroxypropyl (6Z,9Z,12Z)-6,9,12-octadecatrienoate	Isoamyl acetate
(2S)-2,3-Dihydroxypropyl (6Z,9Z,12Z,15Z)-6,9,12,15-octadecatetraenoate	Butylparaben
(2S)-2,3-Dihydroxypropyl (8Z,11Z,14Z,17Z)-8,11,14,17-icosatetraenoate	TRIMETHAPHAN
(2S)-2-Amino-6-{[{[(3S,4R,5S)-5-(6-amino-9H-purin-9-yl)-3,4-dihydroxytetrahydro-2-furanyl]methoxy}(hydroxy)phosphoryl]oxy}-6-oxohexanoic acid (non-preferred name)	trans-Zeatin
(2S)-2-Amino-9-(methylsulfanyl)nonanoic acid	Hydratropic acid
(2S)-2-Hydroxy-2-propylsuccinic acid	Phthalic anhydride
(2S)-2-Hydroxy-3-[(5Z)-5-tetradecenoyloxy]propyl (7Z,10Z,13Z,16Z)-7,10,13,16-docosatetraenoate	fenbufen
(2S)-2-Hydroxy-3-propylsuccinic acid	6-Hydroxyniacin
(2S)-2-Isopropyl-3-oxosuccinic acid	Pentyl acetate
(2S)-2-isopropylmalic acid	3,4-Dihydroxyphenylglycol
(2S)-2-Piperazinecarboxamide	2-Methoxy-4-vinylphenol
(2S)-3-(2-Methoxy-5-oxido-10H-phenothiazin-10-yl)-N,N,2-trimethyl-1-propanamine	oxoguanine
(2S)-3-(4-Hydroxyphenyl)-2-({[(3S,4S,5R)-2,3,4-trihydroxy-5-(hydroxymethyl)tetrahydro-2-furanyl]methyl}amino)propanoic acid (non-preferred name)	DA9380000
(2S)-3-[(7Z)-7-Hexadecenoyloxy]-2-hydroxypropyl (8Z,11Z,14Z,17Z)-8,11,14,17-icosatetraenoate	Piceol
(2S)-3-Hydroxy-1,2-propanediyl (6Z,9Z,12Z,15Z,6'Z,9'Z,12'Z,15'Z)bis(-6,9,12,15-octadecatetraenoate)	Apocynin
(2S)-3-Hydroxy-2-({[(3S,4S,5R)-2,3,4-trihydroxy-5-(hydroxymethyl)tetrahydro-2-furanyl]methyl}amino)propanoic acid (non-preferred name)	Idebenone
(2S)-3-Methyl-2-({[(3S,4S,5R)-2,3,4-trihydroxy-5-(hydroxymethyl)tetrahydro-2-furanyl]methyl}amino)butanoic acid (non-preferred name)	Ethanoic anhydride
(2S)-3-Methyl-2-({[(3S,4S,5R)-2,3,4-trihydroxy-5-(hydroxymethyl)tetrahydro-2-furanyl]methyl}amino)pentanoic acid (non-preferred name)	MFCD00198520
(2S)-3-Phenyl-2-({[(3S,4S,5R)-2,3,4-trihydroxy-5-(hydroxymethyl)tetrahydro-2-furanyl]methyl}amino)propanoic acid (non-preferred name)	Synephrine
(2S)-4-(Methylsulfanyl)-2-({[(3S,4S,5R)-2,3,4-trihydroxy-5-(hydroxymethyl)tetrahydro-2-furanyl]methyl}amino)butanoic acid	Oxindole
(2S)-4-Acetyl-5-hydroxy-2-{[4-(3-methyl-2-buten-1-yl)-1H-indol-3-yl]methyl}-1,2-dihydro-3H-pyrrol-3-one	4-Chloromercuribenzoic acid
(2S)-4-Methyl-2-({[(3S,4S,5R)-2,3,4-trihydroxy-5-(hydroxymethyl)tetrahydro-2-furanyl]methyl}amino)pentanoic acid (non-preferred name)	n-Butyl benzoate
(2S)-6-Amino-2-[(E)-(hydroxymethylene)amino]hexanimidic acid	Dimethyltryptamine
(2S)-Hydroxy(4-hydroxyphenyl)acetonitrile	Benzyl butyl phthalate
(2S,3R)-8-Azabicyclo[3.2.1]octane-1,2,3-triol	(+/-)-Methoprene
(2S,3R,3aR,4aS,4bS,6aS,8aR,11aR,15bS,15cR,17aS)-3,4b-Dihydroxy-2-(2-hydroxy-2-propanyl)-9,9,11,11,15b,15c-hexamethyl-3,3a,5,6,6a,8,8a,9,11,11a,15,15b,15c,16,17,17a-hexadecahydro-2H,4bH-[2]benzofuro[5, 6-e]oxireno[4',4a']chromeno[5',6':6,7]indeno[1,2-b]indol-12(7H)-one	Paeonol
(2S,3R,4S)-3-{[Dimethyl(2-methyl-2-propanyl)silyl]oxy}-2,4-dimethyl-1-hexanol	Oxaprozin
(2S,3R,4S,5R)-2-{[(2R,3R,4S,5S,6R)-4,5-dihydroxy-6-(hydroxymethyl)-2-(2-phenylethoxy)oxan-3-yl]oxy}oxane-3,4,5-triol	O-Acetyl-L-serine
(2S,3R,4S,5S,6R)-2-[4-(2-hydroxyethyl)phenoxy]-6-(hydroxymethyl)oxane-3,4,5-triol	DL-Threonine
(2S,3R,4S,5S,6R)-2-{4-[(1S,3aR,4S,6aR)-4-(4-hydroxy-3,5-dimethoxyphenyl)-hexahydrofuro[3,4-c]furan-1-yl]-2,6-dimethoxyphenoxy}-6-(hydroxymethyl)oxane-3,4,5-triol	beta-L-Fucopyranose
(2S,3S)-2-(Benzyloxy)-3,4-dihydroxybutyl pivalate	Enprofylline
(2S,3S)-2-(Benzyloxy)-4-{[dimethyl(2-methyl-2-propanyl)silyl]oxy}-1,3-butanediol	4-Nitrotoluene
(2S,3S)-2,3-dihydroxy-2,3-dihydrobenzoic acid	N-Acetyl-L-aspartic acid
(2S,3S)-2-hydroxytridecane-1,2,3-tricarboxylic acid	acetoacetic acid
(2S,3S)-4-(Benzyloxy)-3-methyl-1,2-butanediol	Vanillyl alcohol
(2S,3S)-4-Hydroxy-2,3-bis(4-hydroxy-3-methoxybenzyl)butyl beta-L-glucopyranoside	(−)-reserpine
(2S,3S)-beta-methylphenylalanine	.gamma.-Terpinene
(2S,3S,4R)-5-(6-Amino-9H-purin-9-yl)-3,4-dihydroxytetrahydro-2-furancarboxamide	Dicamba
(2S,3S,4S,5R,6R)-6-{[(2R,3R,4R,5R,6R)-3-acetamido-2,5-dihydroxy-6-(sulfooxy)oxan-4-yl]oxy}-3,4,5-trihydroxyoxane-2-carboxylic acid	QL0960000
(2S,3S,7S,11R)-11-Hydroperoxy-2-hydroxy-1-methyl-6-methylene-4-oxatricyclo[8.3.1.0~3,7~]tetradec-9-en-5-one	4,4'-Methylenediphenylene diisocyanate
(2S,3S,7S,9E,11R)-11-Hydroperoxy-2-hydroxy-1-methyl-6-methylene-4-oxatricyclo[8.3.1.0~3,7~]tetradec-9-en-5-one	Dichlorprop
(2S,4R,4aR,4bR,6aS,8aR,11aR,15bS,15cS,17aS)-4-Hydroxy-2-(2-hydroxy-2-propanyl)-4a,9,9,11,11,15b,15c-heptamethyl-3,4,4a,5,6,6a,7,8,8a,9,11,11a,15,15b,15c,16,17,17a-octadecahydro-2H-[2]benzofuro[5,6-e]c hromeno[5',6':6,7]indeno[1,2-b]indol-12(4bH)-one	phenylethanolamine
(2S,4S,5R,6R)-4,5-Dihydroxy-4,6-dimethyltetrahydro-2H-pyran-2-yl [(2R,3S,5R)-3-hydroxy-5-(5-methyl-2,4-dioxo-3,4-dihydro-1(2H)-pyrimidinyl)tetrahydro-2-furanyl]methyl dihydrogen diphosphate (non-prefe rred name)	2954
(2S,4S,6R)-6-[(2S)-3-{[{[(2R,3S,4R,5R)-5-(4-Amino-2-oxo-1(2H)-pyrimidinyl)-3,4-dihydroxytetrahydro-2-furanyl]methoxy}(hydroxy)phosphoryl]oxy}-1,2-dihydroxypropyl]-5-(glycoloylamino)-2,4-dihydroxytetra hydro-2H-pyran-2-carboxylic acid (non-preferred name)	Indane
(2S,5R)-2-(2-Hydroxy-2-propanyl)-5,9-dimethyl-1-oxaspiro[5.5]undec-8-ene-7,10-dione	NI3400000
(2S,5S)-2-[(2R)-2-Butanyl]-5-hydroxy-4-oxohexanoic acid	DV5850000
(2S,6R)-2-Benzyl-6-methylcyclohexanone	KG7675000
(2S,6'R)-7-Chloro-2',4-dimethoxy-6,6'-dimethyl-3H,4'H-spiro[1-benzofuran-2,1'-cyclohex[2]ene]-3,4'-dione	Camphene
(2-Thienyl)trimethylsilane	MEIQX
(2Z)-(2,6-Dihydroxy-3,4-dimethoxycyclohexylidene)acetonitrile	Safrole
(2Z)-12-Hydroxy-2-(hydroxymethyl)-1-methoxy-11-methyl-7-methylene-6-oxo-5,14-dioxatricyclo[9.2.1.0~4,8~]tetradec-2-en-9-yl (2Z)-2-methyl-2-butenoate	Delavirdine
(2Z)-2-(2-Ethoxy-2-oxoethylidene)succinic acid	3-dinitrobenzene
(2Z)-2-(3,4-Dihydroxybenzylidene)-3-oxo-2,3-dihydro-1-benzofuran-6-yl beta-D-glucopyranoside	2,6-Dimethyl-4,10-dioxatricyclo[5.2.1.0~2,6~]decane-3,5-dione
(2Z)-2-(3,4-Dihydroxybenzylidene)-3-oxo-2,3-dihydro-1-benzofuran-6-yl D-glucopyranoside	D-Galactopyranose
(2Z)-2-(3,4-Dihydroxybenzylidene)-3-oxo-2,3-dihydro-1-benzofuran-6-yl hexopyranoside	2'-Deoxyguanosine
(2Z)-2-(4-Hydroxy-3,5-dimethoxyphenyl)-3-(4-hydroxy-3-methoxyphenyl)-N-[2-(4-hydroxyphenyl)ethyl]acrylamide	Furfuranol
(2Z)-2-(4-Oxo-1,3-thiazolidin-2-ylidene)-1,3-benzothiazol-6(2H)-one	D-(−)-Fructose
(2Z)-2-(Hydroxymethyl)-3-phenylacrylaldehyde	AI8650000
(2Z)-2-{2-[2-(2,4-Dihydroxyphenyl)-5,7-dihydroxy-6-(3-methyl-2-buten-1-yl)-4-oxo-4H-chromen-3-yl]ethylidene}-6-methyl-5-hepten-1-yl hydrogen sulfate	Itaconic acid
(2Z)-2-Benzylidene-1-octanol	Rutin
(2Z)-2-Benzylidenehexanal	3,4-Methylenedioxyamphetamine
(2'Z)-2'-Butylidene-8'-propyl-6,7-dihydro-3H,4'H-spiro[2-benzofuran-1,9'-[3]oxatricyclo[5.2.2.0~1,5~]undec[5]ene]-3,4'-dione	5-AVA
(2Z)-2-Hydroxy-3-(3-methoxyphenyl)acrylic acid	syringol
(2Z)-2-Hydroxy-3-(4-hydroxy-3-methoxyphenyl)acrylic acid	N-Acetyl-L-phenylalanine
(2Z)-2-Hydroxy-3-(4-methoxyphenyl)acrylic acid	XY5850570
(2Z)-2-Hydroxy-3-phenylacrylaldehyde	isoquercetin
(2Z)-2-hydroxycinnamic acid	L-Norvaline
(2Z)-2-Methyl-5-(2-methyl-3-methylenebicyclo[2.2.1]hept-2-yl)-2-penten-1-ol	L-(+)-lactic acid
(2Z)-2-Methyl-5-(2-methyl-3-methylenebicyclo[2.2.1]hept-2-yl)-2-pentenal	LU3453000
(2Z)-2-Nonenoic acid	D-(+)-Xylose
(2Z)-2-Pentenyl hexanoate	Dimethyl malonate
(2Z)-3-(1,3-Benzodioxol-5-yl)acrylaldehyde	Chloroprocaine
(2Z)-3-(2-Furyl)acrylaldehyde	Tirapazamine
(2Z)-3-(2-Hydroxyphenyl)-2-methylacrylaldehyde	Dexamethasone
(2Z)-3-(3,5-Dihydroxyphenyl)acrylic acid	SK8450000
(2Z)-3-(3-Furyl)-2-methylacrylaldehyde	1-Methyladenine
(2Z)-3-(3-Hydroxyphenyl)-2-methylacrylaldehyde	KX4920000
(2Z)-3-(4-Hydroxyphenyl)-2-methylacrylaldehyde	methylbenzoate
(2Z)-3,7-Dimethyl-2,6-octadien-1-yl phenylacetate	472167
(2Z)-3-[(4S,7R,7aR)-3,7-Dimethyl-2,4,5,6,7,7a-hexahydro-1H-inden-4-yl]-2-methylacrylic acid	Pirimicarb
(2Z)-3-[2-(beta-D-Allopyranosyloxy)phenyl]acrylic acid	Seproxetine
(2Z)-3-[2-(beta-D-Glucopyranosyloxy)phenyl]acrylic acid	Acetyl-L-methionine
(2Z)-3-[4,5-Dihydroxy-2-(2-hydroxy-2-propanyl)-2,3-dihydro-1-benzofuran-7-yl]acrylic acid	Flubendazole
(2Z)-3-[5-(2-Heptynoyl)-2-furyl]acrylic acid	allethrin
(2Z)-3-{5-[(4Z)-4-Hepten-2-ynoyl]-2-furyl}acrylic acid	D-camphor
(2Z)-3-Methyl-5-(5,5,8a-trimethyl-2-methylenedecahydro-1-naphthalenyl)-2-penten-1-yl trihydrogen diphosphate	1-Phenyl-1,3-butanedione
(2Z)-3-Phenyl-2-propen-1-yl formate	Hydroxytyrosol
(2Z)-4-(2,5-Dihydroxy-3,4,6-trimethylphenyl)-4-oxo-2-butenoic acid	Alpha-Linolenic acid
(2Z)-4,6-Dihydroxy-2-(3,4,5-trihydroxybenzylidene)-1-benzofuran-3(2H)-one	Methyl cinnamate
(2Z)-4-[(1R,2S,8R,19S)-12-Hydroxy-8,21,21-trimethyl-5-(3-methyl-2-buten-1-yl)-8-(4-methyl-3-penten-1-yl)-14,18-dioxo-3,7,20-trioxahexacyclo[15.4.1.0~2,15~.0~2,19~.0~4,13~.0~6,11~]docosa-4(13),5,9,11,1 5-pentaen-19-yl]-2-methyl-2-butenoic acid	D-(-)-Glutamic acid
(2Z)-4-Hydroxy-3-oxo-2-(3,4,5-trihydroxybenzylidene)-2,3-dihydro-1-benzofuran-6-yl beta-D-glucopyranoside	Pimobendan
(2Z)-5-(1,2,4a,5-tetramethyl-7-oxo-1,2,3,4,4a,7,8,8a-octahydronaphthalen-1-yl)-3-methylpent-2-enoic acid	1-Indanone
(2Z)-5-(2,3-Dimethyltricyclo[2.2.1.0~2,6~]hept-3-yl)-2-methyl-2-penten-1-ol	Nedocromil
(2Z)-5-(2,3-Dimethyltricyclo[2.2.1.0~2,6~]hept-3-yl)-2-methyl-2-pentenal	Cyclopentolate
(2Z)-5-(2,6-Dimethylbicyclo[3.1.1]hept-2-en-6-yl)-2-methyl-2-penten-1-ol	2702
(2Z)-5-Hydroxy-2-[4-hydroxy-3-(3-methyl-2-buten-1-yl)benzylidene]-4-[4-hydroxy-3-(3-methyl-2-buten-1-yl)phenyl]-3(2H)-furanone	2-Chromanone
(2Z)-7-Chloro-2-[(cyclopropylmethyl)imino]-5-phenyl-2,3-dihydro-4H-1,4-benzodiazepin-4-ol	3-BHA
(2Z)-hexyl 2-butenoate	2-Methylindole
(2Z)-methyl 2-nonenoate	L-5-hydroxy-Tryptophan
(2Z)-N-(2-Methoxy-2-{4-[(3-methyl-2-buten-1-yl)oxy]phenyl}ethyl)-3-phenylacrylamide	2,6-Dioxohexahydro-4-pyrimidinecarboxylate
(2Z)-N-(3-Aminopropyl)-N-{4-[(3-aminopropyl)amino]butyl}-3-(4-hydroxy-3,5-dimethoxyphenyl)acrylamide	?-MALTOSE
(2Z)-N-(4-Aminobutyl)-3-(4-hydroxy-3-methoxyphenyl)acrylamide	DC4200000
(2Z)-N-[(Z)-2-(4-Methoxyphenyl)vinyl]-3-phenylacrylamide	TRANEXAMIC ACID, CIS-
(2Z,2'Z)-2,2'-(1,3-Dioxolane-4,5-diylidene)bis(phenylacetic acid)	DL-gamma-Amino-beta-hydroxybutyric acid
(2Z,4E)-2,4-Hexadienedial	Dimethyl phthalate
(2Z,4E)-5-(3,8-Dihydroxy-1,5-dimethyl-6-oxabicyclo[3.2.1]oct-8-yl)-3-methyl-2,4-pentadienoic acid	Pranlukast
(2Z,4E,6Z,8E,10E,12Z)-2,4,6,8,10,12-Tetradecahexaenedioic acid	CY9070000
(2Z,4E,6Z,8E,10Z,12E,14E)-2,6,11,15-Tetramethyl-2,4,6,8,10,12,14-hexadecaheptaenedioate	N-Acetyl-L-leucine
(2Z,4S,4aS,12aS)-2-[Amino(hydroxy)methylene]-4-(dimethylamino)-10,11,12a-trihydroxy-6-methyl-4a,12a-dihydro-1,3,12(2H,4H,5H)-tetracenetrione	4-Acetamido-4'-isothiocyanostilbene-2,2'-disulphonic acid
(2Z,4S,4aS,5aS,6S,12aS)-2-[Amino(hydroxy)methylene]-7-chloro-4-(dimethylamino)-6,10,11,12a-tetrahydroxy-4a,5a,6,12a-tetrahydro-1,3,12(2H,4H,5H)-tetracenetrione	D-Mannopyranose
(2Z,4Z)-2-Hydroxy-2,4-hexadienoic acid	20-Oxopregn-5-en-3-yl hydrogen sulfate
(2Z,4Z,6E,8E,10E,12Z,14E)-15-(4-Hydroxy-2,2,6-trimethyl-7-oxabicyclo[4.1.0]hept-1-yl)-4,9,13-trimethyl-2,4,6,8,10,12,14-pentadecaheptaenal	n-propylbenzene
(2Z,4Z,6Z)-2,4,6-Nonatrienal	Cinoxacin
(2Z,6E)-?-sinensal	methyl eugenol
(2Z,6E)-3,7-Dimethyl-8-oxo-2,6-octadien-1-yl acetate	3-NP
(2Z,6E)-8-Hydroxy-3,7-dimethyl-2,6-octadien-1-yl acetate	(+/-)-Rosmarinic acid
(2Z,6E,9Z)-2,6,10-Trimethyl-2,6,9,11-dodecatetraenal	Furaneol
(2Z,6Z)-1,1-Diethoxy-2,6-nonadiene	6-Methyladenine
(2Z,6Z)-10-Isopropyl-3,7-dimethyl-2,6-cyclodecadien-1-one	3-HPA
(2Z,6Z,10E)-2,6,9,9-Tetramethyl-2,6,10-cycloundecatrien-1-one	dehydroalanine
(2Z,6Z,10E)-3,7,11,15-Tetramethyl-2,6,10,14-hexadecatetraen-1-yl trihydrogen diphosphate	L-(−)-Malic acid
(2Z,6Z,10Z,14Z,18E,22E)-3,7,11,15,19,23,27-Heptamethyl-2,6,10,14,18,22,26-octacosaheptaen-1-yl trihydrogen diphosphate	ethylbenzoate
(2Z,7E)-1,9-Bis(4-hydroxy-3-methoxyphenyl)-2,7-nonadiene-4,6-dione	DL-Norleucine
(2Z,9E)-8-Hydroxy-2,9-heptadecadiene-4,6-diyn-1-yl acetate	o-Toluic acid
(3,3b,5',6-Tetramethyl-8-oxoicosahydrospiro[furo[2'',3'':4',5']cyclopenta[1',2':7,8]naphtho[2,3-b]furan-2,2'-pyran]-6-yl)acetic acid	Benzyl cyanide
(3,3-Diethoxypropyl)benzene	Tolazamide
(3,3-Dimethoxypropyl)benzene	Cellobiose
(3,4,5,6-Tetraacetoxy-1-cyclohexen-1-yl)methyl benzoate	Viloxazine
(3,8-Dimethyl-3H-imidazo[4,5-f]quinoxalin-2-yl)azanyl acetate	NPPB
(3alpha)-3,11,21-Trihydroxy-20-oxopregnan-18-al	3709
(3alpha)-3,20,21-Trihydroxypregnan-11-one	4329
(3alpha)-3,21-Dihydroxypregnane-11,20-dione	4-tert Butylbenzoic acid
(3alpha)-3-Hydroxyandrostan-17-one	Metergoline
(3alpha,5alpha,8xi,9xi,10xi,13xi,14xi)-3-Hydroxyandrostan-17-one	Isonicotinamide
(3alpha,5beta,17xi)-3,21-Dihydroxypregnane-11,20-dione	Deferiprone
(3alpha,5beta,8xi,11beta)-3,11,21-Trihydroxypregnan-20-one	Inositol
(3alpha,8xi,9xi,10xi,13xi,14xi)-3,11,17,21-Tetrahydroxypregnan-20-one	alpha-methylstyrene
(3alpha,8xi,9xi,10xi,13xi,14xi)-3,17,20,21-Tetrahydroxypregnan-11-one	D-(+)-Galactose
(3alpha,8xi,9xi,10xi,13xi,14xi)-3,17,21-Trihydroxypregnane-11,20-dione	Isoliquiritigenin
(3aR,4R,6E,9R,10E,11aR)-9-Hydroxy-6,10-dimethyl-3-methylene-2-oxo-2,3,3a,4,5,8,9,11a-octahydrocyclodeca[b]furan-4-yl (2Z)-2-(hydroxymethyl)-2-butenoate	Pseudocumene
(3aR,4S,6aS)-5-Benzoyl-2,4-diphenyltetrahydropyrrolo[3,4-c]pyrrole-1,3(2H,3aH)-dione	Quinaldine
(3aR,4S,6E,10Z,11aR)-3a,4,5,8,9,11a-Hexahydro-4-hydroxy-10-(hydroxymethyl)-6-methyl-3-methylenecyclodeca[b]furan-2(3H)-one	MFCD00041500
(3aR,6R,6aR)-4,4,6-Trimethyl-2-propionylhexahydro-1(2H)-pentalenone	Meclizine
(3a'R,6'S,6a'S)-6'-(2-Methoxy-4-penten-2-yl)-4',4'-dimethylhexahydro-2'H-spiro[1,3-dioxolane-2,1'-pentalene]	tretamine
(3aS,4aS,7aR,8R,9aR)-3-Hydroxy-3-(hydroxymethyl)-4a,8-dimethyl-3,3a,4,4a,7a,8,9,9a-octahydroazuleno[6,5-b]furan-2,5-dione	tetralone
(3aS,4S,4aR,7aS,8S,9R,9aS)-9-Hydroxy-4a,8-dimethyl-3-methylene-2,5-dioxo-2,3,3a,4,4a,5,7a,8,9,9a-decahydroazuleno[6,5-b]furan-4-yl (2E)-2-methyl-2-butenoate	trans-Isosafrole
(3aS,5aR,8E)-8-[(Allyloxy)methylene]-1-methoxy-3a,5,5-trimethyldecahydrocyclopenta[c]pentalene	Picolinamide
(3aS,5aR,8R,9R,10aS)-9-tert-Butyl-8,9-dihydroxydihydro-9H-furo[2,3-b]furo[3',2':2,3]cyclopenta[1,2-c]furan-2,4,7(3H,8H)-trione	(R)-Salsolinol
(3aS,5aR,8S,8aS,9R,10aS)-8,9-Dihydroxy-9-(2-methyl-2-propanyl)dihydro-9H-furo[2,3-b]furo[3',2':2,3]cyclopenta[1,2-c]furan-2,4,7(3H,8H)-trione	Estragole
(3aS,5aS,9R,10aS)-8,9-Dihydroxy-9-(2-methyl-2-propanyl)dihydro-9H-furo[2,3-b]furo[3',2':2,3]cyclopenta[1,2-c]furan-2,4,7(3H,8H)-trione	Buflomedil
(3aS,6S,6aR)-3,3,3a,6-Tetrahydroxytetrahydrofuro[3,2-b]furan-2(3H)-one (non-preferred name)	CU6450000
(3aS,7R,9S,10E,11aR)-3a,4,5,6,7,8,9,11a-Octahydro-7,9-dihydroxy-10-methyl-3,6-bis(methylene)cyclodeca[b]furan-2(3H)-one	3081564
(3beta)-17,19-Dioxoandrost-5-en-3-yl acetate	QL1050000
(3beta)-19-Chloro-17-oxoandrost-5-en-3-yl acetate	spironolactone
(3beta)-3-Hydroxyandrost-5-en-17-one	CU8460000
(3beta)-3-Hydroxyandrostan-17-one	METHYLSUCCINIC ACID
(3beta,5alpha,8xi,9xi,10xi,13xi,14xi)-3-Hydroxyandrostan-17-one	Cyclopropanecarboxylic acid
(3beta,5beta,11alpha)-3-[(6-Deoxy-beta-D-allopyranosyl)oxy]-5,11,14-trihydroxycard-20(22)-enolide	o-Coumaric acid
(3beta,5beta,8xi,12beta)-3,12,14-Trihydroxycard-20(22)-enolide	m-Coumaric acid
(3beta,6beta,9xi,13xi)-15-(Dimethylamino)-3-hydroxy-6,18:14,16-diepoxypimar-7-en-18-one	Sarafloxacin
(3E)-1-Hydroxy-3-methyl-4-phenyl-3-buten-2-one	(E)-Isoferulic acid
(3E)-1-Hydroxy-4-phenyl-3-buten-2-one	CU8462000
(3E)-2-Hydroxy-4-(7-methoxy-2-oxo-2H-chromen-8-yl)-2-methyl-3-buten-1-yl 3-methylbutanoate	(-)-Shikimic acid
(3E)-2-Methyl-6-(4-methyl-3-cyclohexen-1-yl)-3,6-heptadien-2-ol	2-Acetylphenol
(3E)-3-(2-Methylpropylidene)-1(3H)-isobenzofuranone	D-(−)-Salicin
(3E)-3-(2-Oxo-2-phenylethylidene)-1-phenyl-2,5-pyrrolidinedione	Propylene carbonate
(3E)-3,7-Dimethyl-3-octene-1,2,6,7-tetrol	coumaran
(3E)-3-heptenyl acetate	beta-Lactose
(3E)-4-(1,2,4-Trihydroxy-2,6,6-trimethylcyclohexyl)-3-buten-2-one	Ibopamine
(3E)-4-(2,3,4-Trihydroxy-2,5,5,8a-tetramethyldecahydro-1-naphthalenyl)-3-buten-2-one	Tangeritin
(3E)-4-(2,3-Dihydroxy-2,5,5,8a-tetramethyldecahydro-1-naphthalenyl)-3-buten-2-one	L-(+)-Arabinose
(3E)-4-(3-Hydroxyphenyl)-3-buten-2-one	BZ2605000
(3E)-4-(3-Hydroxyphenyl)-3-methyl-3-buten-2-one	4195
(3E)-4-(3-Methoxyphenyl)-3-buten-2-one	2,6-Dichlorophenol
(3E)-4-(4-Hydroxy-2,6,6-trimethyl-1-cyclohexen-1-yl)-3-buten-2-one	1720563
(3E)-4-(4-Hydroxy-3-methoxyphenyl)-3-buten-2-yl hydrogen sulfate	Acetanisole
(3E)-4-(4-Hydroxyphenyl)-3-methyl-3-buten-2-one	606546
(3E)-4-[(2R,4S)-2,4-Dihydroxy-2,6,6-trimethylcyclohexyl]-3-buten-2-one	Arabinose
(3E)-4-{4-[2-(Dimethylamino)ethoxy]phenyl}-3,4-diphenyl-3-buten-1-ol	m-toluic acid
(3E)-5-(1-Ethoxyethoxy)-3-methyl-penten-1-yne	AE4025000
(3E)-5-(2,6-Dimethoxyphenyl)-3-methyl-3-penten-1-yl acetate	BHQ
(3E)-5-Hydroxy-8,8-dimethyl-3-{[(4-methyl-5-oxo-2,5-dihydro-2-furanyl)oxy]methylene}-3,3a,4,5,6,7,8,8b-octahydro-2H-indeno[1,2-b]furan-2-one	resmethrin
(3E)-7-Hydroxy-2-methyl-3-dodecen-5-one	(E)-Aconitic Acid
(3E,4Z)-3-Benzylidene-N-hydroxy-2-phenyl-2,3-dihydro-4H-chromen-4-imine	DIBP
(3E,5E)-6-Hydroxy-5-methyl-2-oxo-3,5-hexadienoic acid	Pamba
(3E,5E,7E,9E,11Z,13E,15E,17E,19Z,21Z)-21-(4-Hydroxy-2,6,6-trimethyl-2-cyclohexen-1-ylidene)-6,10,15,19-tetramethyl-3,5,7,9,11,13,15,17,19-henicosanonaen-2-one	Ethyl nicotinate
(3E,5S,6S,7S,9R,11E,13E,15S,16R)-16-Ethyl-6-hydroxy-5,7,9,15-tetramethyloxacyclohexadeca-3,11,13-triene-2,10-dione	QJ0190010
(3E,5Z)-6-(1,3-Benzodioxol-5-yl)-3,5-hexadien-2-one	10-Undecenoic acid
(3E,6E)-8-ocimenyl acetate	DP0657100
(3-Ethoxy-hexa-1,5-dienyl)-benzene	Trifluorotoluene
(3-Hydroxybenzyl)malonic acid	Deoxyguanosine monophosphate
(3Î±,5Î²,6Î±)-3,6-Dihydroxypregnan-20-one	D-Xylopyranose
(3Î²,16Î±,17Î±)-Androst-5-ene-3,16,17-triol	3,4,5-Trihydroxy-1-cyclohexenecarboxylic acid
(3Î²,16Î²,17Î±)-Androst-5-ene-3,16,17-triol	(+/-)-Hesperetin
(3-Methyl-4-pyridinyl)methyl acetate	NL3680000
(3-Pentyl-2-oxiranyl)acetaldehyde	AH0675000
(3R)-1,3,5-Trihydroxy-4-{[(2E)-3-(4-hydroxy-3-methoxyphenyl)-2-propenoyl]oxy}cyclohexanecarboxylic acid	3,4-DCP
(3R)-3-[(3-Carboxypropanoyl)oxy]-4-(trimethylammonio)butanoate	indoxyl
(3R)-3-Allyl-2,8,9-trihydroxy-7-isopropyl-3,4-dimethyl-2,3-dihydronaphtho[2,3-b]furan-5,6-dione	DG2900000
(3'R)-4-Methyl-3'-phenylspiro[1,4-benzodiazepine-3,2'-oxirane]-2,5(1H,4H)-dione	Methyl 4-formylbenzoate
(3R)-6-Hydroxy-3-isopropenyl-heptanoate	6-O-Phosphono-D-gluconic acid
(3R)-beta-leucine	Ureidopropionic acid
(3r,3as,6ar)-Hexahydrofuro[2,3-B]furan-3-Yl [(1s,2r)-1-Benzyl-2-Hydroxy-3-{isobutyl[(4-Methoxyphenyl)sulfonyl]amino}propyl]carbamate	o-Tolualdehyde
(3R,3aS,6R,6aS,9S,10aR)-9-Hydroxy-3,6,9-trimethyl-3a,6,6a,7,8,9,10a,10b-octahydrooxepino[4,3,2-ij]isochromen-2(3H)-one	t-Butylbenzene
(3R,3aS,6S,6aS,9aS,9bR)-3,3a,4,5,6,6a,9a,9b-Octahydro-6a-hydroxy-3,6,9a-trimethylazuleno[4,5-b]furan-2,9-dione	1-Methylindole
(3R,4aS,8aR)-1,1,3,6-Tetramethyl-3-vinyl-3,4,4a,7,8,8a-hexahydro-1H-isochromene	Aurin
(3R,4R)-3-(4-Hydroxy-3,5-dimethoxybenzyl)-4-(4-hydroxy-3-methoxybenzyl)dihydro-2(3H)-furanone	AI8960000
(3R,4R)-3,4-Bis(4-hydroxy-3-methoxybenzyl)tetrahydro-2-furanol	1,5-anhydroglucitol
(3'R,4'R)-3'-Epoxyangeloyloxy-4'-acetoxy-3',4'-dihydroseselin	EPININE
(3R,4R,5R)-5-[(1R)-1,2-Dihydroxyethyl]-3,4-dihydroxydihydro-2(3H)-furanone	Homonicotinic Acid
(3R,4R,5S)-3,4-Dihydroxy-5-[(1R)-1-hydroxyethyl]dihydro-2(3H)-furanone	Ethylvanillin
(3R,4R,6S)-3-Methoxy-2-methyl-4-(methylamino)-29-oxa-1,7,17-triazaoctacyclo[12.12.2.1~2,6~.0~7,28~.0~8,13~.0~15,19~.0~20,27~.0~21,26~]nonacosa-8,10,12,14,19,21,23,25,27-nonaen-16-one	Phenyl acetate
(3R,4S)-6-Hydroxy-3,4,5-trimethyl-8-oxo-4,8-dihydro-3H-isochromene-7-carboxylic acid	D-(−)-Lactic acid
(3R,4S,5S,6R)-3,4,5-Trihydroxy-6-(hydroxymethyl)tetrahydro-2H-pyran-2-yl benzenecarboperoxoate (non-preferred name)	5-Methylindol
(3R,4S,5S,6S)-6-Carboxy-N-[2-(diphenylmethoxy)ethyl]-3,4,5-trihydroxy-N,N-dimethyltetrahydro-2H-pyran-2-aminium (non-preferred name)	SK8820000
(3R,5R)-1,3,4,5-Tetrahydroxycyclohexanecarboxylic acid	2-Acetylpyrazine
(3R,5R)-1,3,5-Trihydroxy-4-{[(2E)-3-(4-hydroxy-3-methoxyphenyl)-2-propenoyl]oxy}cyclohexanecarboxylic acid	(-)-Brucine
(3R,5R)-1,3,5-Trihydroxy-4-{[(2E)-3-(4-hydroxyphenyl)-2-propenoyl]oxy}cyclohexanecarboxylic acid	mesoridazine
(3R,5S)-1-pyrroline-3-hydroxy-5-carboxylic acid	(+)-D-malic acid
(3R,6R)-2,2,6-Trimethyl-6-vinyltetrahydro-2H-pyran-3-yl acetate	XF7538750
(3R,6S)-3-Hydroxy-6-methyl-7-octenoic acid	Tegaserod
(3S)-2-Hydroxy-2,3-dimethylsuccinic acid	alpha-Terpinene
(3S)-3-(2,4-Dimethoxyphenyl)-7-chromanol	1728235
(3S)-3-(3,4-Dihydroxyphenyl)-8-hydroxy-6-{[(2S,3R,4S,5S,6R)-3,4,5-trihydroxy-6-({[(2R,3R,4R,5R,6R)-3,4,5,6-tetrahydroxytetrahydro-2H-pyran-2-yl]oxy}methyl)tetrahydro-2H-pyran-2-yl]oxy}-3,4-dihydro-1(2 H)-naphthalenone	Medazepam
(3S)-3,6,8-Trihydroxy-3,4-dihydro-1(2H)-naphthalenone	5-methyldeoxycytidine
(3S)-3-[(2-Carboxypropanoyl)oxy]-4-(trimethylammonio)butanoate	Heteroxanthine
(3S)-3-{[Dimethyl(2-methyl-2-propanyl)silyl]oxy}-5-[(4-methylphenyl)sulfonyl]-1-pentanol	ribulose 5-phosphate
(3S)-6-Hydroxy-3-isopropenyl-heptanoate	Methyl DL-Mandelate
(3S)-Tetrahydro-3-furanyl [(2S,3S)-4-{[(4-aminophenyl)sulfonyl](isobutyl)amino}-3-hydroxy-1-phenyl-2-butanyl]carbamate	Armstrong's acid
(3S,13R,17R,18R)-7,16,17-Trihydroxy-2,2-dimethyl-10-oxapentacyclo[14.2.1.0~3,12~.0~4,9~.0~13,18~]nonadeca-4,6,8,11-tetraen-14-one	phenylpropiolic acid
(3S,3'R,5R,9cis)-7',8'-Didehydro-5,8-dihydro-5,8-epoxy-beta,beta-carotene-3,3'-diol	octinoxate
(3S,4R)-4-(3,4-Dimethoxybenzyl)-3-hydroxy-3-(4-hydroxy-3-methoxybenzyl)dihydro-2(3H)-furanone	Pent-2-ulose
(3S,4R,5R)-5-(1,2-Dihydroxyethyl)-3,4-dihydroxydihydrofuran-2(3H)-one	D-(+)-Mannose
(3S,4S,5R)-5-[(1S)-1,2-Dihydroxyethyl]-3,4-dihydroxydihydro-2(3H)-furanone	tert-leucin
(3S,5aS,6R,8aS,9R,12S,12aR)-3,6,9-trimethyloctahydro-3,12-epoxy[1,2]dioxepino[4,3-i]isochromen-10(3H)-one	Trimethyl borate
(3S,5R)-atorvastatin	Hexylresorcinol
(3S,5R,5'R,6R)-5-Hydroxy-5,6-dihydro-3,6-epoxy-beta,kappa-carotene-3',6'-dione	742777
(3S,5S)-3-Hydroxy-1-methyl-5-(3-pyridinyl)-2-pyrrolidinone	3-Phenyl-1-propanol
(3xi)-3'-Amino-3'-deoxyadenosine 5'-(dihydrogen phosphate)	4-indolol
(3xi,17R,21alpha)-Ajmalan-17,21-diol	(S)-(+)-2-Aminobutyric Acid
(3Z)-3-({6-[2-(Dimethylamino)ethyl]-4-methoxy-1,3-benzodioxol-5-yl}methylene)-6,7-dimethoxy-1-isoindolinone	Prazepam
(3Z)-3-(Hydroxymethyl)-4-phenyl-3-buten-2-one	naphthal
(3Z)-3-[(11Z)-11-Hexadecen-1-ylidene]-4-hydroxy-5-methylenedihydro-2(3H)-furanone	1,2,3-Trichlorobenzene
(3Z)-3-Hydroxy-1-(4-hydroxy-3-methoxyphenyl)-3-decen-5-one	1,2,3-Trimethylbenzene
(3Z)-3-Hydroxy-4-phenyl-3-buten-2-one	N-Acetyl-DL-methionine
(3Z)-3-Methyl-3-decenoic acid	Pinocembrin
(3Z)-4,6,6-Trihydroxy-3,5-hexadien-2-one	3-Furoic acid
(3Z)-4-{4-[2-(Dimethylamino)ethoxy]phenyl}-3,4-diphenyl-3-buten-2-ol	DL-Glyceric acid
(3Z)-4-Hydroxy-3-{2-[6-hydroxy-5-(hydroxymethyl)-5,8a-dimethyl-2-methylenedecahydro-1-naphthalenyl]ethylidene}dihydro-2(3H)-furanone	Isopimpinellin
(3Z)-4-Phenyl-3-buten-2-ol	Dihydroxyacetone
(3Z)-6-Hydroxy-4,6-dimethyl-3-hepten-2-one	Methyl tyrosinate
(3Z)-8a-Hydroxy-8,8-dimethyl-3-{[(4-methyl-5-oxo-2,5-dihydro-2-furanyl)oxy]methylene}-3,3a,5,6,7,8,8a,8b-octahydro-2H-indeno[1,2-b]furan-2-one	p-anisylamine
(3Z)-8-Methyl-3-{[(4-methyl-5-oxo-2,5-dihydro-2-furanyl)oxy]methylene}-3,3a,4,5,6,7,8,8b-octahydro-2H-indeno[1,2-b]furan-2-one	Tropic acid
(3Z)-Hex-3-en-1-ol	chitotriose
(3Z)-Hex-3-en-1-yl isovalerate	2-Thienylacetic acid
(3Z)-Hex-3-enyl isobutyrate	Dihydroxyindole
(3Z,6Z,9Z,12Z,21R)-27-Amino-24-hydroxy-24-oxido-18-oxo-19,23,25-trioxa-24lambda~5~-phosphaheptacosa-3,6,9,12-tetraen-21-yl (11Z)-11-icosenoate	Nisoxetine
(3Z,6Z,9Z,21R)-27-Amino-24-hydroxy-24-oxido-18-oxo-19,23,25-trioxa-24lambda~5~-phosphaheptacosa-3,6,9-trien-21-yl (11Z,14Z)-11,14-icosadienoate	Ethyl cinnamate
(3Z,7Z)-1,5,5,8-Tetramethyl-12-oxabicyclo[9.1.0]dodeca-3,7-diene	p-Methyl cinnamic acid
(3Z,7Z)-10-Isopropylidene-3,7-dimethyl-3,7-cyclodecadien-1-one	prednisolone
(4aalpha,10beta)-4a-Formyl-7-hydroxy-1-methyl-8-methylenegibbane-1,10-dicarboxylic acid	3-ACETYLPHENOL
(4alpha)-12,13-Epoxytrichothec-9-ene-4,15-diol	(+/-)-Tropinone
(4aS,5R)-5-Isopropyl-3,8-dimethyl-1,2,4a,5,6,7-hexahydro-1-naphthalenol	1,3,5-Trichlorobenzene
(4aS,5R,6S,8aS)-5-[(3E)-5-methoxy-3-methyl-5-oxopent-3-en-1-yl]-5,6,8a-trimethyl-3,4,4a,5,6,7,8,8a-octahydronaphthalene-1-carboxylic acid	amentoflavone
(4aS,5S)-5,8a-Dimethyl-5-(4-methyl-3-penten-1-yl)-1-oxo-1,4,4a,5,6,7,8,8a-octahydro-2-naphthalenecarbaldehyde	1-EBIO
(4aS,5S,8aS)-5,8a-Dimethyl-5-(4-methyl-3-penten-1-yl)-1-oxodecahydro-2-naphthalenecarbaldehyde	Asarone
(4a'S,5'S,8a'S)-5',8a'-Dimethyl-5'-(4-methyl-3-penten-1-yl)octahydro-2'H-spiro[1,3-dioxolane-2,1'-naphthalene]	cycloheptatriene
(4aS,5S,8aS)-5-Allyl-8a-[(methoxymethoxy)methyl]-5-methyloctahydro-1(2H)-naphthalenone	Herniarin
(4aS,5S,8aS)-8a-(1,3-Dioxolan-2-yl)-2,5-dimethyl-5-(4-methyl-3-penten-1-yl)octahydro-1(2H)-naphthalenone	2-Methoxybenzaldehyde
(4aS,8aR,10aR,10bS)-5,5-Dimethyl-4,4a,5,6,7,8,10a,10b-octahydro-2H-benzo[e]furo[2,3,4-cd][2]benzofuran	2,6-Dichlorotoluene
(4aS,8R,8aS)-5-Methylene-8-vinyl-3,4,4a,5,6,7,8,8a-octahydro-2-naphthalenecarbaldehyde	L-Homoserine
(4aS,8S,9R,10aR)-5,5-Dimethyl-4,4a,5,6,7,8,10a,10b-octahydro-2H-benzo[e]furo[2,3,4-cd][2]benzofuran-8,9-diol	Monomethyl phthalate
(4beta,12R)-12,13-Epoxytrichothec-9-en-4-yl acetate	Phenazopyridine
(4beta,5beta,17beta)-17-Hydroxy-4,5-epoxyandrostan-3-one	Allylbenzene
(4-Butoxyphenoxy)(trimethyl)silane	alpha,alpha-Trehalose
(4E)-1-(3,4-Dihydroxy-5-methoxyphenyl)-4-decen-3-one	5-Hydroxytryptophol
(4E)-1-(3,4-Dimethoxyphenyl)-4-tetradecen-3-one	5-Pentylresorcinol
(4E)-2-Methoxy-4-(2-propen-1-ylidene)-2,5-cyclohexadien-1-one	Meglutol
(4E)-2-Methyl-2-phenyl-4-hexenal	Acetyl hexamethyl tetralin
(4E)-3-Methyl-4-decen-1-yl acetate	D-(+)-Threonine
(4E)-5-(4-Methoxyphenyl)-3-oxo-4-penten-1-yl hydrogen sulfate	5-Hydroxydopamine
(4E)-5-(4-Methoxyphenyl)-3-oxo-4-penten-2-yl hydrogen sulfate	3,5-Dimethoxybenzaldehyde
(4E)-5-Methyl-6-oxo-4-hexen-1-yl acetate	Darunavir
(4E)-6-Hydroxy-1-(4-hydroxy-3-methoxyphenyl)-4-tetradecen-3-one	XF7700000
(4E)-7-[(2R)-6-Hydroxy-2,5,7,8-tetramethyl-3,4-dihydro-2H-chromen-2-yl]-4-methyl-4-heptenoic acid	L-Homophenylalanine
(4E,6E)-1-(3,4-Dihydroxyphenyl)-7-phenyl-4,6-heptadien-3-one	DA9185000
(4E,6E)-1-(3-Hydroxyphenyl)-7-phenyl-4,6-heptadien-3-one	Xylulose 5-phosphate
(4E,6E)-1-(4-Hydroxyphenyl)-7-phenyl-4,6-heptadien-3-one	.alpha.-Cumyl alcohol
(4E,6E)-2-Hydroxy-1,7-diphenyl-4,6-heptadien-3-one	afalanine
(4E,6E)-7-(3-Hydroxyphenyl)-1-phenyl-4,6-heptadien-3-one	QV1MVO1R
(4E,6E)-7-(4-Hydroxyphenyl)-1-phenyl-4,6-heptadien-3-one	4-Trifluoromethylphenol
(4E,8E,10E,12E)-7,14-Dihydroxy-4,8,10,12-octadecatetraenedioic acid	VC0562000
(4E,8E,12Z,15Z)-4,8,12,15-Octadecatetraenoic acid	Homopiperonylic acid
(4-Isopropenyl-1-cyclohexen-1-yl)methyl 2-methylpropanoate	XT4900000
(4-Isopropenyl-1-cyclohexen-1-yl)methyl butyrate	QJ4750000
(4R,5S,9S,10R,12S,13S)-1,5,9-Trimethyl-11,14,15,16-tetraoxatetracyclo[10.3.1.0~4,13~.0~8,13~]hexadecan-10-ol	VC4130000
(4R,7R)-4-Isopropenyl-7-methyl-2-oxepanone	2,3-Dimethoxybenzaldehyde
(4S)-1-Benzyl-4-(2-phenylvinyl)-2-azetidinone	BENZANTHRONE
(4S,4aR,5S,5aR,12aS)-4-(Dimethylamino)-5,10,12,12a-tetrahydroxy-6-methylene-1,3,11-trioxo-1,2,3,4,4a,5,5a,6,11,12a-decahydro-2-tetracenecarboxamide	DL-Atrolactic acid
(4S,4aS,5aS,6R,12aS)-7-Chloro-4-(dimethylamino)-3,6,10,12,12a-pentahydroxy-1,11-dioxo-1,4,4a,5,5a,6,11,12a-octahydro-2-tetracenecarboxamide	Desthiobiotin
(4S,5R)-4-({[Dimethyl(2-methyl-2-propanyl)silyl]oxy}methyl)-2,2-dimethyl-1,3-dioxan-5-ol	DG8735000
(4S,5R)-4-(Hydroxymethyl)-2,2-dimethyl-1,3-dioxan-5-ol	193698
(4S,5S)-2-Ethylidene-4,5-bis(methoxymethyl)-1,3-dioxolane	phenylpropanol
(4S,5S)-4,5-Bis(methoxymethyl)-2-vinyl-1,3-dioxolane	NOBA
(4S,5S,6S)-5-Hydroxy-4-methoxy-6-methyltetrahydro-2H-pyran-2-yl [(2R,3S,5R)-3-hydroxy-5-(5-methyl-2,4-dioxo-3,4-dihydro-1(2H)-pyrimidinyl)tetrahydro-2-furanyl]methyl dihydrogen diphosphate (non-prefer red name)	IN00245
(4S,7R)-4-Isopropenyl-7-methyl-2-oxepanone	N-Methylanthranilate
(4Z)-2,6-Dimethyl-2,4-heptadiene	1912415
(4Z)-3-Hydroxy-4,10a-dimethyl-8-methylene-7-oxo-1a,2,3,5a,7,8,8a,9,10,10a-decahydrooxireno[5,6]cyclodeca[1,2-b]furan-9-yl (2E)-2-methyl-2-butenoate	D-Arabinopyranose
(4Z)-3-Hydroxy-4-tridecen-6-one	GW9662
(4Z)-3-Methyl-4-decenoic acid	Naphthoresorcinol
(4Z)-4-Ethylidene-5-isopropyl-8-methylene-3-oxo-3,4,4a,7,8,8a-hexahydro-1H-isochromen-7-yl (2E)-3-methyl-2-pentenoate	Isoguanine
(4Z)-4-Methyl-6-(3-methyl-1,4-dioxo-1,4-dihydro-2-naphthalenyl)-4-hexenoic acid	Nobiletin
(4Z,6E)-1,7-Diphenyl-4,6-heptadien-3-one	lepidine
(4Z,7S,8E,10E,12Z,14R)-7,14-Dihydroxy-4,8,10,12-octadecatetraenedioic acid	Quercitrin
(4Z,7Z)-1,5,9,9-Tetramethyl-12-oxabicyclo[9.1.0]dodeca-4,7-diene	Octamethyltrisiloxane
(4Z,7Z)-3,3,7-Trimethyl-11-methylene-4,7-cycloundecadien-1-ol	3314
(4Z,8E)-9-{3,5-Dihydroxy-2-[(2Z,5Z)-2,5-octadien-1-yl]cyclopentyl}-7-hydroxy-4,8-nonadienoic acid	2-Amino-3-methylbenzoate
(4Z,8Z)-2,6,6,9-Tetramethyl-4,8-cycloundecadien-1-one	trioxane
(4Z,8Z)-6,6,9-Trimethyl-2-methylene-4,8-cycloundecadien-1-ol	7-Quinolinol
(5,10,10-Trihydroxy-2,6-diiminooctahydro-1H,8H-pyrrolo[1,2-c]purin-4-yl)methyl hydroxycarbamate	3-phenyllactic acid
(5alpha)-17-Methyl-7,8-didehydro-4,5-epoxymorphinan-3,6-diol	Methyl 4-methoxybenzoate
(5alpha)-7-[(5alpha)-3,6-Dimethoxy-17-methyl-6,7,8,14-tetradehydro-4,5-epoxymorphinan-16-yl]-14-hydroxy-3-methoxy-17-methyl-7,8-didehydro-4,5-epoxymorphinan-6-one	3539
(5beta,11beta,17xi)-11,21-Dihydroxypregnane-3,20-dione	Dimethyl carbonate
(5beta,15R)-5-Hydroxy-15-methyllycopod-11-en-8-one	(S)-(-)-pipecolic acid
(5beta,17xi)-21-Hydroxypregnane-3,11,20-trione	Cuminaldehyde
(5beta,8xi,9xi,10xi,13xi,14xi,17beta)-17-Hydroxyandrostan-3-one	(−)-(alpha)-Kainic Acid
(5beta,9alpha,13alpha,14alpha)-3-Methoxy-4,5-epoxymorphinan-6-one	2-Nitrotoluene
(5E)-3-Hexyl-14-methoxy-14-oxo-5-tetradecenoic acid	mizolastine
(5E)-5-(1-Hydroxyethylidene)-1,2,3,4,5,6-hexahydro-7H-cyclopenta[b]pyridin-7-one	N-Acetylimidoquinone
(5E)-5-(2-Hydroxyethylidene)-3-(hydroxymethyl)-2(5H)-furanone	(.+/-.)-Laudanosine
(5E)-5-[(5-Methyl-2-thienyl)methylene]-2(5H)-furanone	SI6465500
(5E)-6-{3,5-Dihydroxy-2-[(2Z,5Z,8Z)-2,5,8-undecatrien-1-yl]cyclopentyl}-4-hydroxy-5-hexenoic acid	2-Ethyltoluene
(5E)-6-Phenyl-5-hexen-1-ol	Metaxalone
(5Î²,12Î²)-12,14-Dihydroxy-3-oxocard-20(22)-enolide	(E)-cinnamyl acetate
(5R)-6-Hydroxy-5-isopropenyl-2-methylhexanoate	2-Pentofuranosyl-1,2,4-triazine-3,5(2H,4H)-dione
(5R)-albaflavenol	3226
(5R,10R)-2-Isopropylidene-6,10-dimethylspiro[4.5]dec-6-en-8-ol	UQ1000000
(5R,6E,8Z,10E,12E,14R,15R,17Z)-5,14,15-Trihydroxy-6,8,10,12,17-icosapentaenoic acid	2210033
(5R,6E,8Z,10E,12S,14Z,16E,18R)-5,12,18-Trihydroxy-6,8,10,14,16-icosapentaenoic acid	p-Tolunitrile
(5R,6R,7E,9E,11Z,13E)-5,6-Dihydroxy-15-oxo-7,9,11,13-icosatetraenoic acid	L-Allothreonine
(5R,6R,7S)-5,6,7,9,10-Pentahydroxy-2-methoxy-7-methyl-5,6,7,8-tetrahydro-1,4-anthracenedione	2703
(5R,6S,7E,9E,11Z,14Z)-6-{[(2S)-2-Acetamido-2-carboxyethyl]sulfanyl}-5-hydroxy-7,9,11,14-icosatetraenoic acid	DICHLORODIFLUOROMETHANE
(5R,6S,7S)-6-methoxy-5-methyl-7-(methylamino)-6,7,8,9,15,16-hexahydro-5H,14H-5,9-epoxy-4b,9a,15-triazadibenzo[b,h]cyclonona[1,2,3,4-jkl]cyclopenta[e]-as-indacen-14-one	Enzalutamide
(5R,6S,7S,9R,11E,13E,15S,16R)-6-Hydroxy-5,7,9,15,16-pentamethyloxacyclohexadeca-11,13-diene-2,4,10-trione	(S)-(+)-Ibuprofen
(5R,6Z,8E,10E,14Z)-5,20-Dihydroxy-12-oxo-6,8,10,14-icosatetraenoic acid	AL9325000
(5R,6Z,8E,10E,14Z)-5-Hydroxy-12-oxo-6,8,10,14-icosatetraenedioic acid	2211
(5S)-1-(Hydroxymethyl)-5-(3-pyridinyl)-2-pyrrolidinone	Dimethyl terephthalate
(5S)-3-Acetyl-1,5-dihydro-4-hydroxy-5-[[4-(3-methyl-2-buten-1-yl)-1H-indol-3-yl]methyl]-2H-pyrrol-2-one	diphenyldisulfide
(5S)-6-Hydroxy-5-isopropenyl-2-methylhexanoate	Triflusal
(5S)-albaflavenol	1361672
(5S)-hydroperoxy-18-hydroxy-EPE	N-ACETYL-DL-LEUCINE
(5S,6E,8S,9E,13S,14R)-5-Hydroxy-8-methoxy-5,9,13,14-tetramethyloxacyclotetradeca-6,9-dien-2-one	trimethoxybenzaldehyde
(5S,6E,8S,9S,12R,13E,15E)-5,9,20-Trihydroxy-12-methoxy-6,8,16-trimethyl-2-azabicyclo[16.3.1]docosa-1(22),6,13,15,18,20-hexaene-3,11-dione	AM0530000
(5S,8S,9S,12R)-5,9,20-Trihydroxy-12-methoxy-6,8,16-trimethyl-2-azabicyclo[16.3.1]docosa-1(22),6,13,15,18,20-hexaene-3,11-dione	KG7676000
(5Z)-14-{[(2E)-3-(4-Hydroxyphenyl)-2-propenoyl]oxy}-5-tetradecene-8,10,12-triynoic acid	IPC
(5Z)-2-Isopropyl-5-methyl-9-methylene-5-cyclodecen-1-one	D-Erythronolactone
(5Z)-3-Hydroxy-5-octen-1-yl acetate	cyclofenil
(5Z)-5-Decenedioic acid	zingerone
(5Z)-7-{(1R,4S,5R,6R)-6-[(1E,3R,5Z)-3-Hydroxy-1,5-octadien-1-yl]-2,3-dioxabicyclo[2.2.1]hept-5-yl}-5-heptenoic acid	2,5-Dichlorophenol
(5Z)-7-{2-[(1E)-3,3-Difluoro-4-phenoxy-1-buten-1-yl]-3,5-dihydroxycyclopentyl}-5-heptenoic acid	Butanamide
(5Z)-N-(2-Hydroxyethyl)-7-{3-[(2Z,5Z)-2,5-undecadien-1-yl]-2-oxiranyl}-5-heptenamide	P-CYANOACETOPHENONE
(5Z,11E,14E)-5,11,14-Icosatrienoic acid	Mesaconic acid
(5Z,17R)-23-Amino-20-hydroxy-20-oxido-14-oxo-15,19,21-trioxa-20lambda~5~-phosphatricos-5-en-17-yl docosanoate	4-Ethylbenzoic acid
(5Z,17R)-23-Amino-20-hydroxy-20-oxido-14-oxo-15,19,21-trioxa-20lambda~5~-phosphatricos-5-en-17-yl pentadecanoate	Paraxanthine
(5Z,8beta,13E)-11-Hydroxy-9,15-dioxoprosta-5,13-dien-1-oic acid	D-(+)-Pyroglutamic Acid
(5Z,8Z)-N-(2-Hydroxyethyl)-10-{3-[(2Z)-2-octen-1-yl]-2-oxiranyl}-5,8-decadienamide	Carboquone
(6alpha,10alpha,17beta)-17-Hydroxy-6,19-epoxyandrost-4-en-3-one	phenyl glycidyl ether
(6aR,11aR)-10-(3-Hydroxy-3-methylbutyl)-6a,11a-dihydro-6H-[1]benzofuro[3,2-c]chromene-3,9-diol	Valerophenone
(6aS,11aS)-4-dimethylallyl-3,6a,9-trihydroxypterocarpan	2699
(6beta,13alpha)-9-Hydroxy-18-oxo-6,18-epoxypimar-7-en-16-yl hydrogen sulfate	NK7535500
(6E)-2-Hydroxy-2,6-dimethyl-8-[(2-oxo-2H-chromen-7-yl)oxy]-6-octen-3-yl formate	2-Acetonaphthanone
(6E)-3,7-Dimethyl-1,6-nonadien-3-yl acetate	2-Dodecylbenzenesulfonic acid
(6E)-3,7-Dimethyl-6-octene-1,2,3,8-tetrol	3420
(6E)-8,9-Dihydroxy-2-oxo-10-propyl-3,4,5,8,9,10-hexahydro-2H-oxecin-3-yl (2E,4E)-2,4-hexadienoate	Amlexanox
(6E)-8-[2-(2,4-Dihydroxyphenyl)-5,7-dihydroxy-6-(3-methyl-2-buten-1-yl)-4-oxo-4H-chromen-3-yl]-2,6-dimethyl-2,6-octadien-4-yl hydrogen sulfate	(2E)-3-[3-(Trifluoromethyl)phenyl]acrylic acid
(6E)-8-hydroxygeranial	Tulipalin A
(6E)-8-oxogeranial	Isobutyl cyanoacrylate
(6E)-8-oxogeraniol	1884373
(6E)-8-oxolinalool	1,3,4,5-Tetrahydroxycyclohexanecarboxylic acid
(6E,10E)-3-(2-Hydroxy-2-propanyl)-6,10,14-trimethyl-15-oxabicyclo[12.1.0]pentadeca-6,10-dien-2-yl acetate	D-(-)-Tagatose
(6E,10E)-3,6,10-Trimethyl-2-oxo-2,3,3a,4,5,8,9,11a-octahydrocyclodeca[b]furan-4-yl acetate	Ethenzamide
(6E,10E)-6,10-Dimethyl-3-methylene-2,9-dioxo-2,3,3a,4,5,8,9,11a-octahydrocyclodeca[b]furan-4-yl (2Z)-2-methyl-2-butenoate	Lofepramine
(6E,10E)-6-Formyl-10-methyl-3-methylene-2-oxo-2,3,3a,4,5,8,9,11a-octahydrocyclodeca[b]furan-4-yl (2Z)-2-methyl-2-butenoate	Para-Cresidine
(6E,10Z)-9-Hydroxy-6-(hydroxymethyl)-3,10-dimethyl-3a,4,5,8,9,11a-hexahydrocyclodeca[b]furan-2(3H)-one	Fenchone
(6E,8E,10R,12Z)-10-Hydroxy-3-oxo-6,8,12-octadecatrienoic acid	2128
(6E,8E,10S,12Z)-10-Hydroxy-3-oxo-6,8,12-octadecatrienoic acid	Dibenzo-18-crown-6
(6E,8E,11E,14E,16E)-5-Hydroperoxy-18-hydroxy-6,8,11,14,16-icosapentaenoic acid	Monomethyl succinate
(6E,9Z,12E)-6,9,12-Pentadecatrien-2-one	sec-Butylbenzene
(6R)-2-(3-Carboxypropanoyl)-6-hydroxy-2,4-cyclohexadiene-1-carboxylic acid	Benzo[a]pyrene-7,8-dihydrodiol
(6R)-3,4,5-Trihydroxy-6-(hydroxymethyl)tetrahydro-2H-pyran-2-one	SN-38
(6R)-5-Acetamido-2,6-anhydro-3,5-dideoxy-6-[(1S)-1,2,3-trihydroxypropyl]-L-threo-hex-2-enonic acid	m-hydroxy-Hydrocinnamic acid
(6R)-5-Amino-3,5-dideoxy-6-[(2R)-1,2,3-trihydroxypropyl]-L-threo-hex-2-ulopyranosonic acid	AI8940000
(6R)-9-(beta-D-Ribofuranosyl)-6,9-dihydro-1H-purin-6-ol	(R)-(−)-2-Aminobutyric acid
(6R,10S)-13-[(2S)-6-Hydroxy-2,5,7,8-tetramethyl-3,4-dihydro-2H-chromen-2-yl]-2,6,10-trimethyltridecanoic acid	Glycolophenone
(6S)-2,6-Anhydro-6-[(1S)-2-isopropyl-5-methylcyclohexyl]-L-gulonic acid	Phenmedipham
(6S)-dehydrovomifoliol	Triethylene glycol dimethyl ether
(6S)-Tetrahydrofolic acid	g-Butyrobetaine
(6Z)-1,4,5,8,8a,10,11,11a-Octahydrocyclopenta[d]oxecine-2,9-dione	2744
(6Z)-3,7-Dimethyl-1,6-nonadien-3-yl acetate	beta-Maltose
(6Z)-3-Isopropylidene-6,10-dimethyl-11-oxabicyclo[8.1.0]undec-6-en-4-one	2421
(6Z)-3-Isopropylidene-6,10-dimethyl-6-cyclodecene-1,4-dione	Duloxetine
(6Z)-4-Isopropylidene-1,7-dimethyl-11-oxabicyclo[8.1.0]undec-6-en-3-one	Nirvanol
(6Z)-6-Methyl-2-methylene-6-octene-1,3,8-triol	4-Ethylguaiacol
(6Z,16E)-6,16-Dibutylidene-5,17-dioxapentacyclo[9.4.3.0~1,11~.0~2,10~.0~3,7~]octadeca-3(7),12-diene-4,18-dione	QE3510000
(6Z,16Z)-6,16-Dibutylidene-5,15-dioxapentacyclo[9.5.2.0~1,13~.0~2,10~.0~3,7~]octadeca-3(7),12-diene-4,14-dione	cyanidin
(6Z,6'Z,10Z,10'Z)-4,4'-Dimethoxy-7,7',11,11'-tetramethyl-5,5',8,8',9,9',12,12'-octahydro-2,2'-bibenzo[10]annulene-1,1'-diol	Acetoacetanilide
(6Z,8E,10E,14Z,16E)-5,12,18-Trihydroxy-6,8,10,14,16-icosapentaenoic acid	4-Vinyltoluene
(6Z,9Z)-11-(3-Pentyl-2-oxiranyl)-6,9-undecadienoic acid	m-cresidine
(6Z,9Z,12Z,21R)-27-Amino-24-hydroxy-24-oxido-18-oxo-19,23,25-trioxa-24lambda~5~-phosphaheptacosa-6,9,12-trien-21-yl (11Z,14Z)-11,14-icosadienoate	PCB No 52
(6Z,9Z,21R)-27-Amino-24-hydroxy-24-oxido-18-oxo-19,23,25-trioxa-24lambda~5~-phosphaheptacosa-6,9-dien-21-yl (5Z,8Z,11Z)-5,8,11-icosatrienoate	Loxoprofen
(6Z,9Z,21R)-27-Amino-24-hydroxy-24-oxido-18-oxo-19,23,25-trioxa-24lambda~5~-phosphaheptacosa-6,9-dien-21-yl (8Z,11Z,14Z)-8,11,14-icosatrienoate	XU2150000
(7alpha)-4-Hydroxy-3,6-dimethoxy-17-methyl-5,6,8,14-tetradehydromorphinan-7-yl acetate	sphinganine
(7alpha)-7,17-Dihydroxyandrost-4-en-3-one	R 11302
(7alpha,14beta,17beta)-7,17-Dihydroxyandrost-4-en-3-one	Mitomycin
(7E)-9-Hydroxy-7-nonenal	p-Cumenol
(7E,9R,10S,11R,12R,13R,14R,15R,16S,17S,18E,20Z)-4,10,12,14,16-Pentahydroxy-9-(hydroxymethyl)-3,7,11,13,15,17,21-heptamethyl-23-azatricyclo[22.3.1.0~5,27~]octacosa-1(27),2,4,7,18,20,24-heptaene-6,22,26 ,28-tetrone	(.+/-.)-Ethionine
(7E,9S,10S,11R,12R,13R,14R,15R,16S,17S,18E,20Z)-2,4,10,12,14,16-Hexahydroxy-3,7,9,11,13,15,17,21-octamethyl-23-azatricyclo[22.3.1.0~5,27~]octacosa-1(27),2,4,7,18,20,24-heptaene-6,22,26,28-tetrone	MFCD00003143
(7-Isopropenyl-4-methyl-1-azulenyl)methanol	EL9600000
(7R,8S,9Z,12Z)-7,8-Dihydroxy-9,12-octadecadienoic acid	(2E)-3-[4-(trifluoromethyl)phenyl]acrylic acid
(7R,9Z,11R,12S,13R,14S,15S,16S,17R,18S,19Z,21Z)-2,15,17-Trihydroxy-18-(hydroxymethyl)-1'-isobutyl-11-methoxy-3,7,12,14,16,22-hexamethyl-6,23,32-trioxospiro[8,33-dioxa-24,27,29-triazapentacyclo[23.6.1. 1~4,7~.0~5,31~.0~26,30~]tritriaconta-1(31),2,4,9,19,21,25,29-octaene-28,4'-piperidin]-13-yl acetate	6-Methylindole
(7S)-7-{[(2S)-9-Hydroxy-2-isobutyl-3-oxo-2,3,9,9a-tetrahydro-1H-imidazo[1,2-a]indol-9-yl]methyl}-6,7-dihydroquinazolino[3,2-a][1,4]benzodiazepine-5,13-dione	Aesculin
(7S,13aS)-9,10-dimethoxy-7-methyl-5,8,13,13a-tetrahydro-6H-[1,3]dioxolo[4,5-g]isoquino[3,2-a]isoquinolin-7-ium	Ethyl 3,5-Dimethyl-2-pyrrolecarboxylate
(7S,8S,9Z,12Z)-7,8-Dihydroxy-9,12-octadecadienoic acid	Vesnarinone
(7S,9Z,11S,12R,13S,14R,15R,16R,17S,18R,19Z,21Z,23E)-2,15,17,23-Tetrahydroxy-18-(hydroxymethyl)-1'-isobutyl-11-methoxy-3,7,12,14,16,22-hexamethyl-6,32-dioxospiro[8,33-dioxa-24,27,29-triazapentacyclo[23 .6.1.1~4,7~.0~5,31~.0~26,30~]tritriaconta-1(31),2,4,9,19,21,23,25,29-nonaene-28,4'-piperidin]-13-yl acetate	1,3-Benzodioxole
(7Z,10S,11S,12R,13S,14R,15R,16S,17S,18E,20Z)-4,10,12,14,16-Pentahydroxy-9-(hydroxymethyl)-3,7,11,13,15,17,21-heptamethyl-23-azatricyclo[22.3.1.0~5,27~]octacosa-1(27),2,4,7,18,20,24-heptaene-6,22,26,28 -tetrone	3649
(7Z,17Z,21R)-27-Amino-24-hydroxy-24-oxido-19,23,25-trioxa-24lambda~5~-phosphaheptacosa-7,17-dien-21-yl (6Z,9Z,12Z,15Z)-6,9,12,15-octadecatetraenoate	Indobufen
(7Z,19R)-25-Amino-22-hydroxy-22-oxido-16-oxo-17,21,23-trioxa-22lambda~5~-phosphapentacos-7-en-19-yl (7Z,10Z,13Z,16Z)-7,10,13,16-docosatetraenoate	Acetosyringone
(7Z,19R)-25-Amino-22-hydroxy-22-oxido-16-oxo-17,21,23-trioxa-22lambda~5~-phosphapentacos-7-en-19-yl icosanoate	Orthanilic acid
(7Z,21R)-27-Amino-24-hydroxy-24-oxido-18-oxo-19,23,25-trioxa-24lambda~5~-phosphaheptacos-7-en-21-yl (5Z,8Z,11Z,14Z)-5,8,11,14-icosatetraenoate	Astragalin
(7Z,21R)-27-Amino-24-hydroxy-24-oxido-18-oxo-19,23,25-trioxa-24lambda~5~-phosphaheptacos-7-en-21-yl (8Z,11Z,14Z,17Z)-8,11,14,17-icosatetraenoate	4-Hydroxynicotinic acid
(7Z,9R,10S,11S,12R,13S,14R,15R,16S,17S,18E,20Z)-2,4,10,12,14,16-Hexahydroxy-3,7,9,11,13,15,17,21-octamethyl-23-azatricyclo[22.3.1.0~5,27~]octacosa-1(27),2,4,7,18,20,24-heptaene-6,22,26,28-tetrone	(−)-alpha-Santonin
(8)-Gingerol	alpha-L-rhamnopyranose
(8)-SHOGAOL	DMPA
(8alpha,9R)-6'-Methoxy-10,11-dihydrocinchonan-9-ol	4-Vinylphenol
(8E)-10-Hydroperoxy-1,8-heptadecadiene-4,6-diyn-3-ol	2-Methoxy-5-nitrophenol
(8E)-10-Hydroxy-8-decenoic acid	4-phenolsulfonic acid
(8E)-2-Amino-8-octadecene-1,3,4-triol	DOG
(8E,10E)-12-Hydroxy-8,10-octadecadienoic acid	5-Hydroxyanthranilic acid
(8E,10R,12Z)-10-Hydroperoxy-8,12-octadecadienoic acid	Androsterone
(8xi,9xi,10xi,13xi,14xi)-3,11,17,21-Tetrahydroxypregn-5-en-20-one	phenyl urethane
(8xi,9xi,10xi,13xi,14xi)-3,17,21-Trihydroxypregn-5-en-20-one	114618
(9alpha,11alpha,13E)-11-Hydroxy-15-oxo-6,9-epoxyprosta-5,13-dien-1-oic acid	2-(Trifluoromethyl)phenol
(9'cis,11cis,11'cis,13'cis)-3',6-Dihydroxy-7',8'-didehydro-5,6,7,8-tetrahydro-beta,beta-carotene-3,8-dione	3461
(9cis,13'cis)-3,3'-Dihydroxy-2,3-didehydro-beta,beta-caroten-4-one	23UXW8136A
(9cis,13cis,13'cis)-3,3'-Dihydroxy-beta,beta-caroten-4-one	3-Methylglutarate
(9cis,13cis,13'cis)-3-Hydroxy-beta,beta-carotene-4,4'-dione	Metanilic Acid
(9cis,9'cis,11cis,11'cis,13cis)-3,3',4'-Trihydroxy-beta,beta-caroten-4-one	(Z)-Aconitic Acid
(9E)-11-{3-[(2Z)-2-Penten-1-yl]-2-oxiranyl}-9-undecenoic acid	4-Amino-1-(4-{[3-amino-5-(N-methylcarbamimidamido)pentanoyl]amino}-2,3,4-trideoxyhex-2-enopyranuronosyl)-2(1H)-pyrimidinone
(9E)-11-Hydroxy-11-{3-[(2Z)-2-penten-1-yl]-2-oxiranyl}-9-undecenoic acid	Naftopidil
(9E)-13-Oxo-9-octadecenoic acid	3-tyrosine
(9E)-15-Hydroxy-9-heptadecene-11,13-diyn-8-yl acetate	3302
(9E)-5,8,12-Trihydroxy-9-octadecenoic acid	.beta.-Phellandrene
(9E)-8-Hydroxy-1,9-heptadecadiene-4,6-diyn-3-yl acetate	Diethyl oxalate
(9E)-9-Octadecenedioate	3-Amino-4-hydroxybenzoic acid
(9E)-9-Pentadecene-12,14-diyne-1,11-diol	?-LACTOSE
(9E,11Z,13E,15Z)-4-Oxo-9,11,13,15-octadecatetraenoic acid	5-Methyl-2-furoic acid
(9E,12Z)-14-(3-Ethyl-2-oxiranyl)-9,12-tetradecadienoic acid	D-Tyrosine
(9E,12Z,15Z)-2-Hydroxy-9,12,15-octadecatrienoic acid	Methyl phenylglyoxylate
(9R)-6-Hydroxy-2-methyl-6-oxido-12-oxo-5,7,11-trioxa-2-aza-6lambda~5~-phosphaheptacosan-9-yl (9Z)-9-octadecenoate	Tris(2-methylphenyl) phosphate
(9R,10E,12Z,15Z)-9-Hydroperoxy-10,12,15-octadecatrienoic acid	Durene
(9R,13R)-12-oxophytodienoic acid	D-Histidine
(9R,26S)-15,20-Dimethoxy-10,25-dimethyl-2-oxa-10,25-diazaheptacyclo[26.2.2.1~3,7~.1~9,13~.1~18,22~.0~17,34~.0~26,33~]pentatriaconta-1(30),3(35),4,6,13(34),14,16,18(33),19,21,28,31-dodecaene-4,16,19-tr iol	2-arachidonoylglycerol
(9S,10R,11E,13S)-9,10,13-Trihydroxy-11-octadecenoic acid	DG8734020
(9Z)-11-[(3R)-3-Pentyl-2-oxiranylidene]-9-undecenoic acid	O-Tolylacetic acid
(9Z)-12,13,17-Trihydroxy-9-octadecenoic acid	6-Methoxynicotinic acid
(9Z)-12-Oxo-9-dodecenoic acid	L-(−)-Sorbose
(9Z)-9-Octadecen-12-ynoic acid	2-Formylbenzofuran
(9Z,11E)-11-{(3S)-3-[(2Z)-2-Penten-1-yl]-2-oxiranylidene}-9-undecenoic acid	3-Nitrotoluene
(9Z,11E,13S,14Z)-13-Hydroperoxy-9,11,14-octadecatrienoic acid	Piperonyl butoxide
(9Z,11E,15Z)-13-Hydroperoxy-9,11,15-octadecatrienoic acid	(+/-)-2-Hydroxyglutaric acid
(9Z,11Z,13S,15Z)-12,13-epoxyoctadecatrienoic acid	Phytosphingosine
(9Z,12Z)-15-Hydroxy-9,12-octadecadienoic acid	NT2540000
(9Z,12Z,14E)-16-Hydroxy-9,12,14-octadecatrienoic acid	o-Acetyl-p-cresol
(9Z,12Z,15Z)-(7S,8S)-Dihydroxyoctadeca-9,12,15-trienoate	Scutellarein
(9Z,15Z)-methyl 9,15-linoleate	Ethyl 2-pyrrolecarboxylate
(9Z,17Z,21R)-27-Amino-24-hydroxy-24-oxido-19,23,25-trioxa-24lambda~5~-phosphaheptacosa-9,17-dien-21-yl (6Z,9Z,12Z,15Z)-6,9,12,15-octadecatetraenoate	Methyl 4-hydroxyphenylacetate
(9Z,17Z,21R)-27-Amino-24-hydroxy-24-oxido-19,23,25-trioxa-24lambda~5~-phosphaheptacosa-9,17-dien-21-yl palmitate	2,2-Dimethylsuccinic acid
(9Z,21R)-27-Amino-24-hydroxy-24-oxido-18-oxo-19,23,25-trioxa-24lambda~5~-phosphaheptacos-9-en-21-yl (8Z,11Z,14Z,17Z)-8,11,14,17-icosatetraenoate	3,4,5-Trimethoxyphenylacetic acid
(Â±)9-HpODE	Pterostilbene
(carboxymethoxy)succinic acid	Dimethylbutadiene
(Dimethylamino)acetaldehyde	.alpha.-Phellandrene
(E)-1-(4-Bromo-2-nitrophenyl)-N-hydroxymethanimine	3-Phenoxypropanoic acid
(E)-2-(2,6,6-Trimethyl-1-cyclohexen-1-yl)vinyl acetate	Methyl Linolenate
(E)-2,6-Dimethyl-5-methylene-2-heptenoic acid	Ethylmalonic acid
(E)-2-[(2S)-2-Amino-2-carboxyethoxy]-2-hydroxyethenediazonium	Glucosamine
(E)-2-Methoxycinnamaldehyde	(2-Methoxyphenyl)acetic acid
(E)-2-methyl-2-Pentenedioic acid	2-HYDROXY-5-METHOXYACETOPHENONE
(E)-2-methylbutanal oxime	2413
(E)-3-(3-Pentyloxiran-2-yl)prop-2-enal	774375
(E)-3-Butylidenephthalide	VV6695500
(E)-buthiobate	D-(-)-Arginine
(E)-caffeyl alcohol	3542667
(E)-Chlorfenvinfos	(-)-Andrographolide
(E)-cinnamyl acetate	ACETYL PROLINE
(E)-Dec-3-enoic acid	Methyl caffeate
(E)-Dracumerin	Styracit
(E)-ethyl 3-(pyridin-2-yl)acrylate	5-Hydroxy-3-(4-hydroxyphenyl)-4-oxo-4H-chromen-7-yl hexopyranoside
(E)-Ferulic acid	AC3851500
(E)-Hex-2-enyl butyrate	4-Aminobutanal
(E)-Hex-2-enyl propionate	Veliparib
(E)-Hex-2-enyl salicylate	QL5300000
(E)-Î²-Santalol	DL-Pantolactone
(E)-Isoferulic acid	Beclometasone dipropionate
(E)-N-Methyl-1-[3-(trifluoromethyl)phenyl]methanimine	3-Tolualdehyde
(E)-Non-2-en-1-yl acetate	3-acetylanisole
(E)-Octotiamine	Salidroside
(E)-p-coumaric acid	4-Vinylcyclohexene
(E,E)-dimethyl muconate	2321915
(E,Z)-Gloxazone	dl-Perillaldehyde
(E,Z,E)-octadeca-9,11,13-trienoic acid	CZ4200000
(e,z,z)-2,4,7-decatrienal	Dazomet
(Hexopyranosyloxy)(4-hydroxyphenyl)acetonitrile	Heptaethylene Glycol
(Hexopyranosyloxy)(phenyl)acetonitrile	(E)-Chlorfenvinfos
(Pentamethylphenyl)disilane	dioxybenzone
(R)-(−)-2-Aminobutyric acid	Dodecyl gallate
(R)-(-)-6-hydroxymellein	alpha-D-Xylopyranose
(R)-(−)-Abscisic acid	SL7800000
(R)-(-)-beta-Hydroxybutyric acid	cyclandelate
(R)-(−)-Carvone	2443
(R)-(–)-Linalool	3-(2-Thienyl)-DL-alanine
(R)-(-)-Mandelic acid	R-(-)-Phenylephrine
(R)-(+)-alpha-Terpineol	Fendiline
(R)-(+)-Citronellal	1,4-Diethylbenzene
(R)-(+)-Pulegone	Sotolon
(R)-(+)-rosmarinic acid	D-Asparagine
(R)-1-Aminopropan-2-yl phosphate	2396
(R)-2-ethylmalic acid	Ritalinic acid
(R)-2-hydroperoxy-alpha-linolenic acid	DJ1892000
(R)-2-hydroxy-alpha-linolenic acid	N-Methyl-L-alanine
(R)-2-propylmalic acid	Isobutylbenzene
(R)-3,3-dimethylmalic acid	Lofexidine
(R)-3-hydroxy-3-methyl-2-oxopentanoic acid	(+/-)-Sabinene
(R)-4-dehydropantoic acid	3-Cyanobenzyl bromide
(R)-4''-methoxydalbergione	Trimethyl orthoformate
(R)-Coclaurine	Mandelonitrile
(R)-columbianetin	Betamethasone
(R)-Î±-Ionone	DP0657050
(R)-octopamine	Salicylaldoxime
(R)-persenone a	tinoridine
(R)-Salsolinol	(+)-(R)-limonene
(R,S,S)-Triglycidyl Isocyanurate	(+)-castanospermine
(S)-(-)-alpha-Terpineol	Xanthoxylin
(S)-(-)-Cherylline	Tobramycin
(S)-(−)-Citronellal	(.+/-.)-Pulegone
(S)-(-)-Goitrin	liquiritigenin
(S)-(−)-Perillaldehyde	(E)-2-Methoxycinnamaldehyde
(S)-(-)-pipecolic acid	Methyl picolinate
(S)-(-)-Rosmarinic acid	QJ4730000
(S)-(−)-Warfarin	Rosoxacin
(S)-(+)-2-Aminobutyric Acid	471387
(S)-(+)-alpha-hydroxybutyric acid	TERPINOLENE
(S)-(+)-Bulbocapnine	etravirine
(S)-(+)-Ibuprofen	3-acetyloxolan-2-one
(S)-(+)-Linalool	Chlortetracycline
(S)-?-nonalactone	Acexamic acid
(S)-?-undecalactone	Safranal
(S)-1-Aminopropan-2-yl phosphate	L-Alloisoleucine
(S)-1-phenylethanol	Phenothrin
(S)-1-pyrroline-5-carboxylic acid	Bis(trimethylsilyl)acetylene
(S)-2-acetyl-2-hydroxybutanoic acid	myclobutanil [ANSI]
(S)-2-trans-abscisic acid	VC0560000
(S)-3,5-DHPG	pA
(S)-3-Hydroxyisobutyric acid	DK3970000
(S)-3-phenyl-β-alanine	Genipin
(S)-Bepotastine	3-Dimethylaminobenzoic acid
(S)-Cheilanthifoline	Dimethyl oxalate
(S)-coclaurine	M-CYANOACETOPHENONE
(S)-glyceryl 1-arachidonate	3421
(S)-methylmalonaldehydic acid	Methyl 4-chloro-3-nitrobenzate
(S)-Mevalonic acid	Sisomicin
(S)-Oxazepam	Methyl 3,4,5-trimethoxybenzoate
(S)-Supinidine	D-allo-Isoleucine
(S)-β3h-phenylalanine	oxolan-3-one
(Sulfooxy)methyl 5-(3,4-dihydroxyphenyl)-4-hydroxypentanoate	Elemicin
(Z)-?-damascone	11-Aminoundecanoic acid
(Z)-[(4-{[(5xi)-4-O-Acetyl-6-deoxy-alpha-L-lyxo-hexopyranosyl]oxy}benzyl)iminio](methoxy)methanethiolate	Dimethyl 3-oxoglutarate
(Z)-1,3-Octadiene	6-Deoxyhexopyranose
(Z)-2,6-Dimethyl-5-methylene-2-heptenoic acid	Hesperetin
(Z)-2-methylbutanal oxime	GP2800000
(Z)-3,5-Hexadienyl butyrate	2361
(Z)-3-butylidenephthalide	LEVOBUNOLOL
(Z)-4-hydroxy-3-methylbut-2-enal	TI0889000
(Z)-Afimoxifene	Embelin
(Z)-Chlorfenvinfos	alfatradiol
(Z)-chlorogenic acid	Dicyclopentadiene
(Z)-cinnamaldehyde	N-Methyl-N-nitrosourethane
(Z)-Cinnamyl acetate	Ancymidol
(Z)-desulfoglucotropeolin	4'-Hydroxy-3'-methylacetophenone
(Z)-Droloxifene	Citiolone
(Z)-ethyl furfuracrylate	MFCD00003959
(Z)-isoeugenyl acetate	FEMA 4695
(Z)-methyl cinnamate	Formestane
(Z)-N-[(2R)-2-Amino-1-hydroxy-3-{[(1E)-N-hydroxy-5-(methylsulfanyl)pentanimidoyl]sulfanyl}propylidene]glycine	2458
(Z)-N-[(2R)-2-Amino-1-hydroxy-3-{[(1E)-N-hydroxy-6-(methylsulfanyl)hexanimidoyl]sulfanyl}propylidene]glycine	Ethyl 3-hydroxybenzoate
(Z)-Octotiamine	3183
(Z)-phenylacetaldoxime	3108
.	a-Oxo-b-methylvaleric acid
.alpha.-Campholenal	2-[2-(2-Ethoxyethoxy)ethoxy]ethanol
.alpha.-Cumyl alcohol	Ethylene carbonate
.alpha.-D-Erythro-Hex-2-enopyranose, 3-deoxy-, tetraacetate	D-Psicose
.alpha.-D-Galactopyranose	Apigetrin
.alpha.-D-Glucopyranose	AA0G3TW31W
.ALPHA.-TOCOPHERONIC ACID	Ethyl isovalerate
.alpha.-Vetivone	Dronedarone
.beta.-D-Glucopyranose	Iso-Amyl nitrite
.beta.-Estradiol	Cynaroside
.beta.-Ionone epoxide	(+/-)-Camphoric acid
.gamma.-Decalactone	Piromidic acid
?-amylcinnamyl isovalerate	tert-butylphenol
?-Damascone	7096825
?-FNA	D-Allothreonine
?-ionone	1858667
?-LACTOSE	1107116
?-MALTOSE	alpha-Methylcinnamic acid
?-Ribazole	MCPB
?-santalol	Isobutylparaben
?-Terpineol	4-Methoxybenzenebutanoic acid
?-terpinyl propionate	Protirelin
[({1-[(2E)-2-Hexen-1-yloxy]hexyl}oxy)methyl]benzene	Betamipron
[({1-[(3Z)-3-Hexen-1-yloxy]hexyl}oxy)methyl]benzene	3-Amino-5-hydroxybenzoic acid
[(1-Ethoxyethoxy)methyl]benzene	g-Guanidinobutyrate
[(1-Ethoxypropoxy)methyl]benzene	NSC 3363
[(1-Isopropoxypropoxy)methyl]benzene	2,5-Bis(hydroxymethyl)furan
[(3S)-3-Amino-3-carboxypropyl](hydroxymethyl)oxophosphonium	5-Phenylvaleric acid
[(4-Acetamidophenyl)sulfonyl][1,4-dioxo-3-(1-pyridiniumyl)-1,2,3,4-tetrahydro-2-naphthalenyl]azanide	Deoxynivalenol
[(4E)-11,11-Dimethyl-8-methylenebicyclo[7.2.0]undec-4-en-4-yl]methanol	TMPTMA
[(4E)-6-(Vinyloxy)-4-hexen-1-yl]benzene	Pteridine
[(4Z)-5-(Methylsulfanyl)-4-penten-2-yn-1-yl]benzene	Monoethyl malonic acid
[(6-O-Hexopyranosylhexopyranosyl)oxy](phenyl)acetonitrile	phenprobamate
[(Z)-({3-[2,3-Bis(methoxycarbonyl)-1H-indol-1-yl]propyl}imino)(3,5-dinitrophenyl)methyl]oxidanyl	Azimilide
[[5-(6-aminopurin-9-yl)-3,4-dihydroxy-tetrahydrofuran-2-yl]methoxy-oxido-phosphoryl] [5-(7,8-dimethyl-2,4-dioxo-benzo[g]pteridin-3-id-10-yl)-2,3,4-trihydroxy-pentyl] phosphate	tetramethylbenzene
[1,2-Phenylenebis(oxy)]bis(trimethylsilane)	Carbosulfan
[1-Methyl(3-~2~H)-1H-indol-2-yl](phenyl)methanone	Sinensetin
[2-(Diethylsilyl)phenyl](diethyl)(phenylethynyl)silane	Tamsulosin
[2-(Dimethoxymethyl)benzyl](trimethyl)silane	QJ4375000
[2,2-Bis(trimethylsilyl)-1,1-ethenediyl]bis[dimethyl(2-methyl-2-propanyl)silane]	Methyl-1-benzylpyrrolidin-3-carboxylat
[2,4,6-Trihydroxy-3-(3-methyl-2-buten-1-yl)phenyl]acetic acid	trans-geranic acid
[2,4-Dihydroxy-3-(3-methyl-2-buten-1-yl)phenyl](hydroxy)acetic acid	Piracetam Impuirty D
[2,4-Dihydroxy-3-(sulfooxy)phenyl]acetic acid	Benazepril
[3-(3,4-methylenedioxyphenyl)-2-(mercaptomethyl)-1-oxoprolyl]alanine	Raffinose
[3-(3,4-methylenedioxyphenyl)-2-(mercaptomethyl)-1-oxoprolyl]glycine	2-Ethylhexyl acrylate
[3-(3-Chloro-10,11-dihydro-5H-dibenzo[b,f]azepin-5-yl)propyl]dimethylamine oxide	2,3,4,5-PCB
[3-(4-Fluorobenzoyl)-6-methoxy-2-methyl-1H-indol-1-yl]acetic acid	3 hydroxycoumarin
[3-(4-Methoxyphenyl)-2-oxiranyl]methanol	BTA
[3-(4-Methoxyphenyl)-2-oxiranyl]methyl hydrogen sulfate	Boc-Asn-Oh
[3,5-Dihydroxy-4-(sulfooxy)phenyl]acetic acid	XV0525000
[3-Methyl-3-(4-methyl-3-pentenyl)-2-oxiranyl]methyl acetate	Arabinose 5-phosphate
[4-(1,1,2,2-tetramethyl-1-silapropoxy)phenyl]methan-1-ol	2,3,6-Trimethylphenol
[4-(4-Methoxyphenyl)-2,4-bis(methylsulfanyl)butyl](trimethyl)silane	tetrahydroquinaldine
[4-(Methylsulfanyl)butylidyne]azane oxide	Brequinar
[6,7-dimethoxy-1-methyl-3,4-dihydro-2(1H)-isoquinolinyl](5-methyl-2-phenyl-2H-1,2,3-triazol-4-yl)methanone	Ethopabate
[7-Hydroxy-1-(4-hydroxy-3,5-dimethoxyphenyl)-3-(hydroxymethyl)-6,8-dimethoxy-1,2,3,4-tetrahydro-2-naphthalenyl]methyl hydrogen sulfate	o-Succinylbenzoate
[7-Hydroxy-1-(4-hydroxy-3-methoxyphenyl)-3-(hydroxymethyl)-6-methoxy-1,2,3,4-tetrahydro-2-naphthalenyl]methyl β-D-glucopyranoside	D-(-)-norvaline
[8]-Paradol	L-Phenylglycine
[Ethoxy(3-methylbutoxy)methyl]benzene	1,1,1-Trifluoroacetone
[N-(4-Aminobutyl)carbamimidoyl]phosphoramidic acid	4-Methoxycinnamaldehyde
{(Z)-1,2-Bis[fluoro(dimethyl)silyl]-1,2-ethenediyl}bis(trimethylsilane)	Diethyl 1,1-cyclobutanedicarboxylate
{[(15-Hydroxy-3-methoxy-1,2,6,7-tetradehydroerythrinan-16-yl)oxy]sulfonyl}acetic acid	Chrysanthemic acid
{[(2E)-3,7-Dimethyl-2,6-octadien-1-yl]sulfonyl}benzene	.gamma.-Decalactone
{[1-(3-Methylbutoxy)ethoxy]methyl}benzene	4-(Trifluoromethyl)benzyl alcohol
{[1-(Pentyloxy)ethoxy]methyl}benzene	6'-Methoxy-10,11-dihydrocinchonan-9-ol
{[2-Amino-4-oxo-6,7-di(sulfanyl-kappaS)-3,5,5a,8,9a,10-hexahydro-4H-pyrano[3,2-g]pteridin-8-yl]methyl dihydrogenato(2-) phosphate}(oxo)thioxomolybdenum	AJ3175000
{2-(3,4-Dimethoxyphenyl)-4-[(3,4-dimethoxyphenyl)(methoxy)methyl]tetrahydro-3-furanyl}methanol	Mavik
{2-[(2E)-5-Hydroxy-2-penten-1-yl]-3-oxocyclopentyl}acetic acid	Lactisole
{2-[(Trimethylsilyl)methyl]phenyl}methanol	3617
{3-Hydroxy-2-[(2E)-2-penten-1-yl]cyclopentyl}acetic acid	4163
{3-Oxo-2-[(2E)-2-penten-1-yl]-1-cyclopenten-1-yl}acetic acid	(+)-[6]-Gingerol
{3-Oxo-2-[(2E)-5-sulfo-2-penten-1-yl]cyclopentyl}acetic acid	acetylserine
{5-[({3-[(5-{[Benzyl(methyl)amino]methyl}-1,2-oxazol-3-yl)methyl]-3-oxetanyl}amino)methyl]-2-furyl}methanol	3-Biphenylol
{5-[(Z)-4,5-Dihydro-3H-pyrrol-3-ylidenemethyl]-2-furyl}methanol	2-Pyridylacetic Acid
{6-[(1E)-3-(4-Hydroxyphenyl)-3-oxo-1-propen-1-yl]-5-methoxy-2-methyl-2H-chromen-2-yl}methyl hydrogen sulfate	4-Methylamino-benzoic acid
1-(1,3-Benzodioxol-5-yl)-2-propen-1-one	Acetonedicarboxylic Acid
1-(17-Hydroxy-16-methoxyaspidospermidin-1-yl)ethanone	PIVALYL CHLORIDE
1-(1-Acetoxyethyl)-7-isopropyl-4-methylene-2-oxooctahydro-1H-inden-5-yl (2E)-3-methyl-2-pentenoate	Di-n-Amyl phthalate
1-(1-Ethoxyethyl)-5-fluoro-2,4(1H,3H)-pyrimidinedione	2455
1-(1H-Benzo[d]imidazol-2-yl)ethan-1-ol	Methyl 3,5-dimethoxybenzoate
1-(1H-Indol-3-yl)-3-methyl-2,3-butanediol	Doxofylline
1-(1-Hydroxyethyl)-7-isopropyl-4-methylene-2-oxooctahydro-1H-inden-5-yl (2E)-3-methyl-2-pentenoate	VV4325500
1-(1Z-hexadecenyl)-2-oleoyl-sn-glycero-3-phosphoethanolamine	CZ7525000
1-(2,3,4,6-Tetrahydroxyphenyl)-3-(2,3,4-trihydroxyphenyl)-1,2-propanedione	D-Homoproline
1-(2,3,4,6-Tetrahydroxyphenyl)-3-(2,4,5-trihydroxyphenyl)-1,2-propanedione	Dihydrouridine
1-(2,3,4,6-Tetrahydroxyphenyl)-3-(3,4,5-trihydroxyphenyl)-1,2-propanedione	CU8500000
1-(2,3,4-Trihydroxy-5-methoxyphenyl)-2-(2,4,5-trihydroxyphenyl)-1-propanone	Chlorphenylpiperazin
1-(2,3,6-Trimethylphenyl)-3-buten-2-one	4-Ethyltoluene
1-(2,3-Dihydro-6-methyl-1H-pyrrolizin-5-yl)-1,4-pentanedione	4,4-Thiobis(6-t-butyl-m-cresol)
1-(2,4,4-Trimethyl-2-cyclohexen-1-yl)-1,3-butanedione	p-(Trifluoromethyl)cinnamic acid
1-(2,4,6-Trihydroxy-3-methoxyphenyl)-2-(2,4,5-trihydroxyphenyl)-1-propanone	oxyphenbutazone
1-(2,4,6-Trihydroxyphenyl)-3-(3,4,5-trimethoxyphenyl)-1-propanone	Bensulfuron-methyl [ANSI, WSSA]
1-(2,4-Dihydroxy-3-methoxyphenyl)-7-(4-hydroxy-3-methoxyphenyl)-3,5-heptanedione	2-Acetyl-1-pyrroline
1-(2,4-Dihydroxy-5-methoxyphenyl)-2-(2,3,4,5-tetrahydroxyphenyl)-1-propanone	1-Bromohexadecane
1-(2,4-Dihydroxy-5-methoxyphenyl)-2-(2,3,4,6-tetrahydroxyphenyl)-1-propanone	46376
1-(2,4-Dihydroxy-5-methoxyphenyl)-7-(4-hydroxy-3-methoxyphenyl)-3,5-heptanedione	4-METHYLHIPPURIC ACID
1-(2,4-Dihydroxy-6-methoxy-3,5-dimethylphenyl)-3-(2-hydroxyphenyl)-1-propanone	D-(+)-Sorbose
1-(2,4-Dihydroxy-6-methoxy-3,5-dimethylphenyl)-3-(3-hydroxyphenyl)-1-propanone	1-(5-Pyrimidinyl)ethanone
1-(2,4-Dihydroxy-6-methoxy-3,5-dimethylphenyl)-3-(4-hydroxyphenyl)-1-propanone	(-)-pinocembrin
1-(2,4-Dihydroxy-6-methoxy-3,5-dimethylphenyl)-3-hydroxy-3-phenyl-1-propanone	VES
1-(2,4-Dihydroxy-6-methoxy-3-methylphenyl)-3-phenyl-1-propanone	(2E)-decenoic acid
1-(2,4-Dihydroxyphenyl)-2-(2,3,4-trihydroxyphenyl)-1-propanone	2672
1-(2,4-Dihydroxyphenyl)-2-(2,4,5-trihydroxyphenyl)-1-propanone	Erbstatin Analog
1-(2,4-Dihydroxyphenyl)-3-(5-methoxy-2,2-dimethyl-2H-chromen-6-yl)-1-propanone	Î±-Isopropylmalate
1-(2,4-Dihydroxyphenyl)-3-[4-hydroxy-3-(3-methyl-2-buten-1-yl)phenyl]-1-propanone	beta-D-Fructofuranose
1-(2,4-Dihydroxyphenyl)-3-{2-[(2E)-3,7-dimethyl-2,6-octadien-1-yl]-3,4,6-trihydroxyphenyl}-1-propanone	Tricaine
1-(2,4-Dihydroxyphenyl)-3-{2-[(2E)-3,7-dimethyl-2,6-octadien-1-yl]-3,4-dihydroxyphenyl}-3-hydroxy-1-propanone	1,4-Butynediol
1-(2,4-Dihydroxyphenyl)-3-{2-[(2E)-5-(3,3-dimethyl-2-oxiranyl)-3-methyl-2-penten-1-yl]-3,4-dihydroxyphenyl}-1-propanone	3408
1-(2,4-Dihydroxyphenyl)-3-{3-[(3,3-dimethyl-2-oxiranyl)methyl]-4-hydroxyphenyl}-1-propanone	2-Guanidinobenzimidazole
1-(2,4-Dihydroxyphenyl)-3-hydroxy-3-[4-hydroxy-3-(3-methyl-2-buten-1-yl)phenyl]-1-propanone	N-Acetylvaline
1-(2-Deoxypentofuranosyl)-5-(trimethylsilyl)-2,4(1H,3H)-pyrimidinedione	2-Benzyloxyethanol
1-(2-Furyl)-1,2-butanedione	4-Methoxybenzeneethanol
1-(2-Furyl)-1,2-propanedione	2-Ethoxybenzoic acid
1-(2-Furyl)-3-buten-1-one	5-Oxohexanoic acid
1-(2-Hydroxy-3,4-dimethoxyphenyl)-3-phenyl-1-propanone	1,2-dimethyltryptamine
1-(2-Hydroxy-4,6-dimethoxy-3-methylphenyl)-3-(4-hydroxyphenyl)-1-propanone	XV0600000
1-(2-Hydroxy-4,6-dimethoxyphenyl)-3-(4-methoxyphenyl)-1-propanone	10-Oxo-8-azatricyclo[5.3.1.0~3,8~]undec-5-yl 1H-indole-3-carboxylate
1-(2-Hydroxy-5-methoxyphenyl)-5-phenyl-1,3-pentanedione	(+)-Abscisic acid
1-(2-Hydroxy-6-methoxyphenyl)-5-phenyl-1,3-pentanedione	Fucose
1-(2-Hydroxyphenyl)-7-phenyl-3-heptanone	Acetomesitylene
1-(2-Isopropenyl-5-methyl-1,5-cyclohexadien-1-yl)-2-methyl-3-buten-2-ol	Hexonic acid
1-(2-Isopropylidenehydrazino)phthalazine	2-(Carbomethoxy)thiophene
1-(2-Methoxy-2-propanyl)-4-methylbenzene	naloxone
1-(2-Methyl-3-phenyl-2-oxiranyl)ethanone	D-Homoserine
1-(2-NITROPHENOXY)OCTANE	ibufenac
1-(3,3-Dimethyl-2-oxiranyl)-2,2-dimethyl-3-buten-1-one	Diethyl diallylmalonate
1-(3,3-Diphenylpropanoyl)-2-pyrrolidinone	CZ5640000
1-(3,4-Dihydroxy-5-methoxyphenyl)-7-(4-hydroxy-3-methoxyphenyl)-3,5-heptanedione	Digoxigenin
1-(3,4-Dihydroxyphenyl)-2-methyl-1-propanone	MX7820000
1-(3,4-Dihydroxyphenyl)-3-(5-methoxy-2,2-dimethyl-2H-chromen-6-yl)-1-propanone	3-ethyltoluene
1-(3,4-Dihydroxyphenyl)-7-(3-methoxyphenyl)-3,5-heptanedione	Ethyl 4-nitrophenylacetate
1-(3,4-Dihydroxyphenyl)-7-(4-hydroxy-3-methoxyphenyl)-3,5-heptanedione	2-Methylhippuric Acid
1-(3,4-Dihydroxyphenyl)-7-(4-hydroxyphenyl)-3,5-heptanedione	m-Tolylacetic Acid
1-(3,4-Dihydroxyphenyl)acetone	2-Vinyltoluene
1-(3,4-Dihydroxyphenyl)ethanone	2382U55WN2
1-(3,4-Dimethoxyphenyl)-1,2-ethanediol	Methyl 5-chloro-2-nitrobenzoate
1-(3,4-Dimethoxyphenyl)-4-(4-hydroxy-3-methoxyphenyl)dihydro-1H,3H-furo[3,4-c]furan-3a(4H)-ol	Meconin
1-(3,4-Dimethoxyphenyl)-5-hydroxy-3-decanone	2708
1-(3,4-dimethoxyphenyl)ethan-1-one oxime	2,5-Dimethoxyphenylacetic acid
1-(3,4-Dimethylphenyl)-1,2-ethanediol	(+)-D-Isosorbide
1-(3,4-Diphenyl-2,5-dioxabicyclo[2.1.1]hex-1-yl)acetone	Pentifylline
1-(3,5-Dihydroxyphenyl)-2-pentadecanone	D-Isoleucine
1-(3-Acetyl-2,4,6-trihydroxyphenyl)-1,5-anhydrohexitol	Tofacitinib
1-(3-Furyl)-1,4-pentanediol	Oxyresveratrol
1-(3-Furyl)-4b,7,7,14a-tetramethyl-6a,7,12b,13,14,14a-hexahydro-1H,8aH-pyrano[4',3':3,3a][2]benzofuro[5,4-f]isochromene-3,5,10(4bH,6H,9H)-trione	81567
1-(3-Furyl)-4-hydroxy-4,8-dimethyl-1,6-nonanedione	2879
1-(3-Furyl)-4-hydroxy-4,8-dimethyl-7-nonene-1,6-dione	ACETYL ARGININE
1-(3-Heptyl-2-oxiranyl)-7-octene-2,4-diyne-1,6-diol	melilotic acid
1-(3-Hydroxyphenyl)-7-(3-methoxyphenyl)-3,5-heptanedione	774499
1-(3-Hydroxyphenyl)-7-phenyl-3-heptanone	actarit
1-(3-Hydroxypropanoyl)-1,3,6,8-tetramethyl-1,2,4a,5,6,7,8,8a-octahydro-2-naphthalenecarboxylic acid	(+)-Staurosporine
1-(3-Hydroxypropyl)-2-azetidinecarboxylic acid	Methyl o-methylbenzoate
1-(3-Methoxyphenyl)-2-propanol	FURFURAL ACETONE
1-(3-Methyl-4-pyridinyl)ethanone	Levomefolic acid
1-(3-Phenyl-2-oxiranyl)ethanone	norfenefrine
1-(4,5-Dihydroxy-7-methoxy-2,2-dimethyl-3,4-dihydro-2H-chromen-6-yl)-3-phenyl-2-propen-1-one	(+)-(S)-Carvone
1-(4-Chlorobutyl)-2,2,6,6-tetramethyl-1,2,6-azadisilinane	1910045
1-(4-fluorophenyl)-2-(4-methoxyphenyl)-4-(2-naphthyl)butane-1,4-dione	SI6465300
1-(4-Hydroxy-1-benzofuran-5-yl)ethanone	4-Butoxybenzaldehyde
1-(4-Hydroxy-3-methoxyphenyl)-3,5-tetradecanedione	Phenylmalonic acid
1-(4-Hydroxy-3-methoxyphenyl)-3-oxo-5-decanesulfonic acid	Hydroferulic acid
1-(4-Hydroxy-3-methoxyphenyl)-3-tetradecanone	2697
1-(4-Hydroxy-3-methoxyphenyl)-3-undecanone	3-Oxopropanoic acid
1-(4-Hydroxy-3-methoxyphenyl)-7-(3-hydroxyphenyl)-3,5-heptanedione	Octabenzone
1-(4-Hydroxy-3-methoxyphenyl)-7-phenyl-3,5-heptanedione	Acetyleugenol
1-(4-Hydroxyphenyl)-1,2-ethanediol	Streptozotocin
1-(4-Hydroxyphenyl)-1-decene-3,5-dione	D-Cellotriose
1-(4-Hydroxyphenyl)-3-(5-methoxy-2,2-dimethyl-2H-chromen-6-yl)propyl hydrogen sulfate	YW5425000
1-(4-Hydroxyphenyl)-3-(7-methoxy-2,2-dimethyl-1a,7b-dihydro-2H-oxireno[c]chromen-6-yl)-1-propanone	Cilnidipine
1-(4-Hydroxyphenyl)-7-phenyl-3-heptanone	(R)-(-)-Hydratropic acid
1-(4-hydroxyphenyl)pent-1-en-3-one	Hyperoside
1-(4-Isopropenyl-1-cyclopenten-1-yl)ethanone	3697
1-(4-Methoxy-1-benzofuran-5-yl)ethanone	laurilsulfate
1-(4-Methoxyphenyl)-2,3-pentanedione	(R)-(−)-Carvone
1-(4-Methoxyphenyl)-3-oxo-2-propanyl hydrogen sulfate	2-Isopropoxyphenol
1-(4-Methoxyphenyl)-3-oxopropyl hydrogen sulfate	3,5-Dimethoxytoluene
1-(4-Methoxyphenyl)-3-pentanol	2732
1-(4-Methoxyphenyl)-4-methyl-2,3-pentanedione	(E)-methyl isoeugenol
1-(4-Methoxyphenyl)-4-methyl-3-pentanol	2717
1-(4-Methoxyphenyl)-4-methyl-3-pentanone	Latanoprost
1-(5,6,7a,8-Tetrahydro-7H-[1,3]benzodioxolo[6,5,4-de]benzo[g]quinolin-7-yl)ethanone	3191
1-(5-Acetyl-2-hydroxyphenyl)-3-methyl-1-butanone	4398
1-(5-Hydroxy-3a,4-dimethyl-3a,4,5,6,7,7a-hexahydro-1H-inden-2-yl)ethanone	Tofisopam
1-(5-Methyl-2-furyl)-1,2-propanedione	2H-pyrazolo[4,3-d]pyrimidin-7-ol
1-(5-Methyl-3-phenyl-2-furyl)-1-phenyl-2-(3,3,3-~2~H_3_)propanone	Î²-Amino-4-hydroxybenzenepropanoic acid
1-(5-Pyrimidinyl)ethanone	sertaconazole
1-(6-Amino-9H-purin-9-yl)-1-deoxy-Î²-D-ribofuranuronamide	3235
1-(9H-beta-Carbolin-1-yl)-1,4-butanediol	Moxifloxacin
1-(Aminooxy)-3-methylbutane	Cilastatin
1-(Aminooxy)pentane	Toloxatone
1-(beta-D-Glucopyranuronosyl)-3-{1-hydroxy-4-[methyl(nitroso)amino]butyl}pyridinium	DA3681666
1-(Diethoxymethyl)-4-methoxybenzene	alpha-Maltose
1-(Dimethoxymethyl)-4-methylbenzene	L-(-)-Camphor
1-(Furan-2-yl)hexan-1-one	Dimethyl anthranilate
1-(Hydroxymethyl)-7-(4-hydroxyphenyl)-4-oxo-8-oxabicyclo[3.2.1]oct-2-ene-6-carboxylic acid	1,3,7-Trimethyluric acid
1-(Methylthio)-2-[3-methyl-4-(2,2,2-trifluoroethoxy)-2-pyridinyl]-1H-benzimidazole	Dihydrodaidzein
1-(Propyldisulfanyl)-1-(propylsulfinyl)propane	Diallyl disulfide
1-(sn-glycero-3-phospho)-1D-myo-inositol	Diethyl phenylmalonate
1-(Tetrahydro-2H-pyran-4-yl)-3-cyclohexene-1-carboxylic acid	Compactin
1,1'-(9-Propyl-9H-carbazole-3,6-diyl)diethanone	2'-Hydroxy-6'-methoxyacetophenone
1,1',1'',1'''-(Oxydimethanetriyl)tetrakis(4-methoxybenzene)	Dimepranol
1,1,1,2,2,3,4,4,5,5,5-Undecamethyl-3-phenylpentasilane	Triamcinolone
1,1,1,2,2-Pentamethyl-2-(2-methyl-2-propen-1-yl)disilane	4-Methylcoumarin
1,1,1,2,2-Pentamethyl-2-{4-[(pentamethyldisilanyl)oxy]phenyl}disilane	pseudouridine
1,1,1,2-Tetramethyl-2,2-di(1-naphthyl)disilane	ethotoin
1,1,1,2-Tetramethyl-2,2-di(2-naphthyl)disilane	L-3-phenyllactic acid
1,1,1,3,3,3-Hexafluoro-2-propanyl (3beta,5alpha,20R)-3-(2,2,2-trifluoroacetoxy)cholan-24-oate	O-Methylbenzyl cyanide
1,1,1,3,3,3-Hexafluoro-2-propanyl (3beta,5beta,20R)-3-(2,2,2-trifluoroacetoxy)cholan-24-oate	MW5604750
1,1,1,3,3,3-Hexamethyl-2-(trifluoromethyl)-2-(trimethylsilyl)trisilane	(R)-(+)-rosmarinic acid
1,1,1,3,3,3-Hexamethyl-2-[(trimethylsilyl)methyl]trisilane	Pyrithyldione
1,1,1-Trifluoroacetone	DMS
1,1,1-Trimethyldisilane	Pimpinellin
1,1,2,2-Tetramethyl-1,2-di(1-naphthyl)disilane	Minocycline
1,1,2,2-Tetramethyl-1,2-di(2-naphthyl)disilane	83002
1,1,2,2-Tetramethyl-1,2-disilinane	SG8050000
1,1,2,3,3-Pentamethyl-1,3-disilolane	P-ETHYLACETOPHENONE
1,1,3,3-Tetramethyl-1,3-disilinane	metazachlor
1',1',3',3'-Tetramethyl-1'H,2H,3'H-spiro[naphthalene-1,2'-naphtho[1,8-de][1,3]disiline]	SECOISOLARICIRESINOL, (+)-
1,1,3-TRIMETHYLINDAN	cyclobarbital
1,1,4,4-Tetraethyl-1,2,3,4-tetrahydro-1,4-benzodisiline	MUD
1,1,4,4-Tetramethyl-1,4-disilinane	Precocene II
1,1,4-Trimethylindane	Glabridin
1,1,5-TRIMETHYLINDAN	DMH
1,1,6-Trimethyl-1,2-dihydronaphthalene	trans-Glutaconic acid
1,1,6-Trimethylindane	(+)-aldosterone
1,1,7-Trimethyldecahydrospiro[cyclopropa[e]azulene-4,2'-oxirane]	napropamide-M
1,12-Dihydroxy-1,11-epoxypicrasa-12,14-diene-2,16-dione	2-Methoxy-6-methylbenzoic acid
1,16-Heptadecadiene-4,6-diyne-3,9,10-triol	Oxindole-3-acetic acid
1,1-Diethoxyethane	Isovaline
1,1'-Dimethyl-2,2',3,3',8,8',8a,8a'-octahydro-1H,1'H-3a,3a'-bipyrrolo[2,3-b]indole	ADRENALONE
1,1-Dimethyl-3-(4-{[(3-methylphenyl)sulfanyl]methoxy}phenyl)urea	2-Methyl-1-benzofuran
1,1-Dimethyl-3-(trimethylsilyl)-1,3-dihydro-2,1-benzoxasilole	GZ7170000
1,2,10-Trimethoxy-6H-dibenzo[de,g]quinoline-7,9-dione	2462
1,2,3,3a,6,7-Hexahydrocyclopenta[d]pyrrolo[2,1-b][1,3]oxazin-8(5H)-one	Methylglutaric acid
1,2,3,4,5,6-Cyclohexanehexol	3091
1,2,3,4,6,7,8,9-Octahydrophenazine	BENZYLOXYACETALDEHYDE
1,2,3,4-Tetrachlorobenzene	5-Aminopentanol
1,2,3,4-Tetrahydro-4-oxo-1-naphthoic acid	2,3-Cresotaldehyde
1,2,3,4-Tetramethyl-1,3-cyclopentadiene	LQ1925000
1,2,3,5-Cyclohexanetetrol	Pentoxyverine
1,2,3,8-Tetrahydroxy-7-methyl-9,10-anthraquinone	N-acetyldopamine
1,2,4,5-Cyclohexanetetrol	3228
1,2,4,5-tetrahydrotestolactone	Benzetimide
1,2,5,6-Tetrahydrocuminic acid	(+)-alpha-Pinene
1,2:4,5-Dianhydro-1-(7-carboxyheptyl)-3-deoxy-5-pentylpentitol	3522
1,2-Benzoquinone	Ethylene glycol diacetate
1,2-Bis[(~2~H)ethynyl]-1,1,2,2-tetraphenyldisilane	1383873
1,2-Campholide	Phenibut
1,2-Cyclohexanediyl diacetate	2,4-Dichlorotoluene
1,2-Diacetylbenzene	Vinpocetine
1,2-Diethoxyethane	7,8-dimethyl-10-(2,3,4,5-tetrahydroxypentyl)benzo[g]pteridine-2,4(3H,10H)-dione
1,2-Diethyl-1,2-dimethyl-1,2-bis(4-methylphenyl)disilane	Lisuride
1,2-Difluoro-1,2-dimethyl-1,2-bis(2-methyl-2-propanyl)disilane	CU6123000
1,2-Dihydro-1,2-naphthalenediol	2387
1,2-DIHYDRO-5-(HYDROXYMETHYL)-1-METHYL-2-PHENYL-3H-PYRAZOL-3-ONE	Edifenphos
1,2-Dihydro-8-hydroxy-2-oxo-4-quinolinecarboxylic acid	CARVEOL, CIS-(-)-
1,2-Dihydroxymint lactone	beta-Gastrodin
1,2-Dimethoxy-13-methyl[1,3]benzodioxolo[5,6-c]phenanthridine	Gamma-Linolenic acid
1,2-Dimethoxy-5,6,6a,7-tetrahydro-4H-benzo[de][1,3]benzodioxolo[5,6-g]quinolin-4-ol	(-)-beta-Pinene
1,2-Dimethoxy-5,6,6a,7-tetrahydro-4H-benzo[de][1,3]benzodioxolo[5,6-g]quinoline	2-isopropylmalate
1,2-Dimethoxy-6-methyl-5,6-dihydro-4H-dibenzo[de,g]quinoline	Ethyl 2-Pyridylacetate
1,2-Dimethyl-2,3,4,9-tetrahydro-1H-beta-carbolin-7-ol	Apixaban
1,2-dimethyltryptamine	methyl beta-D-galactoside
1,2-Ethynediylbis[fluoro(dimethyl)silane]	2933
1,2-O-Benzylideneglycerol	APC-100
1,3,3-Trimethyl-2-oxabicyclo[2.2.2]oct-6-yl hexopyranoside	phenylnaphthalene
1,3,3-Trimethyl-2-oxabicyclo[2.2.2]octan-6-ol	3-Methylhippuric Acid
1,3,3-Trimethyl-2-oxabicyclo[2.2.2]octan-6-one	(S)-3-phenyl-β-alanine
1,3,3-Trimethyl-2-oxabicyclo[2.2.2]octane-4,6-diol	Q-Lure
1,3,3-Trimethyl-2-oxabicyclo[2.2.2]octane-5,7-diol	2-C-methylerythritol 4-phosphate
1,3,4,5-Tetrahydroxycyclohexanecarboxylic acid	dihydroactinidiolide
1,3,4,5-Tetrahydroxycyclohexanecarboxylic acid 3-(3,4-dihydroxycinnamate)	Combretastatin A-4
1,3,4,5-Tetramethyl-1H-pyrazole	SJ8922500
1,3,4,6,8,15-Hexahydroxy-10,13-dimethyldibenzo[a,o]perylene-7,16-dione	dihydroxybenzylamine
1,3,4-Trihydroxy-5-{[(2Z)-3-(3-hydroxy-4-methoxyphenyl)-2-propenoyl]oxy}cyclohexanecarboxylic acid	Rhoifolin
1,3,4-Trihydroxy-5-{[(2Z)-3-(4-hydroxy-3-methoxyphenyl)-2-propenoyl]oxy}cyclohexanecarboxylic acid	Umbellic acid
1,3,4-Trimethoxy-2,6-dibenzofurandiol	Adiphenine
1,3,4-Trimethoxy-2,7-dibenzofurandiol	Succinanilic acid
1,3,4-Trimethyl-1-phenyl-2,5-dihydro-1H-silole	Orientin
1,3,4-Trimethyl-3-cyclohexene-1-carbaldehyde	3-Vinyltoluene
1,3,5,6-Tetrahydroxy-4-(2-methyl-3-buten-2-yl)-7-(3-methyl-2-buten-1-yl)-9H-xanthen-9-one	ketobemidone
1,3,5,7-Octatetrayne-1,8-diylbis(triethylsilane)	Boldine
1,3,5,8-Tetrahydroxy-2-methoxy-9,10-anthraquinone	o-sec-Butylphenol
1,3,5,triacetylbenzene	1705476
1,3,5-Trihydroxy-10-methyl-2-(3-methyl-2-buten-1-yl)-9(10H)-acridinone	Cumene hydroperoxide
1',3,6,6',7,7'-Hexahydroxy-5',8-diisopropyl-1,3'-dimethyl-2,2'-binaphthalene-5,8'-dicarbaldehyde	Sudan IV
1,3,7,7-Tetramethyl-9-oxo-2-oxabicyclo[4.4.0]dec-5-ene	Tributyl citrate acetate
1,3,7-trimethyl-5-hydroxyisouric acid	Perillic alcohol
1,3,7-Trimethyluric acid	Risocaine
1,3,8-Naphthalenetriol	2-Pinen-4-one
1,3,8-p-Menthatriene	Isovalerylglycine
1,3,8-Trihydroxy-2-methoxy-9,10-anthraquinone	diethofencarb
1,3,8-Trihydroxy-4-methyl-2,7-bis(3-methyl-2-buten-1-yl)-9H-xanthen-9-one	Spiroxamine
1,3,9-Trihydroxy-8-methoxy-6H-[1]benzofuro[3,2-c]chromen-6-one	Clobetasol propionate
1,3,9-Trimethyl-7,9-dihydro-1H-purine-2,6,8(3H)-trione	Methyl 3-methylbenzoate
1,3-benzenediol, 5-(6-hydroxy-2-benzofuranyl)-4-(3-methyl-2-butenyl)-	(+)-Lacosamide
1,3-Benzodioxole	DJ3013000
1,3-Bis(3,4-dimethoxyphenyl)benzo[f]quinazoline	N-methylproline
1,3-DIACETIN	1-(4-Aminobutyl)urea
1,3-Dihydro-2-benzothiophene	4-Amino-3-pyridinol
1,3-Dihydroxy-2-propanyl (5Z,12E,14Z)-11-oxoprosta-5,9,12,14-tetraen-1-oate	2056085
1,3-Dihydroxy-2-propanyl (5Z,8beta,11beta,12alpha,13E,15S)-11,15-dihydroxy-9-oxoprosta-5,13-dien-1-oate	4385
1,3-Dihydroxy-2-propanyl (6Z,9Z,12Z)-6,9,12-octadecatrienoate	Diphenyl phthalate
1,3-Dihydroxy-2-propanyl (6Z,9Z,12Z,15Z)-6,9,12,15-octadecatetraenoate	D-3-phenyllactic acid
1,3-Dihydroxy-2-propanyl (8Z,11Z,14Z,17Z)-8,11,14,17-icosatetraenoate	Cuminone
1,3-Dihydroxy-2-propanyl 14-methylpentadecanoate	Ethyl glutarate
1,3-Dihydroxy-3,4a,8,8-tetramethyl-4-[(2Z)-3-methyl-2,4-pentadien-1-yl]decahydro-2-naphthalenyl acetate	3660
1,3-Dihydroxyacetone Dimer	Monomethyl glutaric acid
1,3-DIMETHOXY-4-NITROBENZENE	Methyl 4-oxopentanoate
1,3-Dimethoxybutane	octisalate
1,3-dimethyl-5-ethylbenzene	ANISURIC ACID
1,3-Dimethylpteridine-2,4-dione	Isopropyl 4-aminobenzoate
1,3-Dioxolane, 2-styryl-	LAT-B
1,3-Diphenyl-1,4-dihydrobenzo[f]quinazoline	1907515
1,3-Diphenyl-1-propanol	Ribonolactone
1,3-Diphenyl-2-propanol	4-Propoxyphenol
1,3-Diphenyltetramethyldisiloxane	VV4640000
1,4,4,7a-Tetramethyl-1,4,5,7a-tetrahydro-2H-inden-2-one	(+)-Alantolactone
1,4,4,7a-Tetramethyl-2,4,5,7a-tetrahydro-1H-inden-2-ol	2058
1,4,5,6-tetrahydro-6-oxonicotinic acid	2805789
1,4,5-Naphthalenetriol	benzal chloride
1,4,5-Trihydroxy-3-(3-methyl-2-buten-1-yl)-9H-xanthen-9-one	Clonixin
1,4,5-Trihydroxy-5-hydroxymethyl-2-methoxycyclohex-1-en-3-one	D-(+)-Glyceric acid
1,4,5-Trimethylnaphthalene	1-Phenoxypropan-2-ol
1,4,6-Trihydroxy-5-methoxy-7-prenylxanthone	Eletriptan
1,4,7-TRIMETHYLINDAN	Monoethyl phthalate
1,4-Anhydro-6-O-dodecanoyl-2,3-bis-O-(2-hydroxyethyl)-D-glucitol	2934
1,4-Bis(1,3-benzodioxol-5-yl)-2,3-dimethyl-1-butanol	2,4,5-Trimethyloxazole
1,4-Bis(2-ethylhexyl) sulfosuccinate	123692
1,4-Bis(4-hydroxy-3-methoxyphenyl)dihydro-1H,3H-furo[3,4-c]furan-3a(4H)-yl acetate	(+)-Epiandrosterone
1,4-Bis(benzyloxy)anthracene	Isoorientin
1,4-BIS(TRIMETHYLSILYL)BENZENE	2690
1,4-Cyclohexanediol	MFCD12974310
1,4-Diethoxybenzene	Cyproterone acetate
1,4-Diethylbenzene	D-(+)-Glyceraldehyde
1,4-DIHYDROESTRADIOL 3-METHYL ETHER	DMAA
1,4-Dimethoxybutane	Dexketoprofen
1,4-D-xylobiose	Triethyl borate
1,5,12,12-Tetramethyl-8-oxatricyclo[7.2.1.0~2,7~]dodeca-2,4,6-triene-4,9,11-triol	Maraniol
1,5,6,7-tetrahydropteridin	2781
1,5,6-Trihydroxy-3-methoxy-4-(3-methyl-2-buten-1-yl)-9H-xanthen-9-one	monoethyl succinate
1,5,7-TRIMETHYL INDAN	Fosfosal
1,5,7-Trimethyltetralin	MFCD00063866
1,5,8-Trihydroxy-2,3,4-trimethoxy-6-methyl-9,10-anthraquinone	Canrenone
1,5,8-Trihydroxy-3-methoxy-2-prenylxanthone	3-Hydroxy-3-phenylpropanoic acid
1,5,8-Trimethyl-6,7-dihydronaphtho[2,1-b]furan	Butyl nitrite
1,5-Anhydro-1-(2,4,6-trihydroxyphenyl)hexitol	pyran-4-one
1,5-Anhydro-1-(4,5-dihydroxy-2-methyl-10-oxo-9,10-dihydro-9-anthracenyl)hexitol	Methyl L-phenylalaninate
1,5-Anhydro-1-(5,7-dihydroxy-2-methyl-4-oxo-4H-chromen-8-yl)-6-O-(3,4,5-trihydroxybenzoyl)hexitol	Demethon-S-methyl
1,5-Anhydro-1-(5,7-dihydroxy-2-methyl-4-oxo-4H-chromen-8-yl)hexitol	Guvacine
1,5-Anhydro-1-[2-(2,5-dihydroxy-4-methoxyphenyl)-5,7-dihydroxy-4-oxo-4H-chromen-6-yl]hexitol	Levocetirizine
1,5-Anhydro-1-[2-(2,5-dihydroxy-4-methoxyphenyl)-5,7-dihydroxy-4-oxo-4H-chromen-8-yl]hexitol	4-Amino-3,5-dimethylphenol
1,5-Anhydro-1-[2-(3,4-dihydroxyphenyl)-5,7-dihydroxy-4-oxo-4H-chromen-8-yl]hexitol	rubitecan
1,5-Anhydro-1-[4,6-dihydroxy-2-(hydroxymethyl)-5-methoxy-10-oxo-9,10-dihydro-9-anthracenyl]hexitol	Desmedipham
1,5-Anhydro-1-[5-(hexopyranuronosyloxy)-7-hydroxy-4-oxo-2-phenyl-3,4-dihydro-2H-chromen-8-yl]hexitol	N-Ethylglycine
1,5-Anhydro-1-[5,7-dihydroxy-3-(4-hydroxyphenyl)-4-oxo-4H-chromen-8-yl]hexitol	3639
1,5-Anhydro-1-[5,7-dihydroxy-4-oxo-2-(2,4,5-trihydroxyphenyl)-4H-chromen-6-yl]hexitol	2087717
1,5-Anhydro-1-[5,7-dihydroxy-4-oxo-2-(2,4,5-trihydroxyphenyl)-4H-chromen-8-yl]hexitol	Isovaleramide
1,5-Anhydro-1-[5-hydroxy-2-(4-hydroxy-3-methoxyphenyl)-7-methoxy-4-oxo-4H-chromen-6-yl]hexitol	1903394
1,5-Anhydro-1-[5-hydroxy-2-(4-hydroxy-3-methoxyphenyl)-7-methoxy-4-oxo-4H-chromen-8-yl]hexitol	(+/-)-pantetheine
1,5-Anhydro-1-[5-hydroxy-7-methoxy-4-oxo-2-(2,4,5-trihydroxyphenyl)-4H-chromen-6-yl]hexitol	2062638
1,5-Anhydro-1-{3,4,6,7-tetrahydroxy-2-(hydroxymethyl)-8-[(2E)-3-(4-hydroxyphenyl)-2-propenoyl]-9-oxo-3,4,4a,6,9,9b-hexahydro-2H-pyrano[3,2-b][1]benzofuran-6-yl}hexitol	3,5a,9-trimethyl-2,3,3a,4,5,5a,8,9b-octahydronaphtho[1,2-b]furan-2,8-dione
1,5-Anhydro-1-{3-[4-(5,7-dihydroxy-4-oxo-3,4-dihydro-2H-chromen-2-yl)phenoxy]-2,4,6-trihydroxy-5-[(2E)-3-(4-hydroxyphenyl)-2-propenoyl]phenyl}hexitol	MFCD00002953
1,5-Anhydro-6-deoxy-1-[2-(3,4-dihydroxyphenyl)-5,7-dihydroxy-4-oxo-4H-chromen-6-yl]hexitol	DO4565000
1,5-Anhydro-6-O-(4-carboxy-3-hydroxy-3-methylbutanoyl)-1-[5,7-dihydroxy-2-(4-hydroxyphenyl)-4-oxo-4H-chromen-8-yl]hexitol	9-Acetoanthracene
1,5-Anhydro-D-fructose	Atraric acid
1,5-Anhydro-L-arabino-hex-1-enitol	11-Deoxycortisol
1,5-dihydroriboflavin	Ethyl methylphenylglycidate
1,5-Dihydroxy-11-methyl-2-(2-methyl-2-oxiranyl)-1,11-dihydrofuro[2,3-c]acridin-6(2H)-one	2-(Diethoxymethyl)furan
1,5-Dimethoxybicyclo[3.2.2]non-6-en-2-one	Levoglucosan
1,5-Dimethyl-3-phenyl-6,7,8-trioxabicyclo[3.2.1]octane	Menadiol
1,5-Dimethyl-8-[(1E)-3-oxo-1-buten-1-yl]-6-oxabicyclo[3.2.1]octan-3-one	2-Acetylphenanthrene
1,5-Dimethylbicyclo[3.2.2]non-3-en-2-one	3655
1,5-Dimethylbicyclo[3.2.2]non-6-en-2-one	2-Hydroxy-3-isopropylsuccinate
1,5-Hexanediol	Propargite
1,5-Methano-1H,3H,11H-furo(3,4-g)pyrano(3,2-b)xanthene-1-crotonic acid, 3a,4,5,7-tetrahydro-8-hydroxy-alpha,3,3,11-tetramethyl-13-(3-methyl-2-butenyl)-11-(4-methyl-3-pentenyl)-7,15-dioxo-, (Z)-	N-Acetylaspartic acid
1,5-Naphthalenediylbis[(ethoxymethyl)(phenyl)silane]	(5R,6S,7S)-6-methoxy-5-methyl-7-(methylamino)-6,7,8,9,15,16-hexahydro-5H,14H-5,9-epoxy-4b,9a,15-triazadibenzo[b,h]cyclonona[1,2,3,4-jkl]cyclopenta[e]-as-indacen-14-one
1,6,7-Trimethylnaphthalene	Myricitrin
1,6-Bis-O-(3,4,5-trihydroxybenzoyl)hexopyranose	RQ8050000
1,6-bis-O-galloyl-beta-D-glucose	Dibutyl Fumarate
1,6-dihydroxy-2-methylcyclohexa-2,4-dienecarboxylic acid	2084
1,6-Dihydroxy-4-methyl-2,4-cyclohexadiene-1-carboxylic acid	3-T-BUTYL-4-METHOXYPHENOL
1,6-Dihydroxy-5-[(9-hydroxy-8,8-dimethyl-2-oxo-9,10-dihydro-2H,8H-pyrano[2,3-f]chromen-10-yl)oxy]-3-methoxy-9(10H)-acridinone	Methyl 3,4-dimethoxybenzoate
1,6-dihydroxycyclohexa-2,4-dienecarboxylic acid	Propionic anhydride
1,6-Dimethyl-4-oxo-1,6,7,8-tetrahydro-4H-pyrido[1,2-a]pyrimidine-3-carboxylic acid	7-Methyladenine
1,7-Bis(3-methoxyphenyl)-2,3,5-heptanetrione	4198042
1,7-Bis(4-hydroxy-3-methoxyphenyl)-2,3,5-heptanetrione	IN00456
1,7-bis(4-hydroxyphenyl)-1-heptene-3,5-dione	(3,5-Dimethoxyphenyl)acetic acid
1,7-Dimethyl-2-oxobicyclo[2.2.1]heptane-7-carbaldehyde	wedelolactone
1,8-Dihydroxy-3-methoxy-5,5,11,11-tetramethyl-5a,6-dihydro-5H,7H,11H-[1]benzofuro[3,4-bc]pyrano[3,2-h]xanthen-7-one	Ethyl L-tyrosinate
1,8-Dioxacycloicosane-9,20-dione	1,3,4,5-Tetrahydroxycyclohexanecarboxylic acid 3-(3,4-dihydroxycinnamate)
1,9-Dimethyluric acid	3565
1-[(11Z)-octadecenoyl]-sn-glycero-3-phosphocholine	Protoanemonin
1-[(1E)-3,3-Diethoxy-1-propen-1-yl]-2-pentylbenzene	beta-D-Genistin
1-[(1Z,11Z)-octadecadienyl]-2-palmitoyl-sn-glycero-3-phosphoethanolamine	13(S)-HpOTrE
1-[(2E,6E,10E)-6,10,14-Trimethyl-15-oxabicyclo[12.1.0]pentadeca-2,6,10-trien-3-yl]ethanone	fluazifop
1-[(2Z)-1-Hydroxy-3-(4-hydroxyphenyl)-2-propen-1-yl]-7-methoxy-1,2,3,4-tetrahydro-2,6-naphthalenediol	219682
1-[(3-Carboxypropyl)amino]-1-deoxy-beta-D-fructofuranose	aminorex
1-[(3-Methyl-2-buten-1-yl)oxy]-4-[(1Z)-1-propen-1-yl]benzene	3-(2-PYRIDYL)ACRYLICACID
1-[(4aS,5R,7S,8aR)-5-{[(1S,5S,9S,11R,13S,17R)-11,14-Dimethyl-6,14-diazatetracyclo[7.6.2.0~2,7~.0~13,17~]heptadec-6-en-5-yl]methyl}-7-methyloctahydro-1(2H)-quinolinyl]ethanone	1,3,5,triacetylbenzene
1-[(4-Methoxyphenyl)amino]-1-oxo-2-propanyl 6-oxo-1-propyl-1,6-dihydro-3-pyridazinecarboxylate	Olmesartan
1-[(9E)-10-(3,4-methylenedioxyphenyl)-9-decenoyl]pyrrolidine	643530
1-[(Z)-{(3S,9R,12R,15S)-15-Amino-9-(aminomethyl)-3-[(4R)-2-amino-2,3,4,5-tetrahydro-4-pyrimidinyl]-12-methyl-2,5,8,11,14-pentaoxo-1,4,7,10,13-pentaazacyclohexadecan-6-ylidene}methyl]urea	Rhamnose
1-[2-(1,3-Benzodioxol-5-yl)-1-benzofuran-5-yl]-1,3-propanediol	Methylhippuric acid
1-[2-(3-Hydroxy-1-propen-2-yl)-2,3-dihydro-1-benzofuran-5-yl]ethanone	metolcarb
1-[2,4-Dihydroxy-3-(hydroxymethyl)-6-methoxy-5-methylphenyl]-3-phenyl-1-propanone	(R)-(+)-Pulegone
1-[2,4-Dihydroxy-5-(3-methyl-2-buten-1-yl)phenyl]-2,3-dihydroxy-3-[4-hydroxy-3-(3-methyl-2-buten-1-yl)phenyl]-1-propanone	Picene
1-[2,4-Dihydroxy-5-(3-methyl-2-buten-1-yl)phenyl]-2-hydroxy-3-{4-hydroxy-3-[(2E)-4-hydroxy-3-methyl-2-buten-1-yl]phenyl}-1-propanone	hydroxypyrone
1-[2,4-Dihydroxy-5-(3-methyl-2-buten-1-yl)phenyl]-3-[3,4-dihydroxy-5-(3-methyl-2-buten-1-yl)phenyl]-2-hydroxy-1-propanone	3197783
1-[2,4-Dihydroxy-5-(3-methyl-2-buten-1-yl)phenyl]-3-{3-[(3,3-dimethyl-2-oxiranyl)methyl]-4-hydroxyphenyl}-2-hydroxy-1-propanone	1-(2-NITROPHENOXY)OCTANE
1-[2,4-Dihydroxy-5-(hydroxymethyl)-6-methoxy-3-methylphenyl]-3-phenyl-1-propanone	6-Oxo-pipecolinic acid
1-[2-Phenyl(~2~H_2_)ethanoyl]-2-piperidinone	8,9-Dihydroxy-9-(2-methyl-2-propanyl)dihydro-9H-furo[2,3-b]furo[3',2':2,3]cyclopenta[1,2-c]furan-2,4,7(3H,8H)-trione
1-[3-(4-Methoxyphenyl)-2-oxiranyl]-1-propanone	Amidol
1-[3-(4-Methoxyphenyl)-2-oxiranyl]-2-methyl-1-propanone	5460894
1-[3-Phenyl(2,2-~2~H_2_)propanoyl]-2-piperidinone	3-morpholinopropanol
1-[3-Phenyl(3,3-~2~H_2_)propanoyl]-2-piperidinone	1,4-Butanedial
1-[Hydroxy(4-hydroxyphenyl)methyl]-6-methoxy-7-isoquinolinol	Methyl 3,4,5-trimethoxycinnamate
1-{[(2Z)-3-(3,4-Dihydroxyphenyl)-2-propenoyl]oxy}-3,4,5-trihydroxycyclohexanecarboxylic acid	Diethyl ethylmalonate
1-{2,4-Dihydroxy-5-[(2E)-4-hydroxy-3-methyl-2-buten-1-yl]phenyl}-2-hydroxy-3-[4-hydroxy-3-(3-methyl-2-buten-1-yl)phenyl]-1-propanone	alpha-L-Arabinopyranose
1-{2-[(2E)-3,7-Dimethyl-2,6-octadien-1-yl]-4-hydroxy-6-methoxyphenyl}ethanone	(S)-(−)-Limonene
1-{3-[(2E)-3,7-Dimethyl-2,6-octadien-1-yl]-2,4,5,6-tetrahydroxyphenyl}-3-(4-hydroxyphenyl)-1-propanone	Guaiacol acetate
1-{3-[(2E)-3,7-Dimethyl-2,6-octadien-1-yl]-2,4,6-trihydroxyphenyl}-3-hydroxy-3-(4-hydroxyphenyl)-1-propanone	1-Kestose
1-{3-[(2E)-5-(3,3-Dimethyl-2-oxiranyl)-3-methyl-2-penten-1-yl]-2,4,6-trihydroxyphenyl}-3-(4-hydroxyphenyl)-1-propanone	2032
1-{3-[(3,3-Dimethyl-2-oxiranyl)methyl]-2,4,6-trihydroxy-5-(3-methyl-2-buten-1-yl)phenyl}-3-(4-hydroxyphenyl)-1-propanone	Ononin
1-{3-[(3,3-Dimethyl-2-oxiranyl)methyl]-2,4,6-trihydroxyphenyl}-3-(4-hydroxyphenyl)-1-propanone	Phenyltrimethylsilane
1-{3-[(3,3-Dimethyl-2-oxiranyl)methyl]-2,4,6-trihydroxyphenyl}-3-phenyl-1-propanone	coumatetralyl
1-{4-[(3S)-3-(5-Phenyl-1,3,4-oxadiazol-2-yl)-1-pyrrolidinyl]-1-piperidinyl}ethanone	Spiraeoside
1-{4-[(4-Chlorophenyl)(phenyl)methyl]-1-piperazinyl}ethanone	Allyl formate
1-{5-[(3,3-Dimethyl-2-oxiranyl)methyl]-2,4-dihydroxyphenyl}-2-hydroxy-3-[4-hydroxy-3-(3-methyl-2-buten-1-yl)phenyl]-1-propanone	DL-Alanylglycine
1-{6-[Isobutyl(dimethyl)silyl]-5-(trimethylsilyl)-2-naphthyl}-1,1,2,2,2-pentamethyldisilane	L-(−)-Glyceraldehyde
10-(2-Hydroxy-3-methyl-3-buten-1-yl)-6a,11a-dihydro-6H-[1]benzofuro[3,2-c]chromene-3,9-diol	4-sec-Butylphenol
10-(3-Methyl-2-buten-1-yl)-6a,11a-dihydro-6H-[1]benzofuro[3,2-c]chromene-1,3,9-triol	6-(Hydroxymethyl)-7,8-dihydropterin pyrophosphate
10-(3-Methyl-2-buten-1-yl)-6a,11a-dihydro-6H-[1]benzofuro[3,2-c]chromene-2,3,9-triol	4-Dodecylbenzenesulfonic acid
10-(3-Methyl-2-buten-1-yl)-6a,11a-dihydro-6H-[1]benzofuro[3,2-c]chromene-3,4,9-triol	o-Cymene
10-(3-Methyl-2-buten-1-yl)-6a,11a-dihydro-6H-[1]benzofuro[3,2-c]chromene-3,8,9-triol	ETHYLACETAMIDE
10-(3-Methyl-2-buten-1-yl)-6a,11a-dihydro-6H-[1]benzofuro[3,2-c]chromene-3,9-diol	5,6,7,8-Tetrahydro-2-naphthoic acid
10-(4-Sulfophenyl)decanoic acid	Flunisolide
10-[(2E)-4-Hydroxy-3-methyl-2-buten-1-yl]-6a,11a-dihydro-6H-[1]benzofuro[3,2-c]chromene-3,9-diol	OI1695000
10-[3-(4-Methyl-1-piperazinyl)propyl]-2-(trifluoromethyl)-10H-phenothiazine 5-oxide	tert-Butyl Benzoate
10a-Hydroxy-5-methoxy-3,4,7a,9,10,10a-hexahydro-1H,12H-furo[3',2':4,5]furo[2,3-h]pyrano[3,4-c]chromene-1,12-dione	robinetin
10'-Apozeaxanthinal	2-(4-Methoxybenzoyl)benzoic acid
10beta-hydroxytaxa-4(20),11-dien-5alpha-yl acetate	RI2735000
10-Butyryl-5,7-dihydroxy-4-(2-hydroxypropyl)-8,8-dimethyl-7,8-dihydro-2H,6H-pyrano[3,2-g]chromen-2-one	APM
10-Butyryl-5,7-dihydroxy-4-(3-hydroxypropyl)-8,8-dimethyl-7,8-dihydro-2H,6H-pyrano[3,2-g]chromen-2-one	DA8100070
10-Chloro-1,16-heptadecadiene-4,6-diyne-3,9-diol	7098783
10-GINGEROL	D-(−)-Ribulose
10-HDA	D-ribofuranose 5-phosphate
10-hydroxy-(2E,8E)-decadien-4-ynoic acid	trans-beta-Ocimene
10-Hydroxy-7a-methyl-3-methylenedecahydro-2H-furo[3',2':7,8]cycloocta[1,2-b]pyran-2,6(7H)-dione	O-Methylserine
10-Hydroxy-8,8-dimethyl-2-oxo-9,10-dihydro-2H,8H-pyrano[2,3-f]chromen-9-yl 3-methylbutanoate	(+/-)-Abscisic acid
10-Hydroxytaxa-4(20),11-dien-5-yl acetate	91400
10-Methoxy-1-heptadecene-4,6-diyne-3,9-diol	m-Tolyl Acetate
10-OPDA	4-Hydroxyphenylacetaldehyde
10-Oxo-8-azatricyclo[5.3.1.0~3,8~]undec-5-yl 1H-indole-3-carboxylate	645341
10-oxocapric acid	sphondin
10-Undecen-1-yl acetate	4-HEXYLOXYPHENOL
10-Undecenoic acid	2416
11-(4-Hydroxyphenyl)-3-methyl-6,7,8,9-tetrahydropyridazino[1,2-a]indazol-10-ium-1-olate	RH3230000
11-(Hydroxymethyl)-4,4,6b,8a,11,12b,14b-heptamethyl-1,2,3,4,4a,5,6b,7,8,8a,9,10,11,12,12a,12b,13,14b-octadecahydro-3-picenyl 4-aminobenzoate	2567249
11,17-Dihydroxypregn-4-ene-3,20-dione	13-HPODE
11,21-Dihydroxypregnane-3,20-dione	D-(−)-Quinic acid
11?,17?-dihydroxyandrost-1,4-dien-3-one	Methyl 2-chloro-5-nitrobenzoate
11?-hydroxyandrosterone	Methyl p-tert-butylbenzoate
11?-hydroxytestosterone	Hydrocortisone butyrate (JP15/USP)
11?-hydroxytestosterone diacetate	Methyl 2-acetamidobenzoate
11-{3,4-Dimethyl-5-[(1E)-1-penten-1-yl]-2-furyl}undecanoic acid	Methyl 2-quinolinecarboxylate
11322209	3-Thiohexyl acetate
114618	Deflazacort
119564	2-CARENE
11alpha,15alpha-Dihydroxypregn-4-ene-3,20-dione	(-)-alpha-Pinene
11-Aminoundecanoic acid	ketopantoic acid
11-Benzoyl-7,11-diazatricyclo[7.3.1.0~2,7~]trideca-2,4-dien-6-one	2-Deoxy-alpha-D-glucopyranose
11Beta-hydroxy-5alpha-androstan-17-one	TRIFLUOROMETHOXYBENZENE
11b-Hydroxytestosterone	epi-jasmonic acid
11-Deoxycortisol	(1S)-(-)-Verbenone
11H-Benzo[a]fluoren-11-ylacetic acid	3,5-Dimethyl-4-isoxazolemethanol
11-hydroxycanthin-6-one	methyl piperonylate
11-Hydroxyetiocholanolone	Isobutyl propionate
11-KETOETIOCHOLANOLONE	sec-Amyl acetate
11-Methoxy-7-methyl-6,7,7a,8-tetrahydro-5H-[1,3]benzodioxolo[6,5,4-de]benzo[g]quinolin-10-ol	MFCD00088374
11-Methoxy-vinorine	Demoxepam
11-Methyl-5-(11-methyl-6-oxo-7,11-diazatricyclo[7.3.1.0~2,7~]tridec-2-en-3-yl)-7,11-diazatricyclo[7.3.1.0~2,7~]trideca-2,4-dien-6-one	salirasib
11-Methyl-8-oxatetracyclo[5.3.2.0~4,9~.0~4,11~]dodecane	1776065
11-Nor-9-carboxy-thc	Tiglylglycine
11-Oxoandrosterone	(±)-Myrtenal
11Z,14Z,17Z-Eicosatrienoic acid	2210
12(13)Ep-9-KODE	1325563
12-(2-Hydroxy-5-oxo-2,5-dihydro-3-furanyl)-6,6,8a,12a-tetramethyldecahydro-3H-oxireno[d]pyrano[4',3':3,3a][2]benzofuro[5,4-f]isochromene-3,8,10(6H,9aH)-trione	Ivacaftor
12-(3-Furyl)-6,6,8a,12a-tetramethyldecahydro-3H-oxireno[d]pyrano[4',3':3,3a][2]benzofuro[5,4-f]isochromene-3,8,10(6H,9aH)-trione	2-Methyl-4-(4-methyl-1-piperazinyl)-5H-thieno[2,3-b][1,5]benzodiazepine
12(S)-HHT	m-cymene
12,13-DiHODE	Ethyl isopropylmalonate
12,13-Epoxy-9-hydroxy-10-octadecenoate	3-Terpinolenone
12,13-epoxy-9-octadecenoic acid	Deserpidine
12,13-Epoxytrichothec-9-ene-3,4,15-triol	Allyl cinnamate
12,13-Epoxytrichothec-9-ene-4,7-diol	DA3678333
12,20-dioxoleukotriene B4	m-Tolyl Isocyanate
1221655	3-Phenylacrylic acid
123692	UT4060000
12'-Apoastaxanthinal	Celastrol
12'-Apozeaxanthin	L-3372
12-dehydrotetracycline zwitterion	3402
12-Hydroxy-11-methoxy-13-propylpodocarpa-8,11,13-trien-17-oic acid	N,N-Bis(2-hydroxyethyl)dodecanamide
12-Hydroxy-11-methyl-6-methylene-16-oxo-15-oxapentacyclo[9.3.2.1~5,8~.0~1,10~.0~2,8~]heptadec-2-ene-9-carboxylic acid	Isoalantolactone
12-Hydroxy-7,20-epoxyabieta-8,12-diene-11,14,20-trione	alpha-ketoadipic acid
12-O-Î²-D-Glucopyranosyloxyjasmonic acid	Dienogest
12-Oxo phytodienoic acid	Prodine
12-oxo Phytodienoic Acid	nequinate
13-(5-Methyl-2-oxo-2,5-dihydro-3-furanyl)tridecanal	1,2-Diacetylbenzene
13(S)-HOTrE	3144
13(S)-HPODE	1,3-Dipropylxanthine
13(S)-HpOTrE	Limonin
1325563	Methyl 1-hydroxy-7-(hydroxymethyl)-1,4a,5,7a-tetrahydrocyclopenta[c]pyran-4-carboxylate
1336490	3073
1340578	Norclobazam
1361672	1721712
13-HODE	3827
13-HOTrE	Ascaridole
13-HOTrE(r)	(S)-Boldine
13-HPODE	3803
13-HpOTrE(r)	Pantolactone
13-Hydroxy-10-oxo-11-octadecenoic acid	Batimastat
13-Hydroxy-11-methyl-6-methylene-16-oxo-15-oxahexacyclo[9.3.2.1~5,8~.0~1,10~.0~2,7~.0~2,8~]heptadecane-9-carboxylic acid	Cinnamaldehyde, p-methyl-
13-hydroxy-9E,11E-octadecadienoic acid	Ethinamate
13-Hydroxy-9-methoxy-10-oxo-11-octadecenoic acid	Dixyrazine
13-KODE	510157
13S-hydroxyoctadecadienoic acid	1910605
14?-hydroxytestosterone	marmesin
14-Hydroxy-11-methyl-6-methylene-16-oxo-15-oxapentacyclo[9.3.2.1~5,8~.0~1,10~.0~2,8~]heptadec-12-ene-9-carboxylic acid	2185
15(16)-EpODE	Ethyl hexahydrobenzoate
15,16-DiHODE	(Z)-3-butylidenephthalide
15,16-dihydrobiliverdin	n-Butyl salicylate
1560159	Methyl 2,6-Dimethoxybenzate
15beta-Hydroxy-7alpha-mercapto-pregn-4-ene-3,20-dione 7-acetate	Netupitant
15-dehydro-prostaglandin D2	Paracoumaryl alcohol
15-dehydro-prostaglandin I2	2-Hydroxycinnamaldehyde
15-Hydroxy-11-methyl-6-methylene-17-oxo-13,16-dioxahexacyclo[9.4.2.1~5,8~.0~1,10~.0~2,8~.0~12,14~]octadecane-9-carboxylic acid	AE8280000
15-hydroxysolavetivone	vitexin
15-hydroxytestosterone	(+/-)-Gingerol
15-Keto-PGE2	Ginkgoic acid
15-oxolipoxin A4	Methyl 2-chloro-4-nitrobenzoate
16,17-epiestriol	3-Acetylphenanthrene
16?-hydroxyandrostenedione	(+/-)-?-methyldopamine
16?-hydroxytestosterone	7316
16-?-methyl-16-?-hydroxy-19-nortestosterone	Fluroxene
1698968	trans-Isoeugenol acetate
16-Acetoxy-17-methoxy-17-oxokauran-18-oic acid	AC 45594
16a-Hydroxydehydroisoandrosterone	Nilvadipine
16b-Hydroxyestradiol	caramiphen
16-Heptadecyne-1,2,4-triol	corytuberine
16-Hydroxykauran-18-yl acetate	6-Hydroxy-4-methylcoumarin
16-Methoxykauran-18-oic acid	Melilotoside
16-methoxytabersonine	1-(1-Ethyl-1H-pyrrol-2-yl)ethanone
17,21-Dihydroxypregnenolone	4-Ethoxy ethylbenzoate
17,21-Epoxy-9-fluoro-11beta-hydroxyprogesterone	1937030
17,24-Diaza-1,9-diazoniaheptacyclo[23.6.2.2~9,16~.2~19,22~.1~3,7~.0~10,15~.0~26,31~]octatriaconta-1(32),3(38),4,6,9,11,13,15,19,21,25(33),26,28,30,34,36-hexadecaene	UI2700000
1704210	Oxirane-2-carbaldehyde
170467	N-Methyl-Î²-alanine
1705476	5,7-DIHYDROXYCOUMARIN
1712536	Dehydrolinalool
1715064	.alpha.-Campholenal
1719248	Dimethyl suberate
1720136	Isoenanthic acid
1720563	fluorochloridone
1721712	oxandrolone
1722018	Cediranib
1723581	Methyl 4-(dimethylamino)benzoate
1725256	dyclonine
1726059	4-Methoxy-1-naphthol
1727615	3-Methylcrotonylglycine
1728235	5-Chloro-1-(4-Piperidyl)-2-Benzimidazolinone
1732753	Halcinonide
1742050	DL-Ala-DL-Phe
1773416	4-Chromanol
1773648	3-Nitroanisole
1776065	5-Androstenediol
1778635	4-methylaminobutyric acid
1796692	Enolphenylpyruvic acid
17beta-(Acetylthio)estra-1,3,5(10)-trien-3-ol acetate	MONOMETHYL MALONATE
17beta-Hydroxy-2alpha-(methoxymethyl)-17-methyl-5alpha-androstan-3-one	ON0875000
17beta-Hydroxy-2alpha-(methoxymethyl)-5alpha-androstan-3-one	359378
17beta-Hydroxy-2-oxa-5alpha-androstan-3-one	2342608
17beta-Hydroxy-5alpha-androstan-3,6-dione	loganate
17beta-hydroxy-5beta-estran-3-one	Hexyl methacrylate
17-Hydroxy-3-oxo-17alpha-pregna-1,4-diene-21-carboxylic acid, gamma-lactone	Ethyl p-tolylacetate
17-Hydroxylinolenic acid	UG4200000
17-Hydroxypregnenolone sulfate	Carfentanil
17Î±-Hydroxypregnanolone	Dimethyl 2-Oxoglutarate
17-Methyl-5alpha-androstane-11beta,17beta-diol	N,N-Diethylglycine
17-OXO DEXAMETHASONE	969970
1858667	Purinol
1861344	Auraptene
18-Hydroxykaur-15-en-7-yl acetate	vanillylamin
18-Oxokauran-17-yl acetate	1OV5VO1
18-oxooleic acid	ethanol, 2-methoxyphenyl-
1903394	2-Methylserine
1907515	ethaverine
1910045	Methyl 3-methoxybenzoate
1910605	Amyl Benzoate
1913257	2,2',4,4'-PCB
193698	1722018
19-hydroxytestosterone	Sofalcone
19-Methoxy-8-[(4E)-6-methoxy-6-methyl-4-hepten-2-yl]-5,9,17,17-tetramethyl-18-oxapentacyclo[10.5.2.0~1,13~.0~4,12~.0~5,9~]nonadec-2-en-16-yl hexopyranoside	D-Ribofuranose
19-Nor-5-androstenediol	4-Methoxycumene
19-Noretiocholanolone	Methyl phenethyl ether
19-Oxotestosterone	3644
1a,7a-Dihydrocyclopropa[b]chromen-7(1H)-one	4-hydroxy-1-(3-pyridyl)-1-butanone
1a,7a-Dimethyl-1a,7a-dihydrocyclopropa[b]chromen-7(1H)-one	Afzelin
1a,7a-Dimethyl-1a,7a-dihydrocyclopropa[b]thiochromen-7(1H)-one	Torcetrapib
1â€²-Acetoxyeugenol acetate	2-(Azidin-1-yl)ethanol
1'-Acetoxychavicol acetate	Acrivastine
1'-Acetoxyeugenol acetate	MC0555300
1-ACETYLLYSERGIC ACID DIETHYLAMIDE	Dihydrofolic acid
1-Allyl-4-[(3-methyl-2-buten-1-yl)oxy]benzene	2453103
1-alpha-D-galactosyl-sn-glycerol 3-phosphate	benzyl ethyl ether
1-alpha-linolenoyl-sn-glycerol	2091472
1-Benzofuran-4-ol	MX5800000
1-benzoyl-1,2,3,4-tetrahydroquinoline	tabutrex
1-Benzoyl-5-fluoro-2,4(1H,3H)-pyrimidinedione	Indacaterol
1-Bromotridecane	Diacetin
1-Butylbicyclo[3.2.2]nona-3,6,8-trien-2-one	IN00488
1-C-(Hydroxymethyl)-D-altropyranose	Lactulose
1-Caffeoyl-4-deoxyquinic acid	N,N-Dimethyl-beta-alanine
1-Caffeoyl-beta-D-glucose	2803960
1-carbapenem-3-carboxylic acid	valganciclovir
1-Chloro-2-(2-chloroethyl)benzene	indole-3-glycerol phosphate
1-cyclopropyl-6-fluoro-8-methoxy-7-(octahydro-6H-pyrrolo[3,4-b]pyridin-6-yl)-4-oxo-1,4-dihydroquinoline-3-carboxylic acid	D-Xylulose
1D-1-O-(indol-3-yl)acetyl-myo-inositol	2726
1D-3-amino-1-guanidino-1,3-dideoxy-scyllo-inositol 4-phosphate	2031
1D-3-amino-1-guanidino-1,3-dideoxy-scyllo-inositol 6-phosphate	Acetylsulfadimidine
1D-3-O-methyl-myo-inositol	metyridine
1D-6-O-Methyl-myo-inositol	2-(2-Furyl)pyrrolidine
1-Decen-3-one, 1-(4-hydroxy-3-methoxyphenyl)-	2141
1-Deoxy-1-(6,7-dimethyl-2,4-dioxo-2H-pteridin-3-id-8(4H)-yl)pentitol	Triptolide
1-deoxycapsidiol	Payzone
1-Deoxyhexo-2,3-diulo-3,6-furanose	Glu-Glu
1-Deoxypentitol	docebenone
1D-myo-inositol 2-amino-2-deoxy-alpha-D-glucopyranoside	Piperitone
1-EBIO	Decylubiquinone
1-Epidactimicin	benzquinamide
1-Ethyl heptanedioate	Melagatran
1-Ethyl-3,5-dimethoxybenzene	gibberellin A12
1-Ethyl-5-methyl-6,8-dioxabicyclo[3.2.1]octan-3-ol (non-preferred name)	Jasmonal
1-Ethylcyclohexyl 3-oxobutanoate	5-Methoxypyrimidine
1-formylindan-2-one	(-)-swainsonine
1-Glyceryl stearate	2213
1H,1H,2H,2H-PERFLUOROOCTANESULFONIC ACID	Abietin
1-heptadecanoyl-sn-glycero-3-phosphate	Trimethylolpropane triacrylate
1-hexadecanoyl-2-[(Z)-octadec-9-enoyl]-sn-glycerol 3-(2-aminoethylphosphonate)	Herbacetin
1-Hexanoic acid	NICTOFLORIN
1H-Indol-3-yl D-glucopyranoside	Isodurene
1H-Indole-2,3-diol	Safingol
1H-Isoindol-3-yl (2xi)-alpha-D-threo-hex-5-ulofuranosonate	Bolandione
1H-Tetrazole-5-thiol	3242
1-Hydroxy-1-(1-oxo-1H-isochromen-3-yl)-2-butanyl hydrogen sulfate	Adlerol
1-Hydroxy-1-(4-methoxyphenyl)-2-propanyl 4-methoxybenzoate	Dipyrithione
1-Hydroxy-1-(4-methoxyphenyl)-3-pentanone	Phenyl propanoate
1-Hydroxy-1-(4-methoxyphenyl)-4-methyl-3-pentanone	93355
1-Hydroxy-1,2-ethanediyl dioctanoate	vilazodone
1-Hydroxy-1,7-bis(4-hydroxy-3-methoxyphenyl)-3,5-heptanedione	DHA
1-Hydroxy-1,7-diphenyl-3-heptanone	Ethyl pivalate
1-Hydroxy-2-(2-hydroxy-3-methyl-3-buten-1-yl)-3,6,7-trimethoxy-8-(3-methyl-2-buten-1-yl)-9H-xanthen-9-one	Hydrocotarnine
1-Hydroxy-3,5-dimethoxy-2-(3-methyl-2-buten-1-yl)-9H-xanthen-9-one	thiamine pyrophosphate
1-Hydroxy-3-[(hydroxy{[(1S,2R,3R,4S,5S,6R)-2,3,4,5,6-pentahydroxycyclohexyl]oxy}phosphoryl)oxy]-2-propanyl palmitate	Isopropyl adipate
1-Hydroxy-4-(4-hydroxy-3-methoxyphenyl)-2-butanone	scyllo-Inositol
1-Hydroxy-4-isopropyl-7-methoxy-1,6-dimethyl-2(1H)-naphthalenone	3691
1-Hydroxy-4-phenyl-3-buten-2-one	HC blue 2
1-Hydroxy-5-(4-methoxyphenyl)-2-methyl-3-pentanone	KETOPANTOLACTONE
1-Hydroxy-5-(4-methoxyphenyl)-3-pentanone	Traumatin
1-Hydroxy-5-methyl-8-oxabicyclo[3.2.1]octa-3,6-dien-2-one	KN5300000
1-Hydroxy-7,8-dimethoxy-3,3,4,4-tetramethyl-10-oxatricyclo[5.2.1.0~2,5~]decan-6-one	(S)-(−)-Perillaldehyde
1-Hydroxy-8-(2-hydroxy-3-methylbut-3-enyl)-3,6,7-trimethoxy-2-(3-methylbut-2-enyl)-xanthone	SULFORIDAZINE
1-Hydroxy-8-[(1E)-3-hydroxy-3-methyl-1-buten-1-yl]-3,6,7-trimethoxy-2-(3-methyl-2-buten-1-yl)-9H-xanthen-9-one	2867
1-hydroxylimonen-2-one	2'-HYDROXY-4',5'-DIMETHOXYACETOPHENONE
1-Indanone	2314
1-Indolizidinone	XA3105000
1-Iodo-2-methylundecane	N-Acetyl Benzocaine
1-Ipomeanol	2-Deoxy-D-glucose
1-isomangostin	heptabarbital
1-Isopropenyl-3-isopropylbenzene	Ebert-Merz b-Acid
1-Isopropenyl-4-methyl-2,3-dioxabicyclo[2.2.2]oct-5-ene	Methyl Phenylpropiolate
1-Isopropyl-4,8-dimethylspiro[4.5]dec-8-en-7-one	(3Z)-4-Hydroxy-3-{2-[6-hydroxy-5-(hydroxymethyl)-5,8a-dimethyl-2-methylenedecahydro-1-naphthalenyl]ethylidene}dihydro-2(3H)-furanone
1-Isopropyl-4-methyl-7-oxabicyclo[2.2.1]heptane	YQ8818000
1-Isopropyl-4-methylbicyclo(3.1.0)hexan-3-one	p-Hydroxybenzalacetone
1-Isothiocyanato-9-(methylsulfinyl)nonane	4-one
1-Kestose	Sobrerol
1-Linoleoyl glycerol	GD8425000
1-Linoleoyl-2-Hydroxy-sn-glycero-3-PC	Trimazosin
1-linoleoyl-sn-glycerol	Cetiedil
1-Menthyl salicylate	o,o'-bis(trimethylsilyl)uracil
1-Methoxy-1,1,2,2,2-pentamethyldisilane	7-Cyano-7-deazaguanine
1-Methoxy-10-(3-methyl-2-buten-1-yl)-6a,11a-dihydro-6H-[1]benzofuro[3,2-c]chromene-3,9-diol	4-O-Methyldopamine
1-Methoxy-2-[(2-methyl-2-propanyl)oxy]benzene	galactinol
1-Methoxy-2-butanamine	S-beta-aminoisobutyric acid
1-Methoxy-2-methyl-1-phenyl-3-pentanone	beta-Leucine
1-Methoxy-4-[(3Z)-5-(4-methoxyphenoxy)-3-penten-1-yn-1-yl]benzene	Laudanosine
1-Methoxy-6-methyl-5,6,6a,7-tetrahydro-4H-benzo[de][1,3]benzodioxolo[5,6-g]quinolin-2-ol	Trihydroxybutyrophenone
1-Methoxy-6-methyl-5,6,6a,7-tetrahydro-4H-dibenzo[de,g]quinolin-2-ol	Phthalin
1-Methyl-1-(trimethylsilyl)-2,3-dihydro-1H-1-benzosilole	MFCD00053704
1-Methyl-2-(2-methylphenyl)-1,1-diphenyl-2-[(Z)-2-phenyl-1,2-bis(trimethylsilyl)vinyl]disilane	3475
1-Methyl-3,4-dihydro-6,7-isoquinolinediol	Isofraxidin
1-Methyl-3-[(trimethylsilyl)methyl]spiro[3.5]nonan-5-one	1,3-Dihydroxyacetone Dimer
1-Methyl-4-(1-methyl-2-propenyl)-benzene	Propylcarbamate
1-Methyl-4-(prop-1-en-2-yl)cyclohexane-1,2-diol	Isoamyl Phenylacetate
1-Methyl-4-[(1E)-1-propen-1-yl]benzene	D-pinitol
1-Methyl-4-sec-butylbenzene	3,7,12,17-Tetramethyl-21H,23H-porphine-2,18-dipropanoic Acid
1-Methyl-6-(1,2,3,4-tetrahydro-6-hydroxy-2-naphthyl)-2(1H)-pyridone	D-Arabinose-5-phosphate
1-Methyl-6-dehydroestrone	Allyl propyl disulfide
1-Methyl-8-methylene-3-oxogibb-4-ene-1,10-dicarboxylate	Farnesal
1-methylhypoxanthine	Alvimopan
1-Methylimidazole-4-acetaldehyde	KCO 1
1-MONOARACHIDIN	Furaltadone
1-Monopropionin	2(3H)-Furanone, dihydro-3,4-divanillyl-
1MVR	MFCD00037987
1-Naphthaleneacetic acid	FE0875000
1-Naphthyl acetate	γ-mangostin
1-O-(1H-Indol-3-ylacetyl)hexopyranose	Etiocholanolone
1-O-(2-Hydroxybenzoyl)-beta-D-glucopyranose	Methyl 4-methylcinnamate
1-O-(3,4,5-Trihydroxybenzoyl)-2-C-{[(3,4,5-trihydroxybenzoyl)oxy]methyl}pentofuranose	Diethyl dimethylmalonate
1-O-(3,4,5-Trihydroxybenzoyl)hexopyranose	2577253
1-O-(4-coumaroyl)-beta-D-glucose	Paramethadione
1-O-(4-Hydroxybenzoyl)-beta-D-glucopyranose	Tirofiban
1-O-(Hydroxy{[(6E)-3,7,11-trimethyl-6,10-dodecadien-1-yl]oxy}phosphoryl)-beta-D-glucopyranose	Thiothixene
1-O-(Hydroxy{[(6E)-3,7,11-trimethyl-6,10-dodecadien-1-yl]oxy}phosphoryl)-beta-D-mannopyranose	1-Octen-3-yl acetate
1-O-(indol-3-ylacetyl)-beta-D-glucose	m-tyramine
1-O-[(2Z,4E,6Z,8E,10Z,12E,14Z)-15-Carboxylato-2,6,11-trimethyl-2,4,6,8,10,12,14-hexadecaheptaenoyl]hexopyranose	Dimethyl methylmalonate
1-O-[(3-{[(2,3-Dihydroxypropoxy)(hydroxy)phosphoryl]oxy}-2-hydroxypropoxy)(hydroxy)phosphoryl]-alpha-D-glucopyranose	Avanafil
1-O-[{[(2E)-3,7-Dimethyl-2,6-octadien-1-yl]oxy}(hydroxy)phosphoryl]-beta-D-glucopyranose	3-Butynoic acid
1-O-[2-(Methylamino)benzoyl]-beta-D-glucopyranose	2664
1-O-{2-[(3-Chloro-2-formylphenyl)amino]benzoyl}-beta-D-glucopyranuronic acid	cis-2,8-Menthadien-1-ol
1-O-acetyl-alpha-maltose	Saber
1-O-Arsonopentofuranose	MQD
1-O-beta-D-Fructofuranosyl-beta-D-fructofuranose	27X3V737WH
1-Octen-3-yl 6-O-beta-D-xylopyranosyl-beta-D-glucopyranoside	2299
1-Octen-3-yl acetate	7770197
1-Octenylsuccinic anhydride	Velcorin
1-OH-Nogalamycinone	Hexyl cinnamaldehyde
1-oleoyl-2-arachidonoyl-sn-glycerol-3-phosphoethanolamine	3-Methylsulfolene
1-oleoyl-2-stearoyl-sn-glycero-3-phosphoethanolamine	cis-zeatin
1-O-Phosphono-L-xylulofuranose	bispyribac
1-O-Phosphonopentitol	2743
1OV3VR	Tetrahydro-5-oxo-2- furancarboxyli
1OV5VO1	15,16-DiHODE
1-O-vanilloyl-beta-D-glucose	bindarit
1-Oxo-1H-isochromene-3-carbaldehyde	4,5-Epoxy-4,11,11-trimethyl-8-methylenebicyclo(7.2.0)undecane
1-palmitoyl-sn-glycerol	Clindamycin
1-Pentadecanoyl-2-oleoyl-sn-glycero-3-phosphocholine	3-Ethyl-5-methylphenol
1-Pentofuranosyl-2,4(1H,3H)-pyrimidinedione	1796692
1-Phenyl-1,3-butanedione	Methyl 2,3-dimethoxybenzoate
1-Phenyl-1,3-dodecanedione	(1R,2R,3R)-prephytoene diphosphate
1-Phenyl-1,4-pentanedione	Pralatrexate
1-Phenyl-2,3-butanedione	(3R)-beta-leucine
1-Phenyl-2-hexanone	Vidarabine phosphate
1-Phenyl-2-pentanol	4-chlorobenzenesulfonylurea
1-Phenyl-2-propyl butyrate	Carbenicillin
1-Phenyl-3-nonanone	4',5,7-TRIMETHOXYFLAVONE
1-Phenyl-4-chloropyrazole	MFCD00902090
1-Piperazinecarbodithioic acid	Butyl vanillyl ether
1-Piperideine	2890
1-Propene-1,1-diylbis(trimethylsilane)	2861
1-Pyrroline-2-carboxylic acid	Cantharidin
1-pyrroline-5-carboxylic acid	2193
1-S-(N-hydroxy-2-phenylethanimidoyl)-1-thio-beta-D-glucopyranose	DIMETHYLBENZOFURAN
1-S-[(1E)-3-Hydroxy-3-methyl-N-(sulfooxy)butanimidoyl]-1-thiohexopyranose	tybamate
1-S-[(1E)-3-Methyl-N-(sulfooxy)butanimidoyl]-1-thiohexopyranose	6 beta hydroxy testosterone
1-S-[(1E)-4-Phenyl-N-(sulfooxy)butanimidoyl]-1-thiohexopyranose	(-)-alpha-Thujone
1-S-[(1E)-6-(Methylsulfinyl)-N-(sulfooxy)hexanimidoyl]-1-thio-beta-D-glucopyranose	all-trans-heptaprenyl diphosphate
1-S-[(1E)-N-(Sulfooxy)-7-octenimidoyl]-1-thiohexopyranose	ara-G
1-S-[(1E)-N-(Sulfooxy)pentanimidoyl]-1-thiohexopyranose	beta-L-arabinose 1-phosphate
1-S-[(1E)-N-Hydroxy-2-(1H-indol-3-yl)ethanimidoyl]-1-thio-beta-D-glucopyranose	Pevonedistat
1-S-[(1E)-N-Hydroxy-4-(methylsulfanyl)butanimidoyl]-1-thio-beta-D-glucopyranose	Methyl 2,4-dimethoxybenzoate
1-S-[(1Z)-6-(Methylsulfanyl)-N-(sulfonatooxy)hexanimidoyl]-1-thiohexopyranose	4199419
1-S-[(1Z,4E)-5-(Methylsulfinyl)-N-(sulfooxy)-4-pentenimidoyl]-1-thio-beta-D-glucopyranose	GYKI-52,466
1-S-[(2S)-2-Methyl-N-(sulfooxy)butanimidoyl]-1-thio-beta-D-glucopyranose	Desonide
1-S-[(4E)-5-(Methylsulfinyl)-N-(sulfooxy)-4-pentenimidoyl]-1-thio-beta-D-glucopyranose	N~2~-(1H-Indol-3-ylacetyl)-L-glutamine
1-stearoyl-2-oleoyl-sn-glycero-3-phosphoethanolamine zwitterion	Tricetin
1-TESTOSTERONE	2'-HYDROXYGENISTEIN
2-({3-[2-(2-Carboxyacetoxy)ethyl]-5-formyl-4-methyl-1H-pyrrol-2-yl}methyl)-6-{3-(2-carboxyethyl)-4-methyl-5-[(3-methyl-5-oxo-4-vinyl-2,5-dihydro-1H-pyrrol-2-yl)methyl]-1H-pyrrol-2-yl}-3-methyl-4-oxo-1 ,4,5,6-tetrahydrocyclopenta[b]pyrrole-5-carboxylic acid	1861344
2-({4,6-Dihydroxy-3-[(2E)-4-hydroxy-3-methyl-2-buten-1-yl]-2-methoxyphenyl}acetyl)-5-hydroxyphenyl hexopyranosiduronic acid	3'-Adenylic acid
2-(1,2-Dihydroxy-2-propanyl)-2,3-dihydro-7H-furo[3,2-g]chromen-7-one	O-beta-D-glucosyl-trans-zeatin
2-(1,2-Dihydroxy-2-propanyl)-5-hydroxy-11-methyl-1,11-dihydrofuro[2,3-c]acridin-6(2H)-one	flurprimidol [ANSI]
2-(1,2-Dihydroxy-2-propanyl)-6-(2-methyl-3-buten-2-yl)-2,3-dihydro-7H-furo[3,2-g]chromen-7-one	2-Methyl-1-phenyl-1-propanol
2-(1,3-Benzodioxol-5-yl)-5-(3-hydroxypropyl)-1-benzofuran-7-ol	9-Oxononanoic acid
2-(1,3-Benzodioxol-5-yl)-5,7-dimethyl-2,3-dihydro-4H-chromen-4-one	(2Z)-3-[2-(beta-D-Glucopyranosyloxy)phenyl]acrylic acid
2-(1,3-Benzodioxol-5-yl)-5,7-dimethyl-4H-chromen-4-one	MFCD00270241
2-(1,3-Benzodioxol-5-yl)-6,7-dimethyl-2,3-dihydro-4H-chromen-4-one	3828
2-(1,3-Dihydroxy-4-oxo-2,5-cyclohexadien-1-yl)-5-hydroxy-3,6,7-trimethoxy-4H-chromen-4-one	Aspirin methyl ester
2-(1,3-Dihydroxy-4-oxo-2-cyclohexen-1-yl)-5-hydroxy-3,6,7-trimethoxy-4H-chromen-4-one	(+)-dethiobiotin
2-(1,5-Dihydroxy-4-oxo-2-cyclohexen-1-yl)-5-hydroxy-3,6,7-trimethoxy-4H-chromen-4-one	Alminoprofen
2-(1,5-Diphenyl-3-pentanyl)pyridine	flumioxazin
2-(13,16-Dimethyl-15-oxa-4-azapentacyclo[14.3.1.0~2,14~.0~3,11~.0~5,10~]icosa-2,5,7,9,11,13-hexaen-19-yl)-2-propanol	trans-p-Coumaraldehyde
2-(1-Carboxyethyl)-5-methylcyclopentanecarboxylic acid	Estra-1,3,5(10)-trien-3-ol
2-(1-Ethoxyethoxy)propanoic acid	LMO
2-(1-Ethyl-2-pyrrolidinyl)-5-[5-(ethylsulfonyl)-2-methoxyphenyl]-1H-pyrrole	α-pinene oxide
2(1H)-Quinolinone, 4-methoxy-1-methyl-3-(3-methyl-1,3-butadienyl)-, (E)-	629
2-(1H-Indol-3-yl)-3-methyl-1,3-butanediol	1OV3VR
2-(1-Hydroxy-3-phenylpropyl)-5-methoxy-1,3-benzenediol	Butoxytriglycol
2-(1-Hydroxy-4-methyl-3-penten-1-yl)-2-methyl-2H-chromen-8-ol	3746
2-(1-Hydroxy-5-methyl-4-hexen-1-yl)-1-benzofuran-5-ol	benzylidenemethylamine
2-(1-Methoxypentyl)cyclopentanone	9(S)-HPODE
2-(1-Naphthyl)-2,3-dihydro-4H-chromen-4-one	(2-Thienyl)trimethylsilane
2-(2,3,5-Trihydroxy-4-methoxyphenyl)-1-(2,4,5-trihydroxyphenyl)-1-propanone	2862
2-(2,3,6-Trihydroxy-4-methoxyphenyl)-1-(2,4,5-trihydroxyphenyl)-1-propanone	2392
2-(2,3-Dihydroxy-4-methoxyphenyl)-3,5,7-trihydroxy-6-methoxy-2,3-dihydro-4H-chromen-4-one	isoxadifen-ethyl
2-(2,3-Dihydroxy-4-methoxyphenyl)-5,7-dihydroxy-3,6-dimethoxy-2,3-dihydro-4H-chromen-4-one	3,4-Dimethoxy-2-hydroxyacetophenone
2-(2,3-Dihydroxy-4-methoxyphenyl)-5,7-dihydroxy-3,6-dimethoxy-4H-chromen-4-one	1540067
2-(2,3-Dihydroxy-4-methoxyphenyl)-5,7-dihydroxy-6,8-dimethoxy-4H-chromen-4-one	neral
[truncated: 6,988 more rows]
