# Supplementary material for: Transcriptome profiling of two Moringa species and insights into their antihyperglycemic activity
Source: BMC Plant Biol. 2022 Dec 2;22:561. doi: 10.1186/s12870-022-03938-6 (PMC9717441; doi:10.1186/s12870-022-03938-6)
Supplement: Supplementary file 11 — Additional file 11: Table S8. Primers designed for enzymes involved in quercetin, benzylamine, and chlorogenic acid biosynthesis. These primers were used for RT-qPCR analysis. [file 12870_2022_3938_MOESM11_ESM.xlsx]

## Sheet: Primers
Table S8. Primers designed for enzymes involved in quercetin, benzylamine, and chlorogenic acid biosynthesis. These primers were used for RT-qPCR analysis.
Sl. No.	Enzyme	Forward primers (5′-3′)	Reverse primers (5′-3′)	Annealing temperature oC
1	4-coumarate-CoA ligase (4CL)	CACACGGGAGACATTGGCTACATCG	CCTTCATGGCAACCACTGCCGCATC	57
2	Chalcone synthase (CHS)	GAACATGTCGAGTGCGTGCGTACTG	CCTTGATGGCTGCACTGTGAAGGAC	57
3	Chalcone flavanone isomerase (CHI)	GTTCACTGCGATAGGAGTCTACTTGG	CCGAGTACTGTTGACCTGTTAATGGC	57
4	Flavanol-3-hydroxylase (FLS) / Flavanone 3-hydroxylase (F3H)	CCAGGTCGGAGGTCTCCAGGCTAC	TACCGCTTGGTGGTCTGCGTTCCTG	57
5	Tricin synthase (OMT)	CGTGAGGTATTACAGGGACTTCGTC	GAGGTACGATCTGGTGTGACCATG	57
6	Flavanoid 3-monooxygenase (F3’H)	CATGGCCGTAGACGACTGCAACGTC	GCCTTCCCCAAGAACCTCTCAGGTC	57
7	N-substituted formamide deformylase (NFD)	ATGCTTGGAGGCTCCTTGCTGAG	CAGGCATTCTTGTGTCCCAGTCAC	57
8	Hydroxycinnamoyl-CoA shikimate/quinate hydroxycinnamoyl transferase (HCT)	CAAAGCCTACATGGTATGCGGCAGG	CTGCATCGTGGATTGGCAACCTTAC	57
9	Hydroxycinnamoyl-CoA quinate hydroxycinnamoyl transferase (HQT)	GCACGTATGAGATCCTGACGGCTC	CGACCTTCATAGTGGAAGCCAGTG	57
10	p-coumaroyl ester 3-hydroxylase (C3’H)	GTGCCCTGGTGCACAGCTTGGTATC	GCAACGGGCTGCGCATGTAAGTCAC	57
11	Glyceraldehyde 3-phosphate dehydrogenase (GAPDH)	TGTCATCTCTGCCCCTAGCA	AAGGAAGCTGCTCTACCA	57
