# Supplementary material for: Transcriptome profiling of two Moringa species and insights into their antihyperglycemic activity
Source: BMC Plant Biol. 2022 Dec 2;22:561. doi: 10.1186/s12870-022-03938-6 (PMC9717441; doi:10.1186/s12870-022-03938-6)
Supplement: Supplementary file 12 — Additional file 12: Table S9. The details of parameters used in HPLC PDA and LC-MS system setup. [file 12870_2022_3938_MOESM12_ESM.xlsx]

## Sheet: HPLC
Table S9. The details of parameters used in HPLC PDA and LC-MS system setup.
HPLC-PDA set-up
Instrument	Shimadzu Nexera UHPLC
Column	Agilent, Eclipse Plus C18, 5u, 250mmx4.6mm
Mobile Phase A	10mM Ammonium Acetate in Water (0.1% FA)
Mobile Phase B	Acetonitrile (0.1% FA)
Flow Rate	1.0ml/min
Column Oven	45°C
Auto-sampler Temp.	10°C
Injection Volume	10ul
Run Time	25mins
Gradient	0-2mins:5% B,2-13mins:5-70% B,13-14mins:70-95% B, 14-19mins:95% B, 19-19.1mins:95-5% B, 19.1-25mins:5% B
PDA Range	190-600nm

## Sheet: LC-MS
LC set-up
Instrument	DionexUltimate3000UHPLC
Column	Phenomenex, Jupiter, C18, 5μ, 300A, 150x 4.6mm
Mobile Phase A	10mM Ammonium Acetate in Water (0.1% FA)
Mobile Phase B	Acetonitrile (0.1% FA)
Flow Rate	0.4ml/min
Column Oven	40°C
Auto-sampler Temp.	10°C
Injection Volume	10μl
Run Time	55mins
Gradient	0-2mins:0.2%B,2-20mins:0.2-20%B, 20-35mins:20-60%B, 35-40mins:60-100%B, 40-45mins:100%B, 45-45.1mins:100-0.2%B, 45.1-55mins:0.2%BLC
MS set-up:
Instrument	Thermo Fisher-QExactive
Spray Voltage (+ve)	4000V
Spray Voltage (-ve)	2500V
Vaporizer temp	280°C
Sheath gas flow rate	30Arb
Aux gas flow rate	10Arb
Acquisition type	FS, DDS,Positive & Negative mode
Injector settings	0-3:waste,3-45mins:load, 45-55mins:waste
